# Supplementary material for: Integrated multi-omics unveil the impact of H-phosphinic analogs of glutamate and α-ketoglutarate on Escherichia coli metabolism
Source: J Biol Chem. 2024 Sep 21;300(10):107803. doi: 10.1016/j.jbc.2024.107803 (PMC11533085; doi:10.1016/j.jbc.2024.107803)
Supplement: Supplementary Table S1 [file mmc2.xlsx]

## Sheet: Metabolites
#	Metabolite	Control	L-Glu-γ-PH	α-KG-γ-PH
		(Mean of nmol ± sd)	(Mean of nmol ± sd)	(Mean of nmol ± sd)
1	Glycogen	13862.9 ± 3466.5	13416.6 ± 3128.6	20319.2 ± 4296.6
2	Succinate	95.9 ± 27.5	71.5 ± 14.1	63.7 ± 9.1
3	Acetate	75.0 ± 27.6	77.5 ± 11.4	88.6 ± 13.6
4	Coenzyme A	74.9 ± 13.2	89.3 ± 13.7	72.1 ± 10.5
5	Glutamate	62.5 ± 17.9	100.5 ± 60.7	120.5 ± 83.5
6	Alanine	38.8 ± 9.2	56.8 ± 29.3	51.1 ± 13.3
7	Phosphoenolpyruvic acid	38.6 ± 8.9	45.1 ± 9.5	40.0 ± 16.1
8	Glutamine	36.1 ± 5.5	52.8 ± 16.6	41.6 ± 11.0
9	4-Aminobutyrate	32.3 ± 28.8	111.5 ± 51.8	169.3 ± 58.4
10	N-Acetylputrescine	26.1 ± 7.7	14.7 ± 5.5	19.5 ± 3.3
11	Citrate	25.4 ± 3.8	41.4 ± 3.3	23.6 ± 2.9
12	Valine	25.1 ± 11.2	6.0 ± 3.4	73.3 ± 16.3
13	Glutathione	23.7 ± 12.6	110.5 ± 52.8	113.4 ± 13.7
14	2-Heptanone	22.6 ± 2.2	20.4 ± 2.9	20.6 ± 4.5
15	UDP	22.1 ± 6.2	24.2 ± 3.6	27.7 ± 5.6
16	Lactate	19.4 ± 6.1	12.6 ± 4.1	12.9 ± 4.4
17	Glucose 6-phosphate	18.1 ± 6.3	13.1 ± 2.5	44.9 ± 14.3
18	Threonine	17.9 ± 3.0	18.5 ± 15.2	8.6 ± 1.1
19	Glycine	17.3 ± 1.5	23.7 ± 3.2	20.7 ± 2.6
20	dCMP	16.4 ± 2.8	18.0 ± 6.5	35.2 ± 6.5
21	UDP-glucose	14.1 ± 1.9	13.5 ± 2.8	6.1 ± 2.1
22	Putrescine	14.0 ± 3.6	14.3 ± 2.6	6.7 ± 1.4
23	Ethanol	13.2 ± 1.2	12.2 ± 1.7	11.3 ± 1.1
24	NAD+	10.8 ± 1.4	15.7 ± 1.6	11.6 ± 1.4
26	ADP	9.6 ± 3.0	12.2 ± 2.1	6.6 ± 1.2
27	Glucose 1-phosphate	8.1 ± 1.9	5.5 ± 0.7	5.5 ± 1.4
28	UMP	7.5 ± 2.3	7.6 ± 2.7	9.6 ± 1.2
29	Lysine	6.9 ± 2.4	6.6 ± 1.4	5.8 ± 1.2
30	Fumarate	6.2 ± 1.7	2.0 ± 0.4	2.1 ± 0.9
31	dTTP	6.2 ± 2.7	15.2 ± 2.3	6.4 ± 2.5
32	N-Acetyl-L-alanine	6.0 ± 1.5	3.2 ± 0.4	3.7 ± 0.5
33	Glucose	5.7 ± 1.4	4.9 ± 1.5	17.9 ± 8.6
34	CMP	5.6 ± 2.5	5.8 ± 2.8	7.6 ± 1.7
35	Leucine	5.6 ± 0.5	4.8 ± 1.2	3.2 ± 0.4
36	Hydroxyacetone	5.0 ± 1.3	2.8 ± 0.5	3.6 ± 0.6
37	Acetone	4.8 ± 2.1	4.0 ± 0.9	3.6 ± 0.9
38	Proline	4.6 ± 2.0	7.6 ± 3.2	8.4 ± 2.9
39	NADP+	4.3 ± 0.6	4.4 ± 0.5	3.6 ± 0.5
40	Formate	3.9 ± 3.2	2.7 ± 1.4	3.9 ± 2.8
41	Pyruvate	3.8 ± 0.9	3.6 ± 0.6	2.2 ± 0.4
42	Tyrosine	3.7 ± 0.8	2.7 ± 0.4	1.8 ± 0.2
43	AMP	3.6 ± 2.5	7.8 ± 3.7	14.5 ± 1.7
44	NADH	3.5 ± 0.8	1.7 ± 0.8	2.3 ± 0.6
45	Isoleucine	3.4 ± 0.3	2.3 ± 0.3	3.0 ± 0.3
46	Nicotinate	3.4 ± 0.3	3.8 ± 0.2	3.2 ± 0.6
47	3-Hydroxy-3-methylglutarate	3.3 ± 0.8	2.4 ± 0.3	3.2 ± 0.3
48	GDP	3.3 ± 0.5	3.4 ± 0.7	2.0 ± 0.5
49	ITP	3.2 ± 1.0	4.0 ± 0.5	2.9 ± 0.6
50	Acetoin	3.1 ± 0.5	2.8 ± 0.3	3.4 ± 0.3
51	sn-Glycero-3-phosphocholine	3.0 ± 0.9	1.6 ± 0.7	2.2 ± 0.3
52	ATP	2.2 ± 0.4	3.2 ± 0.5	1.7 ± 0.2
53	Histidine	2.0 ± 0.5	1.3 ± 0.3	1.2 ± 0.4
54	Arginine	1.9 ± 0.5	1.7 ± 0.5	1.8 ± 1.0
55	Choline	1.4 ± 0.4	0.8 ± 0.3	1.1 ± 0.2
56	Inosine	1.4 ± 0.4	2.0 ± 0.7	0.4 ± 0.1
57	Phenylalanine	1.3 ± 0.3	1.2 ± 0.3	0.8 ± 0.1
58	O-Acetylcholine	0.7 ± 0.2	0.4 ± 0.1	0.5 ± 0.1
59	Guanosine	0.5 ± 0.2	0.5 ± 0.1	0.3 ± 0.2
60	Aspartate	nd	5.5 ± 4.4	13.2 ± 3.5
61	Cytidine	nd	3.4 ± 0.5	2.8 ± 1.4
62	Uracil	nd	4.6 ± 2.7	5.0 ± 2.2

## Sheet: Statistical analyses
	Multiple comparison analysis
	One-way ANOVA		Post test p-values (Tukey’s HSD test)
Metabolite	p-value(p)	-ln(p)	Control vs L-Glu-γ-PH	Control vs α-KG-γ-PH	L-Glu-γ-PH vs α-KG-γ-PH
4-Aminobutyrate	3.97e-08	17	0.000724	0	0.00141
Acetate	0.294	1.22	ns	ns	ns
Acetoin	0.00583	5.14	0.182	0.197	0.00409
ADP	0.000128	8.96	0.073	0.023	8.2e-05
Alanine	0.148	1.91	ns	ns	ns
AMP	2.45e-08	17.5	0.0094	0	7.49e-05
Aspartate	1.71e-08	17.88	0.003999	0	0.000114
ATP	1.25e-07	15.9	4.51e-05	0.0442	1e-07
Choline	0.000467	7.67	0.00031	0.0433	0.115
Citrate	2.25e-11	24.5	<10E-08	0.501	<10E-08
Coenzyme A	0.0202	3.9	0.0626	0.889	0.0233
dCMP	1.93e-07	15.46	0.12769	2e-07	4.93e-05
Ethanol	0.02	3.91	0.292	0.0149	0.352
Fumarate	2.5e-08	17.5	2e-07	2e-07	0.982
Glucose	1.64e-05	11	0.942	0.000103	6.15e-05
Glucose 1-phosphate	0.000698	7.27	0.00237	0.00199	0.999
Glucose 6-phosphate	6.81e-11	23.4	0.073	<10E-08	<10E-08
Glutamine	0.0229	3.78	0.0189	0.0586	0.145
Glycine	3.23e-06	12.6	1.9e-06	0.00725	0.00528
Glycogen	0.000725	7.23	0.966	0.00273	0.00186
Guanosine	0.0269	3.62	0.022307	0.191333	0.521173
Guanosine diphosphate	2.97e-05	10.4	0.922	0.000191	9.73e-05
Histidine	0.000689	7.28	0.00525	0.000964	0.886
Hydroxyacetone	5.19e-05	9.87	3.82e-05	0.0058	0.124
Inosine	2.5e-07	15.2	0.0138	0.000283	2e-07
Inosine triphosphate	0.0182	4.01	0.16	0.639	0.0143
Leucine	4.54e-06	12.3	0.146	3.6e-06	0.000865
Methanol	0.256	1.36	ns	ns	ns
N-Acetyl-L-alanine	1.39e-06	13.5	2.5e-06	4.39e-05	0.434
N-Acetylputrescine	0.00162	6.43	0.00117	0.06	0.22
NAD+	4.68e-07	14.6	8e-07	0.494	1.3e-05
NADH	0.000194	8.55	0.000149	0.0115	0.193
Nicotinate	0.156	1.86	ns	ns	ns
Phosphoenolpyruvic acid	0.523	0.648	ns	ns	ns
Proline	0.0173	4.06	0.0891	0.0173	0.78
Putrescine	1.39e-06	13.5	0.973	6.3e-06	1.48e-05
Pyruvate	3.42e-05	10.3	0.71	5.33e-05	0.000613
sn-Glycero-3-phosphocholine	0.00086	7.06	0.000636	0.0346	0.225
Thymidine 5'-triphosphate	1.51e-05	11.1	0.000101	0.986	2.75e-05
Tyrosine	1.06e-06	13.8	0.0055	6e-07	0.00637
UDP-glucose	5.05e-08	16.8	0.85	2e-07	1.1e-06
UMP	0.0764	2.57	ns	ns	ns
Uridine 5'-diphosphate	0.106	2.24	ns	ns	ns
Valine	1.46e-12	27.3	0.015	<10E-08	<10E-08
	Multiple comparison analysis
	Kruskal Wallis		Post test p-values (Mann-Whitney test)
Metabolite	p-value(p)	-ln(p)	Control vs L-Glu-γ-PH	Control vs α-KG-γ-PH	L-Glu-γ-PH vs α-KG-γ-PH
2-Heptanone	0.158	1.85	ns	ns	ns
3-Hydroxy-3-methylglutarate	0.00639	5.05	0.0733	1	0.0047
Acetone	0.369	1	ns	ns	ns
Arginine	0.446	0.81	ns	ns	ns
Cytidine	0.000114	9.08	0.00166	0.00019	1
Cytidine monophosphate	0.154	1.87	ns	ns	ns
Formate	0.193	1.65	ns	ns	ns
Glutamate	0.341	1.08	ns	ns	ns
Glutathione	0.000195	8.54	0.0012	3.2e-05	1
Isoleucine	0.000126	8.98	0.00081	0.121	0.00679
Lactate	0.0184	4	0.06	0.047	1
Lysine	0.251	1.38	ns	ns	ns
NADP+	0.00854	4.76	0.977	0.092	0.014
O-Acetylcholine	0.001	6.91	0.0075	0.0112	0.228
Phenylalanine	0.00206	6.19	1	0.0024	0.0318
Succinate	0.000641	7.35	0.0041	0.003	0.69
Threonine	0.00293	5.83	0.81	0.00054	0.633
Uracil	6.63e-05	9.62	0.00049	0.00019	1
*ns: not significant

## Sheet: PCA Scores
Sample ID	PC1	PC2	PC3	PC4	PC5	PC6	PC7	PC8	PC9	PC10	PC11	PC12	PC13	PC14	PC15	PC16	PC17	PC18	PC19	PC20	PC21	PC22	PC23	PC24	PC25	PC26	PC27	PC28	PC29
A	-3.9144	2.766	-5.7797	1.1856	-1.0023	1.0886	-0.2148	0.2402	-1.0969	0.69696	0.031392	0.48774	-1.3971	-0.52676	1.2819	0.33759	0.053971	0.42356	-0.50496	-1.2296	0.067244	0.74527	0.066605	0.49529	-0.0043677	-0.19105	-0.055094	-0.17169	-1.1102e-16
B	-4.4694	3.1545	-4.9643	0.48648	-1.2824	1.3204	-0.6381	0.75705	0.0075599	-0.93839	0.6552	0.96734	-0.60659	0.29989	-0.47269	-0.63908	-1.1426	0.38562	0.22839	0.47486	-0.6109	-0.58202	0.01753	-0.96213	-0.11805	-0.077415	-0.24075	0.074739	-6.1062e-16
AE	-4.4606	2.6305	3.5349	-0.82245	2.5031	0.54394	1.0623	2.2348	-0.69486	-0.38682	-1.9934	-0.5572	0.15566	0.75013	-0.39537	-0.58407	0.39065	0.25098	-0.25674	0.082725	-0.93643	0.43831	-0.58048	-0.088022	-0.21709	-0.13953	0.25234	-0.2425	0
AF	-3.2379	1.1343	3.1492	-1.1043	1.1843	0.65513	0.098575	1.1528	-0.023132	0.36455	0.31703	-0.56418	-0.28919	2.0284	0.91683	0.87207	-0.78183	-0.16156	-0.73649	0.23788	0.35265	-0.87458	0.23425	0.67056	-0.10505	-0.11891	-0.39719	0.067358	2.0539e-15
AM	-5.358	2.0826	3.1141	4.4657	-3.3752	-1.3409	0.67172	-1.2875	-1.3472	-0.74268	1.7523	0.065021	-0.089797	-0.78084	-0.09196	0.12187	0.64037	-0.41259	-0.27033	0.60577	-0.083991	-0.6009	-0.071205	0.24054	-0.15442	-0.075333	0.25255	-0.25645	-1.5543e-15
AN	-4.3114	1.8055	3.8205	1.5804	-1.5776	-0.6838	0.69534	1.559	-1.2563	0.35073	-0.76736	-0.7138	-0.46272	-1.0414	-0.86762	0.29546	0.44814	0.38001	0.16104	0.175	0.19707	0.66818	0.43672	-0.17509	0.33109	0.14489	-0.4451	0.40701	2.0539e-15
AO	-5.4419	1.9878	1.502	0.27672	-0.33667	0.58919	0.83902	-1.7096	1.0319	-0.4624	0.24608	-0.0053206	0.43482	1.1741	0.22726	-0.91725	0.024254	-0.82164	0.02498	-0.82639	0.98304	0.29243	-0.78005	-0.45898	0.11151	0.50904	-0.078532	0.034605	-9.4369e-16
AP	-4.0585	2.7147	1.6753	-0.36448	1.3086	-2.1846	1.0146	-2.2497	2.6514	2.1444	-0.90717	0.4212	-0.53068	-0.4025	0.70802	0.83212	-0.66212	0.15459	0.23786	0.2239	-0.26066	0.15527	0.58201	-0.45407	0.022225	-0.0072184	0.22727	-0.07668	4.4409e-16
G	-5.8754	3.3187	-5.2991	0.2191	1.4603	-1.0955	-2.621	1.1351	0.44857	0.27047	-0.33319	-1.453	2.3899	-0.45	-0.082202	-0.040149	0.39783	-0.036599	0.35127	0.16413	0.35551	-0.36673	0.16042	0.33469	0.082708	0.10872	0.30136	0.10725	8.3267e-16
H	-3.1371	0.53817	0.16414	-3.1118	4.2161	0.52948	-0.39692	-2.0424	0.30338	-2.8187	0.93297	1.3417	-0.992	-0.43962	-0.87335	0.21422	0.73435	0.20548	0.30476	0.16883	0.157	0.16467	0.27443	0.39292	0.047424	-0.17149	-0.054822	0.071212	-2.0262e-15
AA	0.76687	-3.4112	2.124	1.9741	2.149	2.2815	0.48157	-0.55217	-0.59397	1.2997	0.40522	0.4023	0.63838	-1.5109	0.96608	-1.5328	-0.61088	1.2173	-0.1035	0.62896	0.50565	-0.052088	-0.087389	0.21273	-0.14583	0.090522	0.01722	0.020633	6.3838e-16
AG	-1.9258	-3.8976	2.4604	-0.10272	-2.4823	2.0352	-0.20394	0.68296	1.5535	0.27155	-0.52205	1.0554	0.68335	0.15362	-0.26838	-0.92268	-0.00038856	-0.96603	0.54429	-0.62132	-0.18779	-0.031686	0.64728	0.31529	0.06265	-0.67952	0.19694	0.11952	1.3323e-15
AH	-1.8115	-3.8519	2.3596	-4.9735	-0.75671	0.54823	-1.9261	0.46487	-0.51442	0.94349	0.4058	1.5116	0.63791	-1.1507	-0.025705	1.0361	0.21112	0.16807	-0.73266	-0.48026	-0.37538	-0.50729	-0.65276	-0.31178	0.38101	0.23001	0.095036	0.032121	-7.2164e-16
C	-1.6071	-6.046	-1.6181	-3.0899	-1.6468	-1.5454	1.0264	-1.1832	-1.9942	0.18958	-0.46698	-0.76798	-0.63594	1.7664	0.061923	-0.41629	0.22087	1.2006	0.89593	-0.079924	0.084831	-0.31815	0.19293	0.033881	0.33679	0.053373	0.22912	-0.036353	-7.7716e-16
D	2.2863	-3.4331	-1.7865	4.5823	2.0501	-2.2138	2.5664	1.8176	-0.35888	-0.1913	0.96292	2.2818	1.7349	0.75768	-0.29179	0.72057	-0.1092	0.12703	0.15461	-0.37176	0.049108	0.15958	0.006978	-0.10006	0.050587	-0.0045314	-0.05537	-0.0091347	2.9421e-15
I	-2.2547	-6.1382	-2.3637	-2.9603	-0.83088	-1.6318	-0.40414	-1.6706	-0.87562	0.1828	-0.33921	-0.44104	1.0926	-0.1895	-0.39822	-0.096044	-0.51601	-0.84578	-0.53685	0.51844	-0.25031	0.79463	-0.022045	0.11112	-0.6525	-0.039562	-0.38858	-0.036033	-9.992e-16
Q	1.1397	-3.9803	-1.4334	2.9932	1.4604	-0.63436	0.082632	-0.12862	0.44967	0.63227	-1.3637	-0.92428	-1.645	-0.96218	-0.38326	0.45221	0.27462	-0.42886	0.7314	-0.33927	0.22084	-0.77451	-0.97234	-0.057999	-0.29175	-0.3879	-0.16683	0.099246	1.1102e-16
R	1.4642	-5.5117	-2.0753	2.9647	0.81984	1.2009	-0.28363	0.036921	1.396	-0.046063	0.35781	-1.4011	-0.84259	0.58864	-0.90001	0.013699	0.65545	0.042919	-1.6831	0.20055	0.16832	0.095475	0.47736	-0.52591	0.23099	-0.0038239	0.22742	-0.017939	1.9429e-16
Z	0.71053	-5.0746	1.3022	2.2696	-0.17976	0.080097	-1.9047	1.5507	1.0162	-1.911	-0.12488	-0.40742	-0.96113	-0.26823	1.3062	0.28099	-0.56211	-0.45117	0.7822	0.15991	-0.47126	0.3032	0.16145	0.2355	0.098712	0.73803	0.030683	-0.12571	2.7756e-17
AB	5.7368	2.5431	-0.1556	1.9388	-0.70794	2.2073	-0.94826	-1.6884	-1.7763	-0.41066	-3.2334	1.2854	0.59137	0.46063	-0.22569	0.7964	0.22644	-0.16803	-0.014678	0.16746	0.35232	-0.25073	0.41197	-0.15109	-0.24397	0.27942	0.082596	-0.031962	-9.992e-16
AC	3.8984	1.837	0.7726	1.3822	1.554	2.67	-0.108	-1.8982	-1.3442	1.2166	2.0391	-1.8022	0.82586	0.36862	-0.54755	0.66642	-0.29779	-0.40543	0.77027	-0.34549	-0.81984	0.25859	-0.013691	-0.063827	0.25942	-0.043822	-0.076918	-0.019711	0
AI	4.4282	1.6909	-0.31049	1.0779	-2.8669	0.040779	0.05682	-1.3345	2.879	-1.1045	-0.51414	-0.26402	1.1116	0.41193	0.15756	0.29016	0.27448	1.3647	-0.20671	0.25826	-0.44862	0.21072	-0.68436	0.48475	0.15946	-0.17193	-0.2422	0.073072	1.9429e-16
AL	3.3904	0.8435	2.0549	-3.0425	-1.3967	0.54784	-0.095785	1.7546	0.97261	-0.35062	1.166	-0.91972	0.23752	-0.43028	-0.85539	0.67874	-0.090725	0.82655	0.53131	-0.47283	0.87485	0.12736	0.27531	-0.38167	-0.67218	-0.044355	0.024627	-0.28036	5.5511e-17
E	3.9367	1.8583	-1.0997	-1.7728	-0.84716	0.25498	1.3095	0.61205	-0.35923	-0.045424	1.014	0.077471	-0.7979	0.31702	0.62919	0.39345	-0.16865	-0.32181	-0.11615	0.42801	-0.032522	0.38163	-0.36893	0.1108	-0.44608	0.075194	0.66327	0.50445	2.5535e-15
F	5.5595	2.5216	0.41105	-1.1874	0.28076	-1.9589	1.48	-0.39784	-0.55981	-1.6596	-0.72527	-0.98764	0.10779	-1.2804	-0.61921	-0.69665	-1.4687	-0.193	-0.72719	-0.94828	-0.12681	-0.47284	0.23548	0.22319	0.26589	0.048782	0.11111	0.019888	-2.3315e-15
M	3.2144	1.7302	-2.7722	-2.5944	-0.72801	0.79463	1.4751	1.2826	0.33616	0.88019	-0.2522	0.46415	-0.54924	-0.32107	-0.78506	0.055151	-0.33054	-0.86239	0.25698	1.2233	0.59837	0.25338	-0.34894	0.31891	0.67344	-0.048774	-0.022757	-0.27894	2.1459e-15
N	4.3403	1.503	-1.9712	-2.8872	0.18898	0.14783	2.4622	0.49522	0.55962	0.33769	0.26318	-0.21625	0.22051	-0.53771	1.3879	-0.67777	1.7109	-0.49675	0.026507	-0.061846	-0.50162	-0.57813	0.45844	-0.18602	-0.15271	0.2949	-0.34743	-0.017782	8.3267e-16
S	5.7534	1.7098	2.0703	-0.17226	0.61669	-2.0602	-2.66	0.15998	-1.1281	-0.75457	0.27123	-0.091989	0.13158	0.29804	1.8332	-0.36296	0.1911	-0.25625	-0.04699	0.26232	0.36774	0.35424	-0.075956	-0.69862	0.28131	-0.68799	-0.061227	-0.025188	-2.3315e-15
T	5.2382	2.9741	1.1143	0.7892	0.22525	-2.1866	-2.9169	0.20621	0.31771	2.0415	0.72272	1.156	-1.194	0.91689	-1.3926	-1.1715	0.28698	0.080495	-0.065424	-0.20333	-0.22842	0.006731	0.01897	0.43507	-0.19122	0.3203	-0.078749	-0.004688	-8.5197e-16

## Sheet: PCA Loadings
Metabolite	PC1	PC2	PC3	PC4	PC5	PC6	PC7	PC8	PC9	PC10	PC11	PC12	PC13	PC14	PC15	PC16	PC17	PC18	PC19	PC20	PC21	PC22	PC23	PC24	PC25	PC26	PC27	PC28	PC29
2-Heptanone	-0.053704	0.061787	0.061812	0.12351	0.19475	0.26792	0.26655	-0.26256	-0.049854	0.27848	0.10063	-0.14679	0.20992	0.053849	0.088483	0.0062495	-0.063823	-0.42008	0.083821	0.077093	-0.26076	0.012805	0.19757	-0.064815	-0.12975	-0.026305	0.018059	0.19021	0.0062905
3-Hydroxy-3-methylglutarate	-0.00080553	0.18233	0.064572	-0.057952	0.1974	-0.050448	0.094736	0.32617	0.032316	-0.0079851	-0.25211	-0.22328	0.22542	0.17349	-0.27792	-0.039347	-0.068048	0.1539	0.083822	0.069813	0.11092	0.21965	-0.024058	-0.043516	-0.14587	-0.07421	-0.14129	0.10557	-0.088102
4-Aminobutyrate	0.20548	-0.0080439	-0.088129	0.041563	0.03419	-0.1772	-0.10594	0.079497	-0.11064	0.13185	0.071088	0.25261	0.019457	0.12977	-0.080652	-0.17265	0.077179	-0.13268	0.092247	-0.17106	0.0070094	0.12913	-0.0083107	0.049355	-0.067508	-0.097199	0.021856	-0.026823	-0.2605
Acetate	0.069107	0.049459	-0.29851	-0.027778	0.074688	0.13585	-0.21091	-0.028294	0.019576	0.23178	-0.0062788	0.023699	-0.042848	-0.061026	-0.22942	-0.075707	-0.033886	0.014963	-0.072869	-0.06272	0.080474	-0.047765	-0.014671	0.11869	0.1907	0.16443	0.036699	0.24692	-0.027794
Acetoin	0.074965	0.16481	-0.16462	-0.041477	0.070869	0.14342	0.051665	0.036294	0.17686	0.1613	-0.29176	-0.19287	-0.05101	-0.26452	0.067963	-0.012353	0.35692	-0.087908	0.098946	-0.27448	-0.01318	0.13632	-0.038923	-0.097086	0.15235	-0.16126	-0.055659	-0.11917	0.036801
Acetone	-0.060291	0.0093305	0.013082	-0.071897	0.37144	-0.017897	0.14889	-0.29766	0.082684	-0.34576	0.0318	0.14659	-0.062877	-0.21205	-0.12528	-0.35431	-0.048881	0.0060849	0.008496	-0.072458	0.10854	0.25046	-0.16159	0.012692	0.028206	0.084233	-0.018123	-0.025161	0.14906
ADP	-0.12768	-0.16834	-0.14213	-0.044378	0.0032454	0.084638	-0.25712	0.010295	0.071561	0.045091	0.055743	-0.012621	0.28348	-0.21255	-0.024731	-0.028868	-0.17445	-0.047942	0.083561	-0.011928	0.064469	-0.034296	-0.05879	0.090491	-0.1861	0.017667	-0.016393	-0.22952	0.21551
Alanine	0.10227	-0.052764	-0.027317	0.31932	0.13483	-0.13168	0.059433	0.0074931	-0.022214	0.10686	0.11789	0.13668	0.16912	0.046412	-0.12105	0.12558	0.016254	-0.042422	0.10122	-0.058278	-0.032158	0.0767	-0.061218	-0.1586	0.081327	0.1195	0.024454	-0.30159	-0.0092123
AMP	0.21616	0.018482	-0.154	-0.0005757	-0.066778	-0.024328	0.045874	-0.041671	0.044054	-0.062223	0.05316	-0.052555	-0.0051088	0.11266	-0.12225	0.014877	0.16782	-0.032968	0.081089	0.12248	0.065444	0.12979	-0.15498	0.047959	-0.24079	-0.12392	0.047098	0.26257	0.095708
Arginine	-0.014259	0.04076	-0.057864	0.095089	-0.21637	0.36809	-0.071898	-0.077112	-0.058948	-0.18635	-0.47962	0.33517	0.034583	-0.04945	0.049683	0.034145	0.053412	-0.009555	0.14328	0.14676	-0.053993	-0.008988	-0.047901	0.18931	-0.20547	0.13789	0.15787	0.024643	-0.060969
Aspartate	0.22932	0.029355	-0.013093	0.034181	-0.012383	-0.14202	0.05966	0.013201	-0.070711	-0.13591	-0.031651	0.053721	0.18217	0.04647	0.037575	0.056792	-0.13601	-0.11035	0.080111	-0.20634	-0.051598	0.017187	-0.047614	-0.065082	0.13122	-0.12119	0.13991	0.23715	0.15259
ATP	-0.072694	-0.24217	-0.14066	0.026599	0.063438	-0.035546	0.01391	-0.16404	0.054312	0.0029739	-0.11654	-0.019061	0.053475	-0.038559	-0.077265	-0.020315	-0.12525	-0.022111	-0.30353	-0.045633	0.021963	-0.035964	-0.16749	-0.34176	-0.15671	-0.0082402	0.15972	-0.048894	-0.098262
Choline	-0.071874	0.20376	-0.12195	0.22085	-0.083896	-0.10773	-0.020402	-0.019904	-0.018151	-0.048684	0.015891	0.097265	0.029999	-0.064873	0.10989	0.0080106	-0.12333	0.088793	0.03815	0.015076	-0.029222	-0.0077728	0.16109	-0.14061	-0.11275	0.030213	0.051253	-0.046768	0.16889
Citrate	-0.03183	-0.27016	-0.12465	0.034735	0.012899	0.064476	0.020474	0.053979	-0.040106	0.12684	-0.073843	0.11666	0.072879	0.067932	0.025637	-0.11367	-0.072851	-0.0039202	0.13536	-0.061066	-0.11427	0.016623	0.028146	0.022603	0.16867	-0.27148	0.21536	0.23698	0.021618
Coenzyme A	0.0034692	-0.1419	-0.25259	0.14465	0.13658	0.11845	0.064627	0.097784	-0.061203	-0.014193	0.0084034	0.13746	-0.14401	0.16241	0.15451	-0.077801	0.15177	-0.087009	0.05145	0.12056	0.067544	-0.12219	0.13268	0.046509	0.031579	0.069682	-0.029891	-0.11583	0.27253
Cytidine monophosphate	0.11486	-0.013836	-0.19166	-0.11992	-0.15845	0.16462	0.050699	-0.22403	0.038842	-0.029463	0.03734	-0.11464	-0.37995	0.24052	-0.027354	-0.053042	-0.066439	0.11912	0.085011	0.032525	-0.046905	0.26168	-0.051564	-0.15934	0.061724	-0.12487	0.098105	-0.002883	-0.14468
dCMP	0.20965	0.069492	-0.1099	-0.040809	-0.1044	0.0091275	0.1393	-0.063792	-0.072791	-0.04572	0.010849	-0.055648	0.10489	0.10316	-0.01887	-0.0017456	0.066415	0.10172	-0.24328	-0.074648	-0.11744	0.14248	0.24527	-0.12716	-0.1255	0.11228	-0.047479	-0.1587	0.20122
Ethanol	-0.1368	-0.012769	-0.089249	-0.15664	0.15453	-0.17745	0.0047142	-0.22828	-0.26885	-0.15538	-0.074747	-0.094769	-0.11929	-0.24721	0.13228	0.071837	0.21589	-0.066648	0.18938	-0.22467	-0.10286	-0.02366	0.020739	-0.013829	-0.16361	-0.067223	-0.11287	0.050502	-0.10118
Formate	0.013289	0.084856	0.0471	0.085467	-0.016716	-0.31968	-0.03289	-0.2189	0.34585	0.38897	-0.14119	0.15672	-0.29921	-0.074012	-0.2267	0.010326	-0.11718	0.12262	0.15284	0.080553	-0.26769	0.021958	0.019384	0.079266	0.0030634	0.082801	-0.0555	0.044603	0.24923
Fumarate	-0.18043	0.14365	0.092615	0.13799	-0.024878	-0.047663	-0.02837	-0.074992	-0.052042	0.023496	-0.063271	-0.081253	0.057829	0.072554	-0.040393	0.049783	0.20995	-0.11978	-0.046114	0.041479	0.29731	0.092276	0.044649	0.06581	0.054679	0.2569	-0.12896	0.035301	0.13234
Glucose	0.17951	0.12974	-0.0042764	0.016571	-0.030312	-0.1215	-0.19988	-0.12605	-0.068015	-0.031586	-0.27611	0.14725	-0.012313	0.10247	-0.1065	-0.11189	-0.02603	-0.040381	-0.18781	-0.12499	0.084648	-0.071318	0.22984	0.019994	-0.052961	-0.0070072	-0.14739	-0.13403	-0.16824
Glucose 1-phosphate	-0.14889	0.11212	-0.19345	0.0027578	0.13194	0.11866	-0.10504	0.0024795	-0.10218	0.082051	0.14831	-0.10938	0.025943	0.07467	-0.28256	0.029378	0.092444	0.054802	0.13917	-0.094886	-0.1409	-0.070899	0.016799	0.20575	-0.13856	0.11792	0.153	-0.25379	-0.082792
Glucose 6-phosphate	0.16661	0.14912	-0.063277	-0.076705	-0.018119	-0.0032179	0.04152	-0.091545	-0.040064	-0.19595	-0.061669	-0.19066	0.13613	-0.12109	-0.16658	-0.10095	-0.35812	-0.1472	-0.095362	-0.23847	-0.081562	-0.21138	0.097928	0.294	0.12375	0.12142	0.085714	0.062498	0.0040065
Glutamate	0.11706	-0.012678	0.042132	0.24524	-0.013614	0.24485	-0.081309	-0.23073	0.10822	-0.071584	-0.19902	-0.18768	0.16221	0.021771	-0.014029	0.2699	0.025143	0.16761	-0.029671	0.041591	-0.053374	0.0252	-0.010631	-0.13677	0.2758	0.0076506	-0.070505	-0.10175	-0.0053035
Glutamine	0.037308	-0.1578	-0.081056	0.069076	-0.18126	-0.12958	0.018664	0.22202	0.35802	-0.27164	-0.050903	-0.25352	-0.15547	-0.0012745	-0.12744	-0.029213	0.057628	-0.23229	0.11428	-0.059356	-0.12273	-0.25074	0.093863	0.036963	-0.094742	-0.10732	0.042584	-0.13573	0.10877
Glutathione	0.19878	-0.10405	-0.020696	0.18183	-0.0070808	0.07332	-0.0034967	0.0562	0.12954	-0.010539	0.045193	-0.021596	-0.0055055	-0.078449	0.008797	-0.092619	0.018284	0.031907	0.046664	0.040959	0.031314	-0.041809	-0.086867	-0.027697	-0.17993	0.019939	0.24646	-0.16948	-0.29858
Glycine	0.085037	-0.18738	-0.13524	0.010581	-0.11686	0.0076089	0.25121	-0.14505	-0.010898	0.12047	-0.14054	0.030916	0.2448	0.040017	-0.079721	-0.12578	0.17215	0.21689	0.11024	-0.15906	0.27549	-0.29072	0.052669	-0.041046	-0.092062	-0.066466	-0.05039	0.10595	0.12643
Guanosine	0.076314	-0.12235	-0.12382	0.039217	0.10044	-0.34312	-0.14177	-0.049764	0.080512	0.020262	-0.092527	-0.35186	0.23197	-0.045966	0.27858	-0.24716	0.0098235	0.077805	0.11996	0.30618	-0.0071859	0.01266	0.096937	0.0049351	0.10328	0.148	0.089778	0.019109	-0.20028
GDP	-0.18244	-0.12782	-0.06589	-0.038888	-0.1077	0.012456	0.001136	-0.070044	0.21321	-0.060774	-0.070361	0.062836	0.18701	0.25479	0.037689	-0.14393	-0.094249	0.025088	0.017944	-0.19461	-0.08224	0.36064	0.06464	-0.012243	-0.16827	0.095243	-0.052208	-0.11236	-0.026062
Histidine	-0.13745	0.089108	-0.14469	-0.024613	-0.2996	0.048167	-0.00078724	0.13436	0.0139	0.19064	-0.074843	-0.23544	-0.12054	-0.1224	0.043492	-0.13274	-0.053767	-0.12674	-0.085374	-0.083671	0.1615	0.040101	-0.16093	-0.12779	-0.058817	0.1567	-0.063363	0.067316	0.059545
Hydroxyacetone	-0.10688	0.17428	-0.12486	-0.054231	0.15395	0.17106	-0.027668	-0.12371	0.18222	-0.17195	0.045292	0.045843	0.012185	0.31374	-0.010607	-0.15631	0.088515	0.033995	-0.13624	0.087131	-0.10548	-0.28969	-0.0062932	0.0006902	0.21028	-0.049133	-0.15022	0.030278	-0.11217
Inosine	-0.13986	-0.2099	0.012404	-0.029908	0.047117	-0.09102	-0.031485	-0.1568	-0.013539	0.058019	-0.022914	-0.0040321	0.045902	-0.13459	-0.21121	0.13764	0.17043	-0.03506	-0.47015	0.052828	-0.049092	-0.0084332	-0.092337	-0.02918	-0.023158	-0.19723	0.22237	-0.028206	0.054774
ITP	0.084389	-0.074341	-0.27617	0.06065	0.19063	-0.0033159	0.04051	-0.075748	-0.098166	0.010952	0.041403	-0.10148	-0.14243	-0.028798	0.17009	0.09649	-0.24875	0.20851	-0.030301	0.13912	0.19023	0.079513	0.18323	0.27494	-0.16561	-0.24641	-0.167	-0.064784	0.015264
Isoleucine	-0.074365	0.23746	-0.070944	0.033012	-0.053697	-0.080044	0.23443	-0.21243	0.0033387	0.0094228	-0.025405	-0.079754	0.030631	-0.0201	0.077896	-0.065769	-0.029617	-0.0045767	0.078635	0.27209	0.12137	-0.0082272	-0.30209	0.18549	-0.030232	-0.055299	0.17058	-0.16316	0.039843
Lactate	-0.14364	0.098011	-0.20801	-0.061756	-0.18936	0.048026	0.068238	0.086151	-0.0082032	0.040268	0.03292	0.08186	0.074783	-0.004477	-0.0042292	-0.21239	-0.2033	-0.32395	-0.0068246	0.1324	0.049192	0.13312	-0.0037275	-0.17462	0.18647	-0.16334	-0.15681	-0.19733	0.022719
Leucine	-0.15916	-0.016461	-0.057422	0.2304	0.16044	-0.029982	0.099534	0.13452	0.12573	-0.20833	-0.12527	0.067415	-0.0084604	0.04579	0.019984	-0.012567	-0.13739	0.080001	0.12809	-0.12861	-0.1719	-0.090034	-0.16303	-0.083509	0.10297	-0.038337	-0.10573	0.049398	0.055604
Lysine	-0.065909	-0.0043474	0.047744	0.24833	-0.27147	-0.09419	0.25617	-0.084873	0.061428	-0.049414	0.11904	0.040847	0.098553	-0.18796	-0.14112	-0.2896	0.26625	0.11325	-0.14128	0.13249	-0.13966	-0.033698	0.19906	0.14892	0.013095	-0.16607	-0.20488	0.058635	-0.17975
N-Acetyl-L-alanine	-0.1461	0.17299	-0.16829	0.019327	0.12938	0.016986	-0.13677	-0.041011	0.067393	-0.0099944	0.070436	-0.050038	-0.046763	-0.0082881	0.075638	0.06475	0.059612	0.083116	0.043456	-0.11371	-0.1588	-0.057171	0.22015	-0.21278	-0.14997	0.032688	0.01189	0.0080827	-0.16854
N-Acetylputrescine	-0.07098	0.18803	-0.088856	0.26581	-0.088035	-0.045115	-0.029959	0.035731	-0.076875	-0.041434	0.0199	-0.020332	0.007479	-0.10932	-0.0044714	-0.040466	0.064504	-0.0053967	-0.065848	-0.10163	0.13881	0.19264	0.078494	0.016981	0.090274	0.041408	0.32434	0.17035	-0.082809
NAD+	0.040649	-0.24453	0.064903	0.19063	-0.027049	0.12865	-0.057867	0.015362	0.0016268	0.068802	0.0084135	-0.07902	0.0068508	-0.023398	-0.027622	-0.017639	-0.067627	-0.0046816	-0.10991	-0.12743	-0.12603	0.26393	0.0079221	0.22352	-0.13913	0.055896	-0.29141	0.13466	0.068328
NADH	-0.12375	0.15935	0.031415	-0.092123	-0.011553	-0.15505	-0.25	-0.18749	0.20028	-0.056238	-0.001469	0.1132	0.1568	0.17555	-0.066823	0.1922	0.08838	-0.22059	0.12205	0.0040363	0.25633	0.0016358	0.14196	-0.0058671	-0.098523	-0.36073	0.040639	0.018111	0.093994
NADP+	-0.12416	-0.1211	0.13532	0.15053	-0.12558	-0.00051077	-0.18344	-0.15752	-0.13071	-0.054278	0.0028571	-0.24121	-0.12274	0.2469	-0.049258	-0.12143	0.020455	-0.20885	0.021581	-0.025189	-0.078348	-0.073074	-0.19553	0.0915	-0.16857	-0.02162	-0.082929	0.06631	-0.0018298
O-Acetylcholine	-0.072216	0.1944	-0.035762	0.14885	0.15909	-0.14415	0.045557	0.18734	-0.030268	0.044161	-0.20138	-0.015549	0.0076394	0.19159	0.26329	0.010092	0.078552	0.055392	-0.30296	-0.1202	-0.22866	0.0021099	-0.29287	0.17178	-0.15818	-0.097274	0.045028	0.015483	0.073155
Phenylalanine	-0.1709	-0.073311	0.026618	0.17241	-0.064796	-0.015485	0.22065	-0.055058	-0.097965	-0.096753	-0.070182	-0.12935	-0.076935	-0.0083107	-0.26946	0.34123	-0.20998	0.054546	0.16814	-0.042669	0.14931	0.022664	0.020501	0.01817	0.06003	-0.10034	-0.059657	-0.040984	-0.19835
Phosphoenolpyruvic acid	0.042289	-0.049881	0.16704	0.25254	0.038989	-0.0028612	-0.29548	-0.050952	-0.25627	-0.029413	-0.19207	-0.084545	-0.10852	-0.0045634	0.052163	-0.20481	-0.045352	-0.059233	-0.036845	0.064183	0.019254	0.090167	0.059949	-0.010542	0.2106	-0.27519	0.0040374	-0.15479	0.14708
Proline	0.10115	-0.062301	-0.13936	-0.21615	-0.12474	-0.1943	0.17527	-0.085457	0.04245	0.058937	-0.20712	0.16423	0.088294	-0.039461	0.20773	0.27328	-0.081806	-0.22125	-0.071069	0.072391	-0.11468	0.021403	-0.0928	0.13156	0.069934	0.081437	-0.19045	-0.082838	-0.22368
Putrescine	-0.18479	-0.12068	-0.17928	-0.0056145	0.0021934	-0.040433	-0.10408	0.055494	-0.038897	0.017362	-0.09838	-0.037089	0.011855	-0.093037	0.009336	0.11614	0.056201	0.024437	0.029825	0.013485	-0.098041	0.16091	0.1593	0.17276	0.14992	-0.076844	0.053617	0.035613	0.0098122
Pyruvate	-0.15759	-0.068038	0.099198	0.1382	0.10985	-0.013047	0.0069123	-0.11609	0.36937	0.14481	-0.025174	0.0035185	-0.063923	0.14316	0.21639	0.0019134	-0.096801	-0.057868	-0.093862	-0.17595	0.30677	-0.046568	0.050802	0.14742	0.036763	0.080844	0.10041	0.096863	-0.20348
sn-Glycero-3-phosphocholine	-0.077311	0.19258	-0.11319	0.24084	-0.086456	-0.084907	0.011594	0.020903	-0.058906	-0.050311	0.057151	0.093824	-0.003219	-0.10701	0.044008	0.030606	-0.12218	0.039509	0.0099358	0.05092	-0.012416	-0.069836	0.01057	-0.1769	-0.13747	0.0079415	0.072288	0.18633	0.037524
Succinate	-0.15795	0.06938	-0.23007	-0.044927	0.017213	0.0074531	-0.19176	0.066163	-0.039521	0.024356	-0.024647	0.048116	0.14573	-0.072976	-0.17749	0.02044	-0.075945	0.079602	-0.096649	0.25744	-0.13049	-0.061533	-0.12786	-0.086175	-0.013872	-0.1364	-0.1886	0.16175	-0.085838
Threonine	-0.13689	-0.094452	-0.07279	-0.16224	-0.14245	-0.18569	0.020576	-0.16372	-0.25395	0.093765	-0.098512	-0.12267	0.072225	0.30375	0.014879	-0.052454	0.0060204	0.221	0.09763	-0.083187	-0.057291	-0.11116	-0.044081	-0.056371	0.11158	0.13987	0.09097	-0.030062	0.19058
dTTP	0.06873	-0.15507	-0.2176	0.078666	0.11766	-0.16927	0.0089577	0.033762	-0.04599	-0.22642	-0.10215	-0.02049	-0.16993	0.0937	-0.15212	0.13896	0.084452	-0.28167	-0.076417	0.22309	0.026861	0.088721	0.12885	-0.12703	0.0093287	0.31799	-0.0016947	0.18145	0.022056
Tyrosine	-0.20445	0.020089	-0.076629	0.13039	-0.14375	-0.089752	0.074179	-0.032737	-0.18802	0.045885	0.029987	0.059568	-0.144	0.02124	0.032452	-0.051333	-0.12206	0.012486	-0.017225	-0.22206	0.055519	-0.095621	0.0030612	-0.052154	0.025746	-0.015702	-0.11648	-0.037114	-0.15749
UDP-glucose	-0.20935	-0.10805	-0.083473	0.016049	-0.01363	-0.082671	0.098946	0.08772	-0.065828	-0.033377	0.066839	0.091362	0.10738	0.079811	-0.11733	0.023389	0.20863	-0.05305	0.097586	0.00032776	-0.057897	0.12606	-0.093774	0.19363	0.24819	0.094044	0.032498	-0.076341	-0.092116
UMP	0.11846	0.064919	-0.27376	0.11707	0.045804	0.0023528	0.1456	0.050903	0.03307	0.038848	0.12973	-0.047294	-0.049991	0.099612	-0.0090234	0.15217	0.0054017	-0.059174	-0.20977	-0.091376	0.12618	-0.026876	-0.069252	0.18089	0.052652	-0.10446	-0.0026266	-0.10335	0.10308
Uracil	0.20037	-0.032573	-0.022897	0.16355	0.1545	-0.0033862	-0.041797	-0.065464	-0.1262	0.16128	-0.073366	0.017268	-0.021049	-0.023588	-0.085379	-0.06797	0.021934	-0.1304	0.13873	0.021988	0.099343	-0.20201	-0.26875	-0.13183	-0.067055	0.028351	-0.27746	-0.035315	-0.082052
UDP	0.11187	-0.0072336	-0.15482	0.11439	-0.18426	-0.016055	-0.26257	-0.1549	0.12584	-0.18227	0.3372	0.00079937	0.1531	-0.044229	0.18012	0.14018	0.091743	0.093371	0.058736	-0.13331	-0.0080059	0.077054	-0.2549	0.010991	0.075931	0.046192	-0.2361	0.15032	0.018527
Valine	0.16638	0.19652	0.037606	0.029659	-0.11547	-0.060397	-0.071284	-0.14099	-0.060108	0.01153	0.080523	-0.10271	0.055086	0.068624	-0.069793	0.014123	-0.021046	-0.057552	0.030159	0.027009	-0.16062	0.066745	-0.11144	0.10268	0.035024	-0.029955	0.11398	-0.14122	-0.0078633

## Sheet: VIP Scores
Metabolite	Component 1	Component 2	Component 3	Component 4	Component 5
AMP	1.6976	1.6685	1.661	1.6574	1.6529
Aspartate	1.6973	1.6686	1.6603	1.6566	1.6518
dCMP	1.65	1.6216	1.6131	1.611	1.6068
Tyrosine	1.6073	1.5788	1.5707	1.5684	1.5683
UDP-glucose	1.5304	1.5064	1.4987	1.498	1.4938
Leucine	1.526	1.5596	1.5516	1.5483	1.5436
4-Aminobutyrate	1.5175	1.4922	1.485	1.4823	1.4787
Fumarate	1.476	1.4509	1.4506	1.4479	1.4435
Glutathione	1.4122	1.3941	1.3906	1.3898	1.386
Phenylalanine	1.3922	1.3708	1.3645	1.3616	1.3607
Pyruvate	1.3732	1.3697	1.3628	1.3599	1.3575
Uracil	1.3493	1.3474	1.344	1.3437	1.3405
Putrescine	1.3493	1.3269	1.3209	1.3191	1.3153
Glucose 6-phosphate	1.3182	1.297	1.2911	1.289	1.2875
Valine	1.2999	1.281	1.2887	1.2867	1.2845
Glucose	1.2705	1.2562	1.2502	1.2524	1.2493
GDP	1.2378	1.234	1.2276	1.2258	1.2229
N-Acetyl-L-alanine	1.2314	1.2173	1.211	1.2102	1.2079
Succinate	1.1379	1.1235	1.1178	1.1153	1.1131
Glucose 1-phosphate	1.1325	1.1134	1.1127	1.1111	1.1174
Cytidine monophosphate	1.0363	1.0353	1.0336	1.033	1.0319
Ethanol	1.0148	0.99651	1.0034	1.0012	1.0028
Inosine	0.99814	0.9821	0.98009	0.98188	0.98012
Proline	0.98711	0.99976	1.0047	1.0027	0.99973
NADP+	0.92682	0.91258	0.91707	0.91758	0.91835
Hydroxyacetone	0.9111	0.90439	0.9033	0.90555	0.90508
Lactate	0.90182	0.94192	0.94181	0.94011	0.93786
UDP	0.8962	0.88454	0.88812	0.88619	0.88826
NADH	0.87946	0.87278	0.86887	0.86853	0.87011
O-Acetylcholine	0.85831	0.93487	0.92997	0.93143	0.92968
Histidine	0.82674	0.89275	0.89716	0.89694	0.89557
sn-Glycero-3-phosphocholine	0.7891	0.8017	0.81056	0.81355	0.81222
Glycine	0.78865	0.79423	0.79039	0.79252	0.7949
Threonine	0.78687	0.84607	0.84347	0.84178	0.83971
ADP	0.78349	0.81612	0.81415	0.8242	0.82244
UMP	0.76013	0.7725	0.76859	0.7674	0.76521
Choline	0.74181	0.75592	0.76254	0.76754	0.76651
Glutamate	0.73385	0.74442	0.75501	0.75343	0.75779
N-Acetylputrescine	0.73111	0.73937	0.76319	0.76382	0.76182
Acetone	0.64178	0.69876	0.71254	0.71257	0.73111
Guanosine	0.58144	0.57105	0.57094	0.58601	0.58925
Isoleucine	0.57653	0.5697	0.58869	0.58938	0.5989
Acetoin	0.57125	0.56156	0.56239	0.56152	0.57323
Acetate	0.56178	0.55418	0.55197	0.55094	0.55211
ATP	0.538	0.52889	0.53365	0.54246	0.54448
Lysine	0.53128	0.52271	0.55952	0.55841	0.57551
Alanine	0.50007	0.60663	0.62858	0.63694	0.63521
2-Heptanone	0.48314	0.47522	0.5317	0.54288	0.56029
ITP	0.46923	0.55145	0.56802	0.5668	0.5668
dTTP	0.37574	0.45736	0.47376	0.47677	0.4757
Glutamine	0.33579	0.33409	0.33234	0.33496	0.34455
NAD+	0.25553	0.26512	0.27043	0.29055	0.32117
Citrate	0.17268	0.18043	0.18166	0.22924	0.23314
Coenzyme A	0.15563	0.33442	0.34494	0.34872	0.35162
Phosphoenolpyruvic acid	0.09592	0.3098	0.32222	0.32292	0.33076
Arginine	0.093541	0.10436	0.11924	0.13558	0.16433
3-Hydroxy-3-methylglutarate	0.092859	0.13253	0.13761	0.13736	0.23319
Formate	0.0021527	0.12062	0.13024	0.13475	0.13435

## Sheet: PLS-DA Scores
Sample ID	Component 1	Component 2	Component 3	Component 4	Component 5	Component 6	Component 7	Component 8
A	-3.9938	-0.35529	0.69408	-2.1885	-1.7918	-3.3935	0.47756	0.50496
B	-4.4632	0.3063	1.0775	-2.1118	-1.0852	-1.9669	2.0309	0.43929
AE	-4.6571	-1.4979	-1.1313	-2.4358	1.2899	2.3317	0.36824	0.38848
AF	-3.2706	-0.40794	-1.16	-2.2499	-0.77866	-0.29766	-3.7677	-0.64347
AM	-5.6078	-1.0396	4.2808	1.4553	-1.6569	1.3992	0.18251	-0.3473
AN	-4.4196	-0.40798	2.0389	-0.14589	-0.90687	1.516	-0.98945	-1.3717
AO	-5.4493	0.14376	1.3537	-0.3279	0.51959	0.90749	0.32572	0.92469
AP	-4.1993	-0.95705	-0.29939	-2.1936	0.39779	0.038878	-1.8031	-0.53278
G	-5.9347	-0.1837	1.4238	0.30729	3.7705	-1.5183	1.8172	-1.3082
H	-3.1767	-1.0459	-4.526	-3.8509	0.65861	0.4563	0.45225	1.5908
AA	0.54785	-1.8678	-0.82106	3.112	0.91785	-0.46341	-2.9224	0.8859
AG	-1.5722	2.3313	1.0863	3.4091	-0.70514	1.4946	0.47101	1.0858
AH	-1.1049	4.3336	-1.7593	0.59591	-0.26824	0.1048	-2.6865	0.2471
C	-0.96866	3.6532	-2.2104	1.9955	-1.1977	-0.35044	0.57646	-0.50011
D	1.7252	-4.3367	-1.7008	2.6508	0.068973	0.081959	1.6254	-2.3651
I	-1.6127	3.7302	-1.5409	3.6538	1.0574	-0.23154	1.1015	-0.70692
Q	0.83855	-2.5824	-1.6131	2.7164	-0.07423	0.11764	1.8439	0.66885
R	1.2856	-1.8099	-1.5809	3.526	-1.1141	-2.1222	-1.524	-0.52459
Z	0.58383	-1.4414	-1.7253	2.3269	-2.0578	1.3735	1.7344	1.198
AB	5.4529	-1.3899	1.5347	-1.1779	-1.3017	-0.73433	-0.22784	1.5275
AC	3.6788	-0.94568	2.5164	2.2992	3.5022	-0.63565	-1.9531	1.7799
AI	4.4343	0.69971	2.5776	-0.097309	-1.4424	-0.33561	0.16418	-0.44343
AL	3.7444	2.7246	0.72124	-0.88035	0.13213	0.61394	-1.3765	-0.8911
E	4.0742	1.2252	0.23279	-1.9156	-0.27761	0.051792	1.302	0.75905
F	5.4771	-0.30714	-0.35303	-2.5869	0.0052775	0.59295	0.15958	-2.1996
M	3.4816	2.1034	0.38389	-1.2861	0.99928	0.039687	2.633	0.59132
N	4.5511	1.5967	-0.44081	-1.6747	1.0791	-0.33679	0.8048	-0.78422
S	5.5674	-1.0566	-0.26157	-1.7421	-0.21058	0.85419	-0.5562	-0.19828
T	4.9875	-1.2151	1.2023	-1.1828	0.47039	0.41173	-0.2638	0.22519

## Sheet: PLS-DA Loadings
Metabolite	Component 1	Component 2	Component 3	Component 4	Component 5	Component 6	Component 7	Component 8
2-Heptanone	-0.061599	-0.17211	0.12968	0.050451	0.31811	-0.026493	-0.18401	0.2564
3-Hydroxy-3-methylglutarate	-0.0056377	-0.091737	0.056527	-0.23816	0.31868	0.22288	-0.010399	-0.25845
4-Aminobutyrate	0.20455	-0.080026	-0.014895	0.021895	0.047432	-0.088199	0.14604	-0.09109
Acetate	0.070176	0.019109	0.012961	-0.040112	0.21984	-0.63462	0.17887	0.14563
Acetoin	0.073255	-0.023103	0.11572	-0.19099	0.23789	-0.30347	0.14745	0.079799
Acetone	-0.063703	-0.11115	-0.27681	-0.11675	0.21341	0.11422	0.035399	0.15107
ADP	-0.12143	0.15058	-0.14185	0.23239	0.10974	-0.26651	0.081753	0.064207
Alanine	0.089937	-0.35856	0.049758	0.19979	0.022738	-0.047304	0.065795	-0.15364
AMP	0.21815	0.0081593	0.050577	-0.0083654	0.027417	-0.21253	0.21381	-0.030346
Arginine	-0.015659	-0.0025012	0.17828	-0.014246	-0.27941	-0.12947	0.15159	0.45189
Aspartate	0.22816	-0.077938	0.042737	-0.027229	0.004051	0.066859	0.098318	-0.18132
ATP	-0.068987	0.03943	-0.27884	0.2819	-0.058048	-0.26172	0.091575	-0.056419
Choline	-0.083646	-0.2202	0.32268	-0.14503	-0.057852	-0.24507	0.17496	-0.13844
Citrate	-0.026876	0.060531	-0.25835	0.33371	-0.082449	-0.20013	0.12003	0.038517
Coenzyme A	-0.00016155	-0.14943	-0.20597	0.17529	-0.074541	-0.46145	0.26033	0.10146
Cytidine monophosphate	0.12312	0.18742	-0.017719	-0.040312	-0.12115	-0.39795	0.15266	0.27326
dCMP	0.21241	0.046312	0.10525	-0.083747	0.0062588	-0.22377	0.074111	-0.14795
Ethanol	-0.13324	0.097759	-0.22168	-0.089358	0.14153	-0.076765	0.10558	-0.017381
Formate	0.0079376	-0.11579	0.12145	-0.071653	-0.030966	0.085702	-0.019778	-0.095223
Fumarate	-0.18936	-0.13699	0.2467	-0.085164	0.022695	0.13366	-0.071356	-0.019544
Glucose	0.17681	-0.078174	0.12836	-0.16726	-0.038404	-0.027463	0.015722	-0.016965
Glucose 1-phosphate	-0.15237	-0.030028	0.068842	-0.093855	0.29522	-0.40167	0.12258	0.11242
Glucose 6-phosphate	0.16756	0.025615	0.1344	-0.18525	0.1599	-0.074219	0.082444	-0.10041
Glutamate	0.10908	-0.22254	0.17028	0.14566	-0.090909	-0.096582	-0.12357	0.23201
Glutamine	0.04043	0.038279	-0.076762	0.19713	-0.25951	0.05178	0.28368	-0.2356
Glutathione	0.19515	-0.16367	0.0054382	0.20149	-0.10699	-0.046865	0.05245	0.049582
Glycine	0.091552	0.10813	-0.094888	0.2613	-0.063448	-0.22737	0.1141	-0.1764
Guanosine	0.076972	-0.042505	-0.14418	0.17766	0.14943	-0.12332	0.14969	-0.3362
GDP	-0.17702	0.15705	-0.09388	0.14877	-0.093811	-0.076758	0.090903	-0.013337
Histidine	-0.13386	0.17795	0.2526	-0.05081	-0.06088	-0.26323	0.16112	-0.075382
Hydroxyacetone	-0.11064	-0.04061	0.034568	-0.25167	0.18032	-0.29198	0.06306	0.19243
Inosine	-0.13523	0.091962	-0.24023	0.23399	-0.034468	-0.00085589	-0.084451	-0.083543
ITP	0.082261	-0.11782	-0.19894	0.06618	0.056897	-0.57754	0.16898	-0.039198
Isoleucine	-0.08002	-0.056357	0.28107	-0.2372	0.13087	-0.093088	0.12967	-0.066914
Lactate	-0.14028	0.16306	0.16464	-0.094263	0.048227	-0.2991	0.27821	-0.051779
Leucine	-0.17092	-0.28483	-0.06024	0.053473	-0.078396	-0.034063	0.16941	-0.084588
Lysine	-0.07195	-0.10783	0.2836	0.15528	-0.24217	0.12444	0.06484	-0.25647
N-Acetyl-L-alanine	-0.15222	-0.087389	0.087802	-0.20365	0.18401	-0.37895	0.097068	0.042476
N-Acetylputrescine	-0.083962	-0.2512	0.35566	-0.090494	-0.048715	-0.18597	0.1533	-0.095102
NAD+	0.039384	-0.097199	-0.094019	0.38256	-0.19407	0.038943	-0.10337	0.11078
NADH	-0.12406	0.065936	0.12695	-0.20813	0.13343	0.078987	-0.016636	0.015596
NADP+	-0.12622	-0.035826	0.058768	0.23376	-0.20234	0.21454	-0.099087	0.18895
O-Acetylcholine	-0.085137	-0.27854	0.12246	-0.21465	0.069612	-0.067966	0.06167	-0.20144
Phenylalanine	-0.17595	-0.099811	0.030672	0.15371	-0.17812	0.067575	0.035215	-0.10404
Phosphoenolpyruvic acid	0.03271	-0.26456	0.07298	0.15234	-0.16388	0.22821	-0.14848	0.19818
Proline	0.11294	0.26008	-0.14764	-0.030688	-0.039255	-0.1288	0.18562	-0.22346
Putrescine	-0.18197	0.080979	-0.15118	0.13693	-0.015965	-0.29338	0.17722	-0.064099
Pyruvate	-0.16394	-0.14935	-0.061314	0.11492	-0.075613	0.076817	-0.17026	0.052595
sn-Glycero-3-phosphocholine	-0.089606	-0.23427	0.32558	-0.12159	-0.068237	-0.21998	0.18057	-0.12991
Succinate	-0.15735	0.069899	0.031962	-0.075666	0.16948	-0.41394	0.20003	-0.046015
Threonine	-0.12681	0.27478	-0.098337	0.068818	-0.02537	-0.097979	0.042169	-0.16982
dTTP	0.067756	-0.1047	-0.26792	0.14598	-0.082651	-0.25002	0.33588	-0.13869
Tyrosine	-0.20862	-0.04001	0.12528	0.029659	-0.18147	-0.15751	0.10535	-0.10723
UDP-glucose	-0.20798	0.056336	-0.10957	0.13929	-0.011157	-0.035638	0.1688	-0.13667
UMP	0.11337	-0.14775	0.063423	-0.036788	0.058739	-0.52896	0.24308	-0.15168
Uracil	0.19381	-0.23278	-0.0065821	0.10949	0.092569	-0.065845	0.018564	0.095064
UDP	0.11163	-0.014268	0.16715	0.096816	-0.10664	-0.33822	0.14101	0.039818
Valine	0.16339	-0.047029	0.31757	-0.17005	0.078988	0.048364	-0.019461	0.01678
