# Supplementary material for: Integrated multi-omics unveil the impact of H-phosphinic analogs of glutamate and α-ketoglutarate on Escherichia coli metabolism
Source: J Biol Chem. 2024 Sep 21;300(10):107803. doi: 10.1016/j.jbc.2024.107803 (PMC11533085; doi:10.1016/j.jbc.2024.107803)
Supplement: Supplementary Table S2 [file mmc3.xlsx]

## Sheet: List of proteins
Table List of proteins and their spectral counts.
MS data file	\\sauval\Data_MS\Univ Rome\MS20-016_Ecoli\2020-04-30																								ctr (H)	L-glu-g-PH (AA)
Database :	MS20-016_EcoliK12_2020-04-30 (4545 sequences; 1428385 residues)
Enzyme :	Trypsin - Mas missed cleavages: 2																											Statistical classes
Fixed modifications :	Carbamidomethyl (C)																											Blue class: Identifications satisfied both, the fold (≥1.5) and statistical criteria (p value ≤0.05).
Variable modifications :	Deamidated (NQ), Oxidation (M)																											Orange class: These identifications did not meet the fold criterion but they deserve a second look because they have low p-values.
MS/ MS² mass tol. :	± 5.0 ppm / ± 0.02 Da											ctr (AE)	ctr (AN)	ctr (AP)	ctr (H)	L-glu-g-PH (AA)	L-glu-g-PH (Q)	L-glu-g-PH (R)	L-glu-g-PH (Z)	L-glu-g-PH (C)	L-glu-g-PH (I)	L-glu-g-PH (AH)	a-kg-PH (AC)	a-kg-PH (AI)	a-kg-PH (M)	a-kg-PH (E)		Green class: These identifications satisfied the fold criteria but, most likely, this happened by chance (should be disconsidered).
Instrument type :	ESI Q Exactive HF											Replicate 1	Replicate 2	Replicate 3	Replicate 4	Replicate 1	Replicate 2	Replicate 3	Replicate 4	Replicate 5	Replicate 6	Replicate 7	Replicate 1	Replicate 2	Replicate 3	Replicate 4		Red class: These identifications did not meet the fold and p-value criteria (should be disconsidered).
Spectral count:	Done with all peptides (IRMA/SpectraMR/Proteocount)											Total spectral counts	Total spectral counts	Total spectral counts	Total spectral counts	Total spectral counts	Total spectral counts	Total spectral counts	Total spectral counts	Total spectral counts	Total spectral counts	Total spectral counts	Total spectral counts	Total spectral counts	Total spectral counts	Total spectral counts
												37108	38274	36708	37481	39109	39327	39768	39896	38427	38185	39148	36776	36415	35985	36605
				Best hit in terms of i) #peptides, and ii) MASCOT score						Merging all samples		Spectral counts	Spectral counts	Spectral counts	Spectral counts	Spectral counts	Spectral counts	Spectral counts	Spectral counts	Spectral counts	Spectral counts	Spectral counts	Spectral counts	Spectral counts	Spectral counts	Spectral counts		Tfold comparison "L-glu-g-PH" versus "ctr"					Tfold comparison "a-kg-PH" versus "ctr"					Tfold comparison "a-kg-PH" versus "L-glu-g-PH"
Protein accession	Functional description	pI	Molecular weight (Da)	dat	Sample	Mascot score	Coverage (%)	#peptides	SC	#Total peptides	#Total SC	Q26380_MS20-016_Ecoli_AE-t1	Q26381_MS20-016_Ecoli_AN-t2	Q26382_MS20-016_Ecoli_AP-t3	Q26383_MS20-016_Ecoli_H-t4	Q26384_MS20-016_Ecoli_AA-t5	Q26385_MS20-016_Ecoli_Q-t6	Q26386_MS20-016_Ecoli_R-t7	Q26387_MS20-016_Ecoli_Z-t8	Q26388_MS20-016_Ecoli_C-t9	Q26389_MS20-016_Ecoli_I-t10	Q26390_MS20-016_Ecoli_AH-t11	Q26391_MS20-016_Ecoli_AC-t12	Q26392_MS20-016_Ecoli_AI-t13	Q26393_MS20-016_Ecoli_M-t14	Q26394_MS20-016_Ecoli_E-t15	Fold	Tfold	LOG2(Tfold)*sign	p value	PatternLab Class	Fold	Tfold	LOG2(Tfold)*sign	p value	PatternLab Class	Fold	Tfold	LOG2(Tfold)*sign	p value	PatternLab Class
P0A8T7	RPOC_ECOLI DNA-directed RNA polymerase subunit beta' OS=Escherichia coli (strain K12) OX=83333 GN=rpoC PE=1 SV=1	6.66725	155063	F217603.dat	Q26387_MS20-016_Ecoli_Z-t8	6220	71.7	102	306	116	3428	212	266	194	162	255	256	270	306	198	202	202	243	269	179	214	1.1565	1.1565	0.209759	0.267191	Red	1.08473	1.08473	0.11733	0.564928	Red	0.937942	-1.06616	-0.092429	0.565965	Red
P0A8V2	RPOB_ECOLI DNA-directed RNA polymerase subunit beta OS=Escherichia coli (strain K12) OX=83333 GN=rpoB PE=1 SV=1	5.14801	150538	F217614.dat	Q26392_MS20-016_Ecoli_AI-t13	5576	75	87	293	104	3691	238	260	225	199	257	254	250	286	231	239	234	247	293	214	264	1.08485	1.08485	0.117496	0.236687	Red	1.10367	1.10367	0.142311	0.296213	Red	1.01735	1.01735	0.024815	0.819835	Red
P09831	GLTB_ECOLI Glutamate synthase [NADPH] large chain OS=Escherichia coli (strain K12) OX=83333 GN=gltB PE=1 SV=3	6.14995	163194	F217594.dat	Q26381_MS20-016_Ecoli_AN-t2	5628	71.3	90	286	96	2651	232	286	212	191	154	166	171	187	165	153	180	136	161	114	143	0.730811	-1.36834	-0.45243	0.0516122	Red	0.603243	-1.65771	-0.729188	0.0132405	Blue	0.825444	-1.21147	-0.276758	0.0465532	Orange
A0A4S5ALT7	A0A4S5ALT7_ECOLI Pyruvate dehydrogenase (Acetyl-transferring), homodimeric type OS=Escherichia coli (strain K12) OX=83333 GN=aceE PE=4 SV=1	5.45681	99606	F217597.dat	Q26384_MS20-016_Ecoli_AA-t5	4007	77.7	68	288	79	3963	223	216	230	241	288	303	297	284	249	261	247	301	294	251	278	1.21038	1.21038	0.275458	0.00114534	Orange	1.23414	1.23414	0.303501	0.0103177	Orange	1.01963	1.01963	0.028043	0.712303	Red
P63284	CLPB_ECOLI Chaperone protein ClpB OS=Escherichia coli (strain K12) OX=83333 GN=clpB PE=1 SV=1	5.3674	95526	F217597.dat	Q26384_MS20-016_Ecoli_AA-t5	4018	84.5	67	173	79	2403	141	133	140	114	173	176	174	173	166	153	164	197	178	144	177	1.2739	1.2739	0.349251	0.00465222	Orange	1.31579	1.31579	0.395929	0.0227212	Orange	1.03288	1.03288	0.0466777	0.654973	Red
P00968	CARB_ECOLI Carbamoyl-phosphate synthase large chain OS=Escherichia coli (strain K12) OX=83333 GN=carB PE=1 SV=2	5.2211	117767	F217594.dat	Q26381_MS20-016_Ecoli_AN-t2	3645	66	67	180	78	1875	145	180	135	135	128	140	136	150	144	144	130	74	91	65	78	0.933938	-1.07074	-0.0986021	0.429943	Red	0.520868	-1.91987	-0.94101	0.00277096	Blue	0.557712	-1.79304	-0.842408	0.000185821	Blue
P00864	CAPP_ECOLI Phosphoenolpyruvate carboxylase OS=Escherichia coli (strain K12) OX=83333 GN=ppc PE=1 SV=1	5.51682	99000	F217595.dat	Q26382_MS20-016_Ecoli_AP-t3	4109	72.9	67	217	77	2798	211	223	217	199	208	216	212	209	202	201	213	124	133	107	123	0.982268	-1.01805	-0.0258109	0.531632	Red	0.574941	-1.73931	-0.798513	1.89908e-05	Blue	0.58532	-1.70847	-0.772702	0.000127593	Blue
P15254	PUR4_ECOLI Phosphoribosylformylglycinamidine synthase OS=Escherichia coli (strain K12) OX=83333 GN=purL PE=1 SV=3	5.22862	141314	F217603.dat	Q26387_MS20-016_Ecoli_Z-t8	3377	65.8	60	127	77	1466	96	116	95	83	99	108	112	127	106	92	101	79	94	72	86	1.09065	1.09065	0.125182	0.314129	Red	0.850254	-1.17612	-0.234035	0.132299	Red	0.779588	-1.28273	-0.359217	0.00660523	Orange
P0A9Q7	ADHE_ECOLI Aldehyde-alcohol dehydrogenase OS=Escherichia coli (strain K12) OX=83333 GN=adhE PE=1 SV=2	6.324	96067	F217593.dat	Q26386_MS20-016_Ecoli_R-t7	4416	83.1	62	262	74	3919	198	188	198	218	255	266	262	253	248	231	239	336	343	329	355	1.24849	1.24849	0.320188	0.000580967	Orange	1.69603	1.69603	0.762161	3.36253e-06	Blue	1.35846	1.35846	0.441973	4.93907e-06	Orange
P25665	METE_ECOLI 5-methyltetrahydropteroyltriglutamate--homocysteine methyltransferase OS=Escherichia coli (strain K12) OX=83333 GN=metE PE=1 SV=6	5.60939	84621	F217594.dat	Q26381_MS20-016_Ecoli_AN-t2	4502	81.9	66	744	68	9931	524	744	795	722	621	710	667	637	763	723	765	571	581	520	588	1.00251	1.00251	0.00361643	0.979328	Red	0.81176	-1.23189	-0.300874	0.111349	Red	0.809728	-1.23498	-0.30449	0.000767995	Orange
P0A705	IF2_ECOLI Translation initiation factor IF-2 OS=Escherichia coli (strain K12) OX=83333 GN=infB PE=1 SV=1	5.8022	97290	F217594.dat	Q26381_MS20-016_Ecoli_AN-t2	3051	71.7	55	120	67	1416	100	120	106	93	94	95	93	104	81	75	82	92	108	79	94	0.852415	-1.17314	-0.230373	0.0664566	Red	0.891253	-1.12202	-0.166093	0.213012	Red	1.04556	1.04556	0.0642794	0.58344	Red
P09373	PFLB_ECOLI Formate acetyltransferase 1 OS=Escherichia coli (strain K12) OX=83333 GN=pflB PE=1 SV=2	5.69041	85303	F217593.dat	Q26386_MS20-016_Ecoli_R-t7	3479	76.6	54	232	65	2876	170	166	169	212	214	209	232	216	190	191	185	197	181	169	175	1.14444	1.14444	0.194645	0.0944415	Red	1.00693	1.00693	0.00997029	0.924475	Red	0.879848	-1.13656	-0.184674	0.0221836	Orange
P0A6Y8	DNAK_ECOLI Chaperone protein DnaK OS=Escherichia coli (strain K12) OX=83333 GN=dnaK PE=1 SV=2	4.83129	69072	F217613.dat	Q26391_MS20-016_Ecoli_AC-t12	3804	77.4	52	284	64	3425	225	211	226	180	236	240	233	218	219	224	230	284	252	216	231	1.08544	1.08544	0.118285	0.190832	Red	1.16667	1.16667	0.222392	0.105808	Red	1.07483	1.07483	0.104107	0.33073	Red
P0A6M8	EFG_ECOLI Elongation factor G OS=Escherichia coli (strain K12) OX=83333 GN=fusA PE=1 SV=2	5.23603	77532	F217592.dat	Q26380_MS20-016_Ecoli_AE-t1	4077	85.5	60	367	63	5229	367	385	396	354	317	326	331	314	320	322	309	384	402	342	360	0.85221	-1.17342	-0.230719	0.00664424	Orange	0.990704	-1.00938	-0.0134742	0.836458	Red	1.16251	1.16251	0.217245	0.0261667	Orange
P0AG67	RS1_ECOLI 30S ribosomal protein S1 OS=Escherichia coli (strain K12) OX=83333 GN=rpsA PE=1 SV=1	4.89242	61121	F217595.dat	Q26382_MS20-016_Ecoli_AP-t3	3663	86.2	57	274	62	3699	247	289	274	218	226	238	226	210	219	221	248	279	279	254	271	0.883167	-1.13229	-0.179241	0.147571	Red	1.05329	1.05329	0.074909	0.458668	Red	1.19263	1.19263	0.25415	0.000759453	Orange
P36683	ACNB_ECOLI Aconitate hydratase B OS=Escherichia coli (strain K12) OX=83333 GN=acnB PE=1 SV=3	5.2393	93439	F217594.dat	Q26381_MS20-016_Ecoli_AN-t2	3177	70.5	54	152	62	1666	142	152	145	101	122	114	107	116	91	98	103	101	99	76	99	0.796218	-1.25594	-0.328764	0.0900836	Red	0.696691	-1.43536	-0.521409	0.028491	Orange	0.875	-1.14286	-0.192645	0.110777	Red
P00957	SYA_ECOLI Alanine--tRNA ligase OS=Escherichia coli (strain K12) OX=83333 GN=alaS PE=1 SV=2	5.53328	95973	F217598.dat	Q26385_MS20-016_Ecoli_Q-t6	3023	66.8	50	124	62	1543	105	102	100	104	108	124	118	111	104	108	109	88	97	79	86	1.0864	1.0864	0.119559	0.0136274	Orange	0.853012	-1.17232	-0.229362	0.0215041	Orange	0.785171	-1.27361	-0.348921	0.0017865	Orange
P0AFG3	ODO1_ECOLI 2-oxoglutarate dehydrogenase E1 component OS=Escherichia coli (strain K12) OX=83333 GN=sucA PE=1 SV=1	6.03754	104996	F217595.dat	Q26382_MS20-016_Ecoli_AP-t3	3206	71	56	195	62	1538	170	174	195	142	75	74	62	62	65	67	72	112	96	79	93	0.403754	-2.47676	-1.30845	0.0020245	Blue	0.560584	-1.78385	-0.834998	0.00202042	Blue	1.38843	1.38843	0.473454	0.0235318	Orange
A0A4S5A697	A0A4S5A697_ECOLI 2-oxoglutarate dehydrogenase E1 component OS=Escherichia coli (strain K12) OX=83333 GN=sucA PE=4 SV=1	6.03754	104981	F217603.dat	Q26387_MS20-016_Ecoli_Z-t8	1841	42.6	33	62	61	1504	165	168	190	139	74	73	61	62	64	66	70	110	94	77	91	0.409266	-2.4434	-1.28889	0.00200225	Blue	0.564565	-1.77128	-0.82479	0.00191687	Blue	1.37945	1.37945	0.464098	0.0267459	Orange
P07813	SYL_ECOLI Leucine--tRNA ligase OS=Escherichia coli (strain K12) OX=83333 GN=leuS PE=1 SV=2	5.15562	97171	F217595.dat	Q26382_MS20-016_Ecoli_AP-t3	2618	55.3	49	92	61	1279	89	93	92	83	89	98	91	91	89	82	80	81	79	64	78	0.992481	-1.00758	-0.0108883	0.837376	Red	0.847645	-1.17974	-0.238467	0.0294454	Orange	0.854067	-1.17087	-0.227579	0.0327651	Orange
P07118	SYV_ECOLI Valine--tRNA ligase OS=Escherichia coli (strain K12) OX=83333 GN=valS PE=1 SV=2	5.19892	108124	F217592.dat	Q26380_MS20-016_Ecoli_AE-t1	2309	56.6	47	84	61	1172	84	85	89	69	81	86	81	98	72	67	74	79	74	65	68	0.977126	-1.02341	-0.0333841	0.755442	Red	0.876133	-1.14138	-0.190778	0.110765	Red	0.896643	-1.11527	-0.157394	0.127979	Red
P0A6F5	CH60_ECOLI 60 kDa chaperonin OS=Escherichia coli (strain K12) OX=83333 GN=groL PE=1 SV=2	4.8455	57293	F217592.dat	Q26380_MS20-016_Ecoli_AE-t1	4079	93.6	58	438	60	6447	438	502	516	416	414	403	388	364	380	368	377	545	460	419	457	0.822723	-1.21548	-0.281521	0.0367197	Orange	1.0048	1.0048	0.0069047	0.952222	Red	1.22131	1.22131	0.288426	0.044663	Orange
P00956	SYI_ECOLI Isoleucine--tRNA ligase OS=Escherichia coli (strain K12) OX=83333 GN=ileS PE=1 SV=5	5.65708	104231	F217603.dat	Q26387_MS20-016_Ecoli_Z-t8	2813	57.5	49	130	60	1363	84	84	85	69	120	128	125	130	99	89	85	86	65	50	64	1.37248	1.37248	0.456785	0.00557297	Orange	0.825153	-1.2119	-0.277266	0.155304	Red	0.601213	-1.6633	-0.734051	0.00273198	Blue
P05793	ILVC_ECOLI Ketol-acid reductoisomerase (NADP(+)) OS=Escherichia coli (strain K12) OX=83333 GN=ilvC PE=1 SV=4	5.20378	54034	F217594.dat	Q26381_MS20-016_Ecoli_AN-t2	3277	87.2	52	344	58	3771	271	344	290	270	332	351	336	330	269	283	284	125	103	91	92	1.0624	1.0624	0.0873292	0.420111	Red	0.351993	-2.84096	-1.50638	0.000442348	Blue	0.331318	-3.01824	-1.59371	1.75757e-07	Blue
P07395	SYFB_ECOLI Phenylalanine--tRNA ligase beta subunit OS=Escherichia coli (strain K12) OX=83333 GN=pheT PE=1 SV=2	5.16897	87323	F217614.dat	Q26392_MS20-016_Ecoli_AI-t13	2909	66.4	49	119	58	1198	88	102	96	76	66	68	58	62	58	52	57	106	119	94	96	0.668228	-1.4965	-0.581588	0.00790157	Orange	1.14481	1.14481	0.195107	0.149593	Red	1.7132	1.7132	0.776694	0.00238422	Blue
P00961	SYGB_ECOLI Glycine--tRNA ligase beta subunit OS=Escherichia coli (strain K12) OX=83333 GN=glyS PE=1 SV=4	5.29098	76765	F217595.dat	Q26382_MS20-016_Ecoli_AP-t3	2733	80.7	50	112	57	1567	108	98	112	105	107	112	113	103	109	111	100	105	94	87	103	1.01974	1.01974	0.0282	0.569179	Red	0.920375	-1.08651	-0.119707	0.1528	Red	0.902559	-1.10796	-0.147907	0.0773993	Red
P00561	AK1H_ECOLI Bifunctional aspartokinase/homoserine dehydrogenase 1 OS=Escherichia coli (strain K12) OX=83333 GN=thrA PE=1 SV=2	5.46503	89064	F217597.dat	Q26384_MS20-016_Ecoli_AA-t5	3287	71.6	49	120	56	1739	115	123	113	88	120	143	131	133	115	134	119	104	125	83	93	1.1635	1.1635	0.218466	0.0907731	Red	0.923251	-1.08313	-0.115206	0.497772	Red	0.793514	-1.26022	-0.333672	0.0514483	Red
P0A940	BAMA_ECOLI Outer membrane protein assembly factor BamA OS=Escherichia coli (strain K12) OX=83333 GN=bamA PE=1 SV=1	4.92948	90496	F217595.dat	Q26382_MS20-016_Ecoli_AP-t3	2712	61.9	47	104	56	1405	91	85	104	94	88	93	97	90	101	89	95	99	99	86	94	0.997732	-1.00227	-0.00327513	0.962947	Red	1.01058	1.01058	0.0151864	0.848987	Red	1.01288	1.01288	0.0184615	0.745931	Red
P0A9M0	LON_ECOLI Lon protease OS=Escherichia coli (strain K12) OX=83333 GN=lon PE=1 SV=1	6.01224	87383	F217613.dat	Q26391_MS20-016_Ecoli_AC-t12	2425	58.5	43	106	56	1272	87	83	90	72	81	78	83	82	78	79	81	106	93	83	96	0.967687	-1.03339	-0.0473875	0.543706	Red	1.1369	1.1369	0.185111	0.112674	Red	1.17487	1.17487	0.232499	0.0557655	Red
P17315	CIRA_ECOLI Colicin I receptor OS=Escherichia coli (strain K12) OX=83333 GN=cirA PE=1 SV=2	5.1063	73850	F217595.dat	Q26382_MS20-016_Ecoli_AP-t3	3727	72.5	53	165	55	1429	142	138	165	159	88	113	116	82	111	106	94	43	15	33	24	0.673872	-1.48396	-0.569453	0.00070596	Orange	0.195724	-5.10924	-2.35311	9.53327e-06	Blue	0.290446	-3.44298	-1.78366	3.5513e-05	Blue
P0A850	TIG_ECOLI Trigger factor OS=Escherichia coli (strain K12) OX=83333 GN=tig PE=1 SV=1	4.8252	48163	F217594.dat	Q26381_MS20-016_Ecoli_AN-t2	2934	79.4	50	196	54	2559	193	196	189	182	169	160	166	159	180	154	155	174	162	162	158	0.860135	-1.16261	-0.217366	0.000303728	Orange	0.863874	-1.15758	-0.211107	0.00139903	Orange	1.00435	1.00435	0.00625899	0.887654	Red
P0A8M3	SYT_ECOLI Threonine--tRNA ligase OS=Escherichia coli (strain K12) OX=83333 GN=thrS PE=1 SV=1	5.80241	73967	F217592.dat	Q26380_MS20-016_Ecoli_AE-t1	2264	72.6	42	96	54	1069	96	94	96	69	58	58	67	60	61	63	69	67	76	64	71	0.705133	-1.41817	-0.504032	0.0243187	Orange	0.785515	-1.27305	-0.348289	0.0546786	Red	1.114	1.114	0.155743	0.0615146	Red
P10408	SECA_ECOLI Protein translocase subunit SecA OS=Escherichia coli (strain K12) OX=83333 GN=secA PE=1 SV=2	5.43135	101959	F217612.dat	Q26390_MS20-016_Ecoli_AH-t11	1807	48.1	31	58	54	822	65	65	59	60	45	58	49	47	53	47	58	61	54	46	55	0.822134	-1.21635	-0.282554	0.00191264	Orange	0.869565	-1.15	-0.201634	0.0691001	Red	1.05769	1.05769	0.08092	0.449528	Red
A0A4S4PJG2	A0A4S4PJG2_ECOLI Acetyltransferase component of pyruvate dehydrogenase complex OS=Escherichia coli (strain K12) OX=83333 GN=aceF PE=3 SV=1	5.0905	66055	F217603.dat	Q26387_MS20-016_Ecoli_Z-t8	2815	66.8	42	154	52	2310	136	128	140	142	164	167	171	154	151	140	140	174	176	156	171	1.13662	1.13662	0.184754	0.0091014	Orange	1.23818	1.23818	0.308223	0.00155115	Orange	1.08935	1.08935	0.123469	0.0651684	Red
P13035	GLPD_ECOLI Aerobic glycerol-3-phosphate dehydrogenase OS=Escherichia coli (strain K12) OX=83333 GN=glpD PE=1 SV=3	6.96399	56715	F217603.dat	Q26387_MS20-016_Ecoli_Z-t8	2785	89.2	46	209	52	2065	131	151	124	173	223	234	230	209	191	207	174	8	3	4	3	1.44572	1.44572	0.531792	0.00285889	Orange	0.0377358	-26.5	-4.72792	0.000948742	Blue	0.0261017	-38.3117	-5.25971	1.75104e-07	Blue
P09151	LEU1_ECOLI 2-isopropylmalate synthase OS=Escherichia coli (strain K12) OX=83333 GN=leuA PE=1 SV=5	5.47464	57262	F217596.dat	Q26383_MS20-016_Ecoli_H-t4	3444	92.2	46	242	52	1467	163	130	154	242	63	91	83	81	95	93	78	55	47	44	48	0.487322	-2.05203	-1.03705	0.0332605	Blue	0.285714	-3.5	-1.80735	0.014132	Blue	0.586294	-1.70563	-0.770303	5.71038e-05	Blue
P11454	ENTF_ECOLI Enterobactin synthase component F OS=Escherichia coli (strain K12) OX=83333 GN=entF PE=1 SV=3	5.04071	141902	F217596.dat	Q26383_MS20-016_Ecoli_H-t4	2477	42.5	43	104	52	1042	93	91	81	104	41	53	55	55	56	59	63	74	73	69	75	0.59594	-1.67802	-0.74676	0.00103149	Blue	0.790885	-1.26441	-0.338461	0.0215974	Orange	1.32712	1.32712	0.4083	0.000195608	Orange
P23843	OPPA_ECOLI Periplasmic oligopeptide-binding protein OS=Escherichia coli (strain K12) OX=83333 GN=oppA PE=1 SV=2	6.05354	60861	F217593.dat	Q26386_MS20-016_Ecoli_R-t7	2984	84	41	305	50	3049	211	213	213	197	321	307	305	295	240	248	242	76	63	53	65	1.33992	1.33992	0.422152	0.00130655	Orange	0.311456	-3.21073	-1.6829	5.66902e-07	Blue	0.232443	-4.30213	-2.10505	7.11659e-07	Blue
P21513	RNE_ECOLI Ribonuclease E OS=Escherichia coli (strain K12) OX=83333 GN=rne PE=1 SV=6	5.47603	118125	F217612.dat	Q26390_MS20-016_Ecoli_AH-t11	1996	46.5	35	83	50	1046	68	72	62	69	66	67	75	68	70	73	83	65	74	57	77	1.05766	1.05766	0.0808791	0.231359	Red	1.00727	1.00727	0.0104544	0.924847	Red	0.952358	-1.05003	-0.0704248	0.52707	Red
P22523	MUKB_ECOLI Chromosome partition protein MukB OS=Escherichia coli (strain K12) OX=83333 GN=mukB PE=1 SV=2	5.23695	170126	F217614.dat	Q26392_MS20-016_Ecoli_AI-t13	1385	22.2	28	36	50	415	26	31	22	25	27	22	25	27	29	27	32	29	36	26	31	1.03704	1.03704	0.0524674	0.668381	Red	1.16667	1.16667	0.222392	0.161522	Red	1.125	1.125	0.169925	0.206619	Red
P0ACY3	YEAG_ECOLI Uncharacterized protein YeaG OS=Escherichia coli (strain K12) OX=83333 GN=yeaG PE=3 SV=1	5.62723	74434	F217616.dat	Q26394_MS20-016_Ecoli_E-t15	2847	76.2	46	150	49	1388	55	31	42	79	96	87	81	90	82	89	79	139	136	152	150	1.65471	1.65471	0.726574	0.0409847	Blue	2.75355	2.75355	1.4613	0.00129322	Blue	1.66408	1.66408	0.734721	5.33085e-05	Blue
P13029	KATG_ECOLI Catalase-peroxidase OS=Escherichia coli (strain K12) OX=83333 GN=katG PE=1 SV=2	5.13865	79974	F217614.dat	Q26392_MS20-016_Ecoli_AI-t13	2346	59.1	39	108	49	1253	71	74	78	65	97	87	75	84	77	79	72	104	108	82	100	1.13112	1.13112	0.177746	0.0507991	Red	1.36301	1.36301	0.4468	0.0120758	Orange	1.20502	1.20502	0.269054	0.0503963	Red
A0A4S5AJ47	A0A4S5AJ47_ECOLI Ribonuclease E OS=Escherichia coli (strain K12) OX=83333 GN=FAZ86_15500 PE=3 SV=1	5.50337	118158	F217613.dat	Q26391_MS20-016_Ecoli_AC-t12	1979	47.5	34	73	49	1033	68	70	62	67	62	61	69	62	65	67	73	73	84	65	85	0.982604	-1.0177	-0.0253178	0.6336	Red	1.1476	1.1476	0.198622	0.12408	Red	1.16792	1.16792	0.22394	0.0958055	Red
P06971	FHUA_ECOLI Ferrichrome outer membrane transporter/phage receptor OS=Escherichia coli (strain K12) OX=83333 GN=fhuA PE=1 SV=2	5.46544	82131	F217593.dat	Q26386_MS20-016_Ecoli_R-t7	2777	71.1	45	114	49	895	46	39	41	50	98	102	114	99	107	98	97	1	1	1	1	2.29206	2.29206	1.19665	2.15913e-07	Blue	0.0444444	-22.5	-4.49185	0.000419712	Blue	0.0193906	-51.5714	-5.6885	1.09301e-08	Blue
P08839	PT1_ECOLI Phosphoenolpyruvate-protein phosphotransferase OS=Escherichia coli (strain K12) OX=83333 GN=ptsI PE=1 SV=1	4.77577	63522	F217596.dat	Q26383_MS20-016_Ecoli_H-t4	2982	84.3	45	144	48	1930	151	158	152	144	110	113	114	114	113	118	116	135	126	134	132	0.755337	-1.32391	-0.404808	0.00040289	Orange	0.871921	-1.14689	-0.19773	0.00204276	Orange	1.15435	1.15435	0.207078	0.000916929	Orange
P05825	FEPA_ECOLI Ferrienterobactin receptor OS=Escherichia coli (strain K12) OX=83333 GN=fepA PE=1 SV=2	5.3856	82056	F217596.dat	Q26383_MS20-016_Ecoli_H-t4	3381	70.4	42	134	48	1481	131	110	121	134	91	98	110	94	98	90	89	91	77	76	71	0.773714	-1.29247	-0.370127	0.00695423	Orange	0.638	-1.5674	-0.648372	0.000754963	Blue	0.824594	-1.21272	-0.278244	0.0179712	Orange
P21889	SYD_ECOLI Aspartate--tRNA ligase OS=Escherichia coli (strain K12) OX=83333 GN=aspS PE=1 SV=1	5.47183	65872	F217592.dat	Q26380_MS20-016_Ecoli_AE-t1	2215	71.4	41	76	48	969	76	80	81	82	70	73	68	67	62	63	61	48	50	44	44	0.83326	-1.20011	-0.263162	0.000147169	Orange	0.588235	-1.7	-0.765535	3.46904e-06	Blue	0.705945	-1.41654	-0.502373	1.47701e-05	Orange
P08200	IDH_ECOLI Isocitrate dehydrogenase [NADP] OS=Escherichia coli (strain K12) OX=83333 GN=icd PE=1 SV=1	5.15159	45727	F217594.dat	Q26381_MS20-016_Ecoli_AN-t2	2785	78.1	45	320	47	3993	309	320	292	314	314	300	321	318	267	296	284	192	153	160	153	0.971751	-1.02907	-0.0413408	0.384626	Red	0.534302	-1.8716	-0.904273	3.98732e-05	Blue	0.549834	-1.81873	-0.862932	1.28471e-05	Blue
P00350	6PGD_ECOLI 6-phosphogluconate dehydrogenase, decarboxylating OS=Escherichia coli (strain K12) OX=83333 GN=gnd PE=1 SV=2	5.05467	51449	F217598.dat	Q26385_MS20-016_Ecoli_Q-t6	2550	93.6	39	135	47	1692	121	127	120	124	115	135	115	128	120	136	136	83	82	76	74	1.02765	1.02765	0.0393487	0.414844	Red	0.643145	-1.55486	-0.636784	8.1432e-06	Blue	0.625841	-1.59785	-0.676132	1.67728e-06	Blue
P21179	CATE_ECOLI Catalase HPII OS=Escherichia coli (strain K12) OX=83333 GN=katE PE=1 SV=1	5.54069	84110	F217593.dat	Q26386_MS20-016_Ecoli_R-t7	2208	51.9	40	91	47	747	18	17	18	26	94	92	91	92	83	72	69	19	21	16	19	4.13081	4.13081	2.04642	2.44228e-07	Blue	0.951807	-1.05063	-0.0712587	0.688892	Red	0.230417	-4.33996	-2.11768	1.06515e-06	Blue
P25516	ACNA_ECOLI Aconitate hydratase A OS=Escherichia coli (strain K12) OX=83333 GN=acnA PE=1 SV=3	5.59339	97616	F217613.dat	Q26391_MS20-016_Ecoli_AC-t12	1377	50.3	31	51	47	537	34	33	40	37	30	31	30	31	30	30	31	51	46	39	44	0.849421	-1.17727	-0.235449	0.0376553	Orange	1.24324	1.24324	0.314109	0.0275547	Orange	1.46364	1.46364	0.549557	0.00960385	Orange
P23847	DPPA_ECOLI Periplasmic dipeptide transport protein OS=Escherichia coli (strain K12) OX=83333 GN=dppA PE=1 SV=1	6.21073	60255	F217597.dat	Q26384_MS20-016_Ecoli_AA-t5	2689	80.9	43	291	46	3010	137	132	149	122	291	263	277	257	214	216	205	200	186	177	184	1.81723	1.81723	0.861739	5.09054e-05	Blue	1.38051	1.38051	0.465206	0.000469043	Orange	0.759682	-1.31634	-0.396532	0.003003	Orange
P23538	PPSA_ECOLI Phosphoenolpyruvate synthase OS=Escherichia coli (strain K12) OX=83333 GN=ppsA PE=1 SV=5	4.93444	87380	F217613.dat	Q26391_MS20-016_Ecoli_AC-t12	2369	50	37	150	46	1549	87	79	93	80	85	98	91	92	99	100	99	150	134	124	138	1.11787	1.11787	0.160749	0.0442748	Orange	1.6035	1.6035	0.681223	0.00045256	Blue	1.43443	1.43443	0.520474	0.00203462	Orange
P04825	AMPN_ECOLI Aminopeptidase N OS=Escherichia coli (strain K12) OX=83333 GN=pepN PE=1 SV=2	5.14187	98857	F217612.dat	Q26390_MS20-016_Ecoli_AH-t11	2114	52.2	34	59	46	909	59	56	61	63	51	46	52	56	54	64	59	70	71	68	79	0.914756	-1.09319	-0.128541	0.0835113	Red	1.20165	1.20165	0.265012	0.00760984	Orange	1.31362	1.31362	0.393553	0.000874937	Orange
P0A9C5	GLN1B_ECOLI Glutamine synthetase OS=Escherichia coli (strain K12) OX=83333 GN=glnA PE=1 SV=2	5.26363	51871	F217597.dat	Q26384_MS20-016_Ecoli_AA-t5	2940	94.7	42	450	45	4731	117	115	121	111	450	483	487	457	360	359	309	366	341	318	337	3.55556	3.55556	1.83007	2.90863e-05	Blue	2.9188	2.9188	1.54538	0.000111343	Blue	0.820913	-1.21816	-0.284698	0.0331485	Orange
P0A6E4	ASSY_ECOLI Argininosuccinate synthase OS=Escherichia coli (strain K12) OX=83333 GN=argG PE=1 SV=2	5.23036	49867	F217594.dat	Q26381_MS20-016_Ecoli_AN-t2	2516	86.6	38	122	45	1316	112	122	119	98	85	88	79	85	75	80	83	74	70	75	71	0.730926	-1.36813	-0.452202	0.00737277	Orange	0.646154	-1.54762	-0.63005	0.00374774	Blue	0.884021	-1.1312	-0.177848	0.00111128	Orange
P0AAI3	FTSH_ECOLI ATP-dependent zinc metalloprotease FtsH OS=Escherichia coli (strain K12) OX=83333 GN=ftsH PE=1 SV=1	5.90658	70663	F217592.dat	Q26380_MS20-016_Ecoli_AE-t1	2027	60.1	38	80	45	1151	80	72	81	71	85	71	77	76	64	66	64	88	88	82	86	0.946197	-1.05686	-0.079788	0.325075	Red	1.12987	1.12987	0.176157	0.022608	Orange	1.19412	1.19412	0.255945	0.00256479	Orange
P0A6Z3	HTPG_ECOLI Chaperone protein HtpG OS=Escherichia coli (strain K12) OX=83333 GN=htpG PE=1 SV=1	5.0859	71378	F217595.dat	Q26382_MS20-016_Ecoli_AP-t3	2266	70	39	95	45	1040	86	76	95	69	64	72	79	61	63	55	59	83	62	53	63	0.796537	-1.25543	-0.328187	0.050523	Red	0.80303	-1.24528	-0.316474	0.105431	Red	1.00815	1.00815	0.0117134	0.94266	Red
P00959	SYM_ECOLI Methionine--tRNA ligase OS=Escherichia coli (strain K12) OX=83333 GN=metG PE=1 SV=2	5.56466	76206	F217595.dat	Q26382_MS20-016_Ecoli_AP-t3	2139	63.8	38	66	45	837	64	54	66	53	55	58	58	52	59	55	55	53	57	47	51	0.946058	-1.05702	-0.0799993	0.410318	Red	0.879668	-1.13679	-0.184969	0.125324	Red	0.929825	-1.07547	-0.10497	0.15021	Red
P33602	NUOG_ECOLI NADH-quinone oxidoreductase subunit G OS=Escherichia coli (strain K12) OX=83333 GN=nuoG PE=1 SV=4	5.84514	100236	F217613.dat	Q26391_MS20-016_Ecoli_AC-t12	1919	45.5	34	62	45	664	42	47	46	31	49	39	41	42	36	37	41	62	59	42	50	0.981513	-1.01884	-0.0269213	0.853517	Red	1.27647	1.27647	0.35216	0.0925323	Red	1.30051	1.30051	0.379082	0.0633018	Red
P13009	METH_ECOLI Methionine synthase OS=Escherichia coli (strain K12) OX=83333 GN=metH PE=1 SV=5	4.97022	135912	F217592.dat	Q26380_MS20-016_Ecoli_AE-t1	1543	34.6	31	44	45	451	44	47	41	30	27	25	25	38	27	23	28	24	30	20	22	0.688468	-1.4525	-0.538538	0.0299274	Orange	0.60241	-1.66	-0.731183	0.0129056	Blue	0.875	-1.14286	-0.192645	0.24893	Red
P0A9B2	G3P1_ECOLI Glyceraldehyde-3-phosphate dehydrogenase A OS=Escherichia coli (strain K12) OX=83333 GN=gapA PE=1 SV=2	6.60873	35510	F217594.dat	Q26381_MS20-016_Ecoli_AN-t2	2914	90.6	38	494	44	5328	420	494	432	394	378	361	347	396	307	311	276	303	319	315	275	0.780799	-1.28074	-0.356976	0.010346	Orange	0.697248	-1.43421	-0.520257	0.00403958	Orange	0.892992	-1.11983	-0.163281	0.0886566	Red
P13036	FECA_ECOLI Fe(3+) dicitrate transport protein FecA OS=Escherichia coli (strain K12) OX=83333 GN=fecA PE=1 SV=2	5.58976	85269	F217594.dat	Q26381_MS20-016_Ecoli_AN-t2	2490	66.8	38	120	44	1194	116	117	119	118	93	105	110	104	96	95	121	0	0	0	0	0.881254	-1.13475	-0.182371	0.00910314	Orange	0.00843882	-118.5	-6.88874	3.65589e-07	Blue	0.00957592	-104.429	-6.70637	1.49518e-07	Blue
P04079	GUAA_ECOLI GMP synthase [glutamine-hydrolyzing] OS=Escherichia coli (strain K12) OX=83333 GN=guaA PE=1 SV=1	5.239	58642	F217593.dat	Q26386_MS20-016_Ecoli_R-t7	2072	69.3	34	87	44	1026	62	67	57	73	84	83	87	82	79	85	71	53	56	41	46	1.25584	1.25584	0.328652	0.00781844	Orange	0.760456	-1.315	-0.395063	0.0170822	Orange	0.605536	-1.65143	-0.723715	0.000369499	Blue
P31554	LPTD_ECOLI LPS-assembly protein LptD OS=Escherichia coli (strain K12) OX=83333 GN=lptD PE=1 SV=2	4.93649	89615	F217598.dat	Q26385_MS20-016_Ecoli_Q-t6	2121	56.6	35	59	44	799	49	38	51	49	52	59	61	57	56	51	60	60	55	51	50	1.20568	1.20568	0.269852	0.0350175	Orange	1.15183	1.15183	0.203931	0.10293	Red	0.955335	-1.04675	-0.0659214	0.381096	Red
P0AES4	GYRA_ECOLI DNA gyrase subunit A OS=Escherichia coli (strain K12) OX=83333 GN=gyrA PE=1 SV=1	5.08626	96903	F217603.dat	Q26387_MS20-016_Ecoli_Z-t8	1787	43.3	34	66	44	784	57	60	57	55	53	58	60	66	50	50	47	49	45	34	43	0.958921	-1.04284	-0.0605163	0.410398	Red	0.751073	-1.33143	-0.412975	0.0150818	Orange	0.783248	-1.27673	-0.352459	0.0216516	Orange
P0A825	GLYA_ECOLI Serine hydroxymethyltransferase OS=Escherichia coli (strain K12) OX=83333 GN=glyA PE=1 SV=1	6.0285	45288	F217592.dat	Q26380_MS20-016_Ecoli_AE-t1	2766	67.4	41	235	43	3096	235	208	212	237	223	217	208	215	213	216	202	185	170	179	176	0.95727	-1.04464	-0.0630016	0.301519	Red	0.796875	-1.2549	-0.327575	0.00513731	Orange	0.832445	-1.20128	-0.264573	5.2996e-05	Orange
P0AES6	GYRB_ECOLI DNA gyrase subunit B OS=Escherichia coli (strain K12) OX=83333 GN=gyrB PE=1 SV=2	5.72364	89894	F217603.dat	Q26387_MS20-016_Ecoli_Z-t8	1688	47.6	31	53	43	710	46	45	52	39	45	58	47	53	50	52	51	43	47	40	42	1.11521	1.11521	0.157312	0.14251	Red	0.946237	-1.05682	-0.0797272	0.450923	Red	0.848485	-1.17857	-0.237039	0.00625549	Orange
P0AD61	KPYK1_ECOLI Pyruvate kinase I OS=Escherichia coli (strain K12) OX=83333 GN=pykF PE=1 SV=1	5.76964	50697	F217616.dat	Q26394_MS20-016_Ecoli_E-t15	2346	78.1	34	112	42	1642	105	97	99	111	114	123	112	109	111	121	106	106	102	114	112	1.10302	1.10302	0.141462	0.0331498	Orange	1.05288	1.05288	0.0743473	0.238457	Red	0.954545	-1.04762	-0.0671142	0.192331	Red
P0A9W3	ETTA_ECOLI Energy-dependent translational throttle protein EttA OS=Escherichia coli (strain K12) OX=83333 GN=ettA PE=1 SV=2	5.43089	62404	F217613.dat	Q26391_MS20-016_Ecoli_AC-t12	1922	62.5	31	77	42	848	50	50	52	54	54	52	59	54	52	52	44	77	63	65	70	1.01769	1.01769	0.025294	0.64416	Red	1.32857	1.32857	0.409876	0.00844779	Orange	1.30548	1.30548	0.384582	0.00642016	Orange
P00962	SYQ_ECOLI Glutamine--tRNA ligase OS=Escherichia coli (strain K12) OX=83333 GN=glnS PE=1 SV=3	5.88639	63438	F217593.dat	Q26386_MS20-016_Ecoli_R-t7	1165	56.7	27	40	42	462	32	34	34	23	37	40	40	29	32	36	33	26	22	25	19	1.14286	1.14286	0.192645	0.196133	Red	0.755906	-1.32292	-0.403722	0.05339	Red	0.661417	-1.5119	-0.596367	0.000573708	Blue
P0CE47	EFTU1_ECOLI Elongation factor Tu 1 OS=Escherichia coli (strain K12) OX=83333 GN=tufA PE=1 SV=1	5.29701	43256	F217592.dat	Q26380_MS20-016_Ecoli_AE-t1	3036	93.4	40	790	41	13038	790	1056	1023	951	946	906	938	945	858	853	842	773	692	747	718	0.940675	-1.06307	-0.0882311	0.416667	Red	0.767259	-1.30334	-0.382214	0.0281119	Orange	0.815647	-1.22602	-0.293983	0.000156628	Orange
P0A6P9	ENO_ECOLI Enolase OS=Escherichia coli (strain K12) OX=83333 GN=eno PE=1 SV=2	5.324	45626	F217603.dat	Q26387_MS20-016_Ecoli_Z-t8	3160	86.1	38	306	41	4378	273	260	237	262	328	312	314	306	294	288	257	329	288	319	311	1.16161	1.16161	0.216127	0.00588786	Orange	1.20753	1.20753	0.272058	0.0036774	Orange	1.03953	1.03953	0.0559313	0.363243	Red
P0AC53	G6PD_ECOLI Glucose-6-phosphate 1-dehydrogenase OS=Escherichia coli (strain K12) OX=83333 GN=zwf PE=1 SV=1	5.55843	55669	F217595.dat	Q26382_MS20-016_Ecoli_AP-t3	2040	59.3	35	68	41	1072	61	58	68	63	74	74	83	71	76	77	73	78	73	72	71	1.2036	1.2036	0.267355	0.0024348	Orange	1.17323	1.17323	0.230484	0.00676115	Orange	0.974766	-1.02589	-0.0368716	0.393621	Red
P17846	CYSI_ECOLI Sulfite reductase [NADPH] hemoprotein beta-component OS=Escherichia coli (strain K12) OX=83333 GN=cysI PE=1 SV=4	7.29252	63958	F217594.dat	Q26381_MS20-016_Ecoli_AN-t2	1741	73.3	32	66	41	798	60	66	62	43	57	59	57	52	38	44	45	65	63	36	51	0.872948	-1.14554	-0.196032	0.260393	Red	0.931915	-1.07306	-0.10173	0.651342	Red	1.06755	1.06755	0.0943019	0.65976	Red
P27298	OPDA_ECOLI Oligopeptidase A OS=Escherichia coli (strain K12) OX=83333 GN=prlC PE=3 SV=3	5.15067	77119	F217613.dat	Q26391_MS20-016_Ecoli_AC-t12	1806	54.1	29	76	41	712	50	47	49	37	38	41	41	44	39	42	35	76	62	55	56	0.877005	-1.14024	-0.189342	0.147852	Red	1.35294	1.35294	0.436099	0.0337029	Orange	1.54268	1.54268	0.625442	0.0166264	Blue
P0ABB4	ATPB_ECOLI ATP synthase subunit beta OS=Escherichia coli (strain K12) OX=83333 GN=atpD PE=1 SV=2	4.90208	50294	F217592.dat	Q26380_MS20-016_Ecoli_AE-t1	2440	84.8	36	173	40	2065	173	175	163	145	137	140	138	126	120	135	125	133	115	122	118	0.803463	-1.24461	-0.315696	0.0113359	Orange	0.745455	-1.34146	-0.423808	0.00360139	Orange	0.927802	-1.07782	-0.108112	0.0969515	Red
P08997	MASY_ECOLI Malate synthase A OS=Escherichia coli (strain K12) OX=83333 GN=aceB PE=1 SV=1	5.38585	60236	F217597.dat	Q26384_MS20-016_Ecoli_AA-t5	2393	79	35	183	40	1835	100	145	136	173	183	170	186	163	169	185	187	13	8	7	10	1.28008	1.28008	0.356236	0.0770041	Red	0.0752688	-13.2857	-3.7318	0.0031881	Blue	0.0588	-17.0068	-4.08804	4.56551e-10	Blue
P00934	THRC_ECOLI Threonine synthase OS=Escherichia coli (strain K12) OX=83333 GN=thrC PE=1 SV=1	5.23751	47084	F217595.dat	Q26382_MS20-016_Ecoli_AP-t3	2346	86.9	33	112	40	1539	100	123	112	88	122	114	118	113	110	102	99	89	85	81	83	1.05052	1.05052	0.0711017	0.544977	Red	0.800937	-1.24854	-0.32024	0.0638297	Red	0.76242	-1.31161	-0.391341	4.79162e-05	Orange
P05055	PNP_ECOLI Polyribonucleotide nucleotidyltransferase OS=Escherichia coli (strain K12) OX=83333 GN=pnp PE=1 SV=3	5.11386	77053	F217598.dat	Q26385_MS20-016_Ecoli_Q-t6	2117	63	36	109	40	1530	78	113	109	85	95	109	112	100	92	101	105	116	117	96	102	1.05913	1.05913	0.0828742	0.564974	Red	1.11825	1.11825	0.161245	0.307936	Red	1.05583	1.05583	0.0783711	0.375249	Red
P0A7D4	PURA_ECOLI Adenylosuccinate synthetase OS=Escherichia coli (strain K12) OX=83333 GN=purA PE=1 SV=2	5.31562	47315	F217597.dat	Q26384_MS20-016_Ecoli_AA-t5	2211	79.9	36	121	40	1503	96	110	104	110	121	122	115	112	111	108	101	81	70	65	77	1.07412	1.07412	0.103161	0.112216	Red	0.700472	-1.42761	-0.513601	0.000635495	Orange	0.652133	-1.53343	-0.616762	7.60474e-05	Blue
P22106	ASNB_ECOLI Asparagine synthetase B [glutamine-hydrolyzing] OS=Escherichia coli (strain K12) OX=83333 GN=asnB PE=1 SV=3	5.5503	62619	F217598.dat	Q26385_MS20-016_Ecoli_Q-t6	1815	79.8	34	85	40	977	54	49	56	46	78	85	80	73	59	63	53	78	79	57	67	1.36159	1.36159	0.445288	0.00532558	Orange	1.36364	1.36364	0.447459	0.0272132	Orange	1.00151	1.00151	0.0021711	0.987993	Red
P0AC86	PHSG_ECOLI Glycogen phosphorylase OS=Escherichia coli (strain K12) OX=83333 GN=glgP PE=3 SV=1	5.57202	93114	F217611.dat	Q26389_MS20-016_Ecoli_I-t10	1591	52.5	31	47	40	534	39	29	38	46	25	31	27	25	37	47	45	32	38	35	40	0.893773	-1.11885	-0.16202	0.426962	Red	0.955128	-1.04698	-0.0662337	0.674953	Red	1.06865	1.06865	0.0957861	0.558506	Red
P69908	DCEA_ECOLI Glutamate decarboxylase alpha OS=Escherichia coli (strain K12) OX=83333 GN=gadA PE=1 SV=1	5.2209	52651	F217613.dat	Q26391_MS20-016_Ecoli_AC-t12	2335	75.3	35	565	39	4202	63	37	46	70	242	297	295	272	248	266	233	565	513	526	529	4.83117	4.83117	2.27237	3.80199e-08	Blue	9.71364	9.71364	3.28001	1.67896e-07	Blue	2.01062	2.01062	1.00764	3.08047e-07	Blue
P69910	DCEB_ECOLI Glutamate decarboxylase beta OS=Escherichia coli (strain K12) OX=83333 GN=gadB PE=1 SV=1	5.28756	52634	F217613.dat	Q26391_MS20-016_Ecoli_AC-t12	2358	75.3	35	566	39	4194	64	39	49	71	239	296	293	271	245	264	233	566	512	526	526	4.65198	4.65198	2.21785	3.45356e-08	Blue	9.40088	9.40088	3.2328	3.58496e-07	Blue	2.02083	2.02083	1.01495	5.20344e-07	Blue
P0AG30	RHO_ECOLI Transcription termination factor Rho OS=Escherichia coli (strain K12) OX=83333 GN=rho PE=1 SV=1	6.75057	46975	F217595.dat	Q26382_MS20-016_Ecoli_AP-t3	1868	65.6	33	70	39	1108	68	76	70	72	75	80	76	71	77	74	72	82	68	73	74	1.04828	1.04828	0.0680184	0.142472	Red	1.03793	1.03793	0.0537106	0.451779	Red	0.990132	-1.00997	-0.0143078	0.821864	Red
P09832	GLTD_ECOLI Glutamate synthase [NADPH] small chain OS=Escherichia coli (strain K12) OX=83333 GN=gltD PE=1 SV=3	5.53655	51982	F217594.dat	Q26381_MS20-016_Ecoli_AN-t2	2173	79	34	95	39	922	93	95	82	69	62	61	61	56	62	54	49	49	44	38	47	0.686381	-1.45692	-0.542919	0.0158422	Orange	0.530612	-1.88462	-0.91427	0.00351089	Blue	0.773058	-1.29356	-0.371351	0.00373043	Orange
P15639	PUR9_ECOLI Bifunctional purine biosynthesis protein PurH OS=Escherichia coli (strain K12) OX=83333 GN=purH PE=1 SV=1	5.52602	57293	F217597.dat	Q26384_MS20-016_Ecoli_AA-t5	1809	70.5	34	50	39	659	50	56	54	50	50	54	53	47	40	40	37	33	39	25	31	0.875834	-1.14177	-0.19127	0.0547938	Red	0.616822	-1.62121	-0.697073	0.0021445	Blue	0.704268	-1.41991	-0.505803	0.00830771	Orange
P39180	AG43_ECOLI Antigen 43 OS=Escherichia coli (strain K12) OX=83333 GN=flu PE=1 SV=3	5.7768	106761	F217597.dat	Q26384_MS20-016_Ecoli_AA-t5	2343	50	35	67	39	547	28	39	36	49	67	68	66	44	46	53	51	0	0	0	0	1.47253	1.47253	0.558295	0.0148991	Orange	0.025641	-39	-5.2854	0.0031368	Blue	0.0174129	-57.4286	-5.8437	6.92177e-06	Blue
P21499	RNR_ECOLI Ribonuclease R OS=Escherichia coli (strain K12) OX=83333 GN=rnr PE=1 SV=2	8.77741	92051	F217595.dat	Q26382_MS20-016_Ecoli_AP-t3	1169	41.3	27	41	39	428	33	37	41	35	18	29	26	19	22	19	22	34	33	24	36	0.617143	-1.62037	-0.696324	0.000339346	Blue	0.873333	-1.14504	-0.195396	0.191688	Red	1.41512	1.41512	0.500928	0.0255712	Orange
P37902	GLTI_ECOLI Glutamate/aspartate import solute-binding protein OS=Escherichia coli (strain K12) OX=83333 GN=gltI PE=1 SV=2	8.6098	33399	F217603.dat	Q26387_MS20-016_Ecoli_Z-t8	2278	81.5	34	123	38	1758	63	67	64	56	131	125	126	123	114	115	118	165	169	166	156	1.93251	1.93251	0.950475	8.80054e-08	Blue	2.59843	2.59843	1.37764	2.08097e-07	Blue	1.34459	1.34459	0.427163	8.0223e-06	Orange
P27302	TKT1_ECOLI Transketolase 1 OS=Escherichia coli (strain K12) OX=83333 GN=tktA PE=1 SV=5	5.42884	72166	F217592.dat	Q26380_MS20-016_Ecoli_AE-t1	1864	60.2	34	87	38	1135	87	86	94	80	85	85	80	84	73	78	85	61	61	50	46	0.939357	-1.06456	-0.0902546	0.171233	Red	0.632479	-1.58108	-0.660911	0.000722885	Blue	0.67331	-1.4852	-0.570657	0.00243061	Orange
A0A4S5A7D2	A0A4S5A7D2_ECOLI 2-oxoglutarate dehydrogenase complex dihydrolipoyllysine-residue succinyltransferase OS=Escherichia coli (strain K12) OX=83333 GN=odhB PE=4 SV=1	5.57601	43984	F217592.dat	Q26380_MS20-016_Ecoli_AE-t1	2155	69.4	36	114	38	1108	114	114	121	92	57	56	58	58	47	44	47	87	69	72	72	0.480257	-2.08222	-1.05812	0.00120964	Blue	0.683146	-1.46382	-0.549734	0.00500567	Orange	1.42246	1.42246	0.508388	0.00475552	Orange
P0AFF6	NUSA_ECOLI Transcription termination/antitermination protein NusA OS=Escherichia coli (strain K12) OX=83333 GN=nusA PE=1 SV=1	4.52663	54837	F217616.dat	Q26394_MS20-016_Ecoli_E-t15	1844	64.6	32	79	38	985	60	61	63	56	58	56	63	69	61	69	61	80	76	73	79	1.03981	1.03981	0.0563236	0.338964	Red	1.27869	1.27869	0.354665	0.000228581	Orange	1.22973	1.22973	0.298341	0.000254933	Orange
P0A6F3	GLPK_ECOLI Glycerol kinase OS=Escherichia coli (strain K12) OX=83333 GN=glpK PE=1 SV=2	5.36479	56195	F217594.dat	Q26381_MS20-016_Ecoli_AN-t2	2113	74.1	34	96	38	958	82	96	79	81	88	87	91	86	70	74	69	13	13	15	14	0.955723	-1.04633	-0.0653361	0.492706	Red	0.172515	-5.79661	-2.53521	0.000308001	Blue	0.180507	-5.53995	-2.46987	1.0278e-06	Blue
P33570	TKT2_ECOLI Transketolase 2 OS=Escherichia coli (strain K12) OX=83333 GN=tktB PE=1 SV=1	5.86262	72997	F217616.dat	Q26394_MS20-016_Ecoli_E-t15	1606	59.4	31	81	38	900	35	36	34	45	52	63	66	58	65	66	67	82	76	74	81	1.6475	1.6475	0.720274	0.000140069	Blue	2.05844	2.05844	1.04155	2.31793e-05	Blue	1.24944	1.24944	0.321278	0.000448312	Orange
P06996	OMPC_ECOLI Outer membrane porin C OS=Escherichia coli (strain K12) OX=83333 GN=ompC PE=1 SV=1	4.58092	40343	F217593.dat	Q26386_MS20-016_Ecoli_R-t7	3138	91	37	783	37	8764	372	420	393	486	816	769	783	782	870	828	840	358	311	375	361	1.94286	1.94286	0.95818	3.88994e-05	Blue	0.841194	-1.18879	-0.249489	0.0694494	Red	0.432968	-2.30964	-1.20767	1.21714e-08	Blue
P0A6P1	EFTS_ECOLI Elongation factor Ts OS=Escherichia coli (strain K12) OX=83333 GN=tsf PE=1 SV=2	5.21543	30404	F217594.dat	Q26381_MS20-016_Ecoli_AN-t2	2199	90.8	34	151	37	2123	161	151	142	138	136	127	137	146	136	132	136	136	149	149	147	0.917546	-1.08986	-0.124148	0.0897072	Red	0.981544	-1.0188	-0.0268757	0.665648	Red	1.06975	1.06975	0.0972726	0.0464844	Orange
P0ADG7	IMDH_ECOLI Inosine-5'-monophosphate dehydrogenase OS=Escherichia coli (strain K12) OX=83333 GN=guaB PE=1 SV=1	6.01572	51990	F217597.dat	Q26384_MS20-016_Ecoli_AA-t5	2219	74	29	172	37	1921	94	101	101	103	172	185	179	169	174	179	162	84	68	74	76	1.73981	1.73981	0.798929	4.9244e-09	Blue	0.759305	-1.31699	-0.397248	0.00159548	Orange	0.43643	-2.29132	-1.19618	6.29747e-08	Blue
P0A9P0	DLDH_ECOLI Dihydrolipoyl dehydrogenase OS=Escherichia coli (strain K12) OX=83333 GN=lpdA PE=1 SV=2	5.78942	50657	F217596.dat	Q26383_MS20-016_Ecoli_H-t4	2468	63.3	33	144	37	1913	145	143	144	144	130	136	135	133	112	112	96	131	121	116	115	0.848276	-1.17886	-0.237395	0.00916146	Orange	0.839655	-1.19097	-0.252131	0.00746067	Orange	0.989837	-1.01027	-0.0147365	0.859921	Red
P09551	ARGT_ECOLI Lysine/arginine/ornithine-binding periplasmic protein OS=Escherichia coli (strain K12) OX=83333 GN=argT PE=1 SV=3	5.61537	27974	F217597.dat	Q26384_MS20-016_Ecoli_AA-t5	2691	83.8	36	165	37	1452	23	21	17	20	165	148	156	156	126	119	124	90	101	91	95	6.72941	6.72941	2.75048	1.45345e-06	Blue	4.48235	4.48235	2.16426	4.88034e-06	Blue	0.666084	-1.50131	-0.586224	0.000290598	Blue
P0A870	TALB_ECOLI Transaldolase B OS=Escherichia coli (strain K12) OX=83333 GN=talB PE=1 SV=2	5.10568	35197	F217594.dat	Q26381_MS20-016_Ecoli_AN-t2	2234	86.4	33	120	37	1441	103	120	103	121	102	113	103	112	118	112	126	54	47	55	52	1.00475	1.00475	0.00683851	0.931532	Red	0.470067	-2.12736	-1.08906	0.000532777	Blue	0.467844	-2.13747	-1.0959	6.64614e-08	Blue
P0A8M0	SYN_ECOLI Asparagine--tRNA ligase OS=Escherichia coli (strain K12) OX=83333 GN=asnS PE=1 SV=2	5.17234	52537	F217594.dat	Q26381_MS20-016_Ecoli_AN-t2	1708	73.6	30	70	37	867	61	70	62	67	56	58	60	60	50	55	56	53	58	52	49	0.87013	-1.14925	-0.200697	0.0166701	Orange	0.818182	-1.22222	-0.289507	0.0056165	Orange	0.940299	-1.06349	-0.0888093	0.1842	Red
P0ADY1	PPID_ECOLI Peptidyl-prolyl cis-trans isomerase D OS=Escherichia coli (strain K12) OX=83333 GN=ppiD PE=1 SV=1	4.93894	68108	F217615.dat	Q26393_MS20-016_Ecoli_M-t14	1625	60	28	48	37	703	49	40	49	44	46	43	46	44	46	52	48	55	46	48	47	1.01997	1.01997	0.0285257	0.721065	Red	1.07527	1.07527	0.104697	0.285764	Red	1.05422	1.05422	0.0761717	0.3205	Red
P06612	TOP1_ECOLI DNA topoisomerase 1 OS=Escherichia coli (strain K12) OX=83333 GN=topA PE=1 SV=2	8.67804	97288	F217614.dat	Q26392_MS20-016_Ecoli_AI-t13	1472	39.9	26	41	37	488	32	34	35	23	37	37	36	35	28	24	26	40	41	26	34	1.02679	1.02679	0.0381351	0.812499	Red	1.13281	1.13281	0.179909	0.373629	Red	1.10326	1.10326	0.141774	0.438545	Red
P0ABH9	CLPA_ECOLI ATP-dependent Clp protease ATP-binding subunit ClpA OS=Escherichia coli (strain K12) OX=83333 GN=clpA PE=1 SV=1	5.91057	84155	F217594.dat	Q26381_MS20-016_Ecoli_AN-t2	1464	48.8	29	48	37	458	41	48	45	26	24	23	24	25	19	19	25	38	39	31	31	0.578397	-1.72892	-0.789867	0.0355961	Blue	0.871951	-1.14685	-0.197681	0.37973	Red	1.50753	1.50753	0.592187	0.00607267	Blue
P00452	RIR1_ECOLI Ribonucleoside-diphosphate reductase 1 subunit alpha OS=Escherichia coli (strain K12) OX=83333 GN=nrdA PE=1 SV=2	5.79065	85721	F217594.dat	Q26381_MS20-016_Ecoli_AN-t2	1220	36.9	25	39	37	451	35	39	33	34	33	33	33	33	26	29	26	30	27	18	22	0.866995	-1.15341	-0.205904	0.0304539	Orange	0.696552	-1.43564	-0.521698	0.0175327	Orange	0.803409	-1.2447	-0.315793	0.0974406	Red
P00490	PHSM_ECOLI Maltodextrin phosphorylase OS=Escherichia coli (strain K12) OX=83333 GN=malP PE=1 SV=7	6.93777	90466	F217613.dat	Q26391_MS20-016_Ecoli_AC-t12	1242	35.9	23	33	37	359	24	26	26	27	17	24	22	22	17	13	14	33	34	26	34	0.726302	-1.37684	-0.461359	0.00325971	Orange	1.2243	1.2243	0.291956	0.0471736	Orange	1.68566	1.68566	0.753315	0.00115346	Blue
P0ABB0	ATPA_ECOLI ATP synthase subunit alpha OS=Escherichia coli (strain K12) OX=83333 GN=atpA PE=1 SV=1	5.79643	55188	F217594.dat	Q26381_MS20-016_Ecoli_AN-t2	2293	66.7	32	145	36	1863	142	145	140	130	126	130	138	125	111	108	121	120	120	105	102	0.882098	-1.13366	-0.180989	0.0106671	Orange	0.803922	-1.2439	-0.314873	0.00447961	Orange	0.911374	-1.09724	-0.133885	0.122357	Red
P0A7Z4	RPOA_ECOLI DNA-directed RNA polymerase subunit alpha OS=Escherichia coli (strain K12) OX=83333 GN=rpoA PE=1 SV=1	4.98208	36489	F217597.dat	Q26384_MS20-016_Ecoli_AA-t5	1578	95.4	28	113	36	1841	114	122	119	112	113	113	118	116	126	124	117	128	133	152	134	1.01183	1.01183	0.0169654	0.655082	Red	1.16985	1.16985	0.226325	0.024091	Orange	1.15618	1.15618	0.20936	0.0312104	Orange
P0A8N3	SYK1_ECOLI Lysine--tRNA ligase OS=Escherichia coli (strain K12) OX=83333 GN=lysS PE=1 SV=2	5.10558	57567	F217592.dat	Q26380_MS20-016_Ecoli_AE-t1	1641	66.3	31	66	36	855	67	63	60	59	59	63	62	58	54	53	55	54	51	47	50	0.928289	-1.07725	-0.107354	0.0929609	Red	0.814229	-1.22816	-0.296493	0.00254468	Orange	0.877129	-1.14008	-0.189139	0.00795548	Orange
P0A9M8	PTA_ECOLI Phosphate acetyltransferase OS=Escherichia coli (strain K12) OX=83333 GN=pta PE=1 SV=2	5.28398	77124	F217597.dat	Q26384_MS20-016_Ecoli_AA-t5	1736	47.9	31	63	36	827	53	56	50	58	63	65	60	62	55	58	56	49	53	40	49	1.10149	1.10149	0.139452	0.0424547	Orange	0.882353	-1.13333	-0.180572	0.101729	Red	0.801056	-1.24835	-0.320024	0.013085	Orange
P17169	GLMS_ECOLI Glutamine--fructose-6-phosphate aminotransferase [isomerizing] OS=Escherichia coli (strain K12) OX=83333 GN=glmS PE=1 SV=4	5.56272	66853	F217592.dat	Q26380_MS20-016_Ecoli_AE-t1	1941	63.4	32	64	36	776	64	67	58	50	59	59	58	59	43	38	43	51	45	39	43	0.86067	-1.16189	-0.216468	0.142331	Red	0.748971	-1.33516	-0.417018	0.0182948	Orange	0.870219	-1.14914	-0.20055	0.154402	Red
P16659	SYP_ECOLI Proline--tRNA ligase OS=Escherichia coli (strain K12) OX=83333 GN=proS PE=1 SV=4	5.12178	63653	F217593.dat	Q26386_MS20-016_Ecoli_R-t7	1762	61.9	29	64	36	775	57	49	48	49	55	62	64	54	56	55	63	48	40	38	37	1.14838	1.14838	0.199598	0.0252549	Orange	0.806763	-1.23952	-0.309783	0.0228439	Orange	0.702524	-1.42344	-0.509381	0.00129576	Orange
P0A7E5	PYRG_ECOLI CTP synthase OS=Escherichia coli (strain K12) OX=83333 GN=pyrG PE=1 SV=2	5.63331	60336	F217593.dat	Q26386_MS20-016_Ecoli_R-t7	1236	54.1	24	44	36	641	46	41	44	43	46	39	44	40	38	42	35	49	47	41	46	0.934189	-1.07045	-0.098213	0.129383	Red	1.05056	1.05056	0.071161	0.310843	Red	1.12457	1.12457	0.169374	0.0521346	Red
P05791	ILVD_ECOLI Dihydroxy-acid dehydratase OS=Escherichia coli (strain K12) OX=83333 GN=ilvD PE=1 SV=5	5.5869	65490	F217595.dat	Q26382_MS20-016_Ecoli_AP-t3	1723	51.9	30	69	36	615	58	46	69	53	21	19	18	18	17	14	16	76	63	61	66	0.322981	-3.09615	-1.63048	0.003374	Blue	1.17391	1.17391	0.231326	0.145857	Red	3.63462	3.63462	1.8618	0.000383598	Blue
P00582	DPO1_ECOLI DNA polymerase I OS=Escherichia coli (strain K12) OX=83333 GN=polA PE=1 SV=1	5.39541	103054	F217603.dat	Q26387_MS20-016_Ecoli_Z-t8	1513	35.7	26	43	36	482	24	31	28	30	40	45	40	43	34	42	39	21	25	18	22	1.41636	1.41636	0.502189	0.000525412	Orange	0.769231	-1.3	-0.378512	0.0189775	Orange	0.543103	-1.84127	-0.880701	1.67701e-05	Blue
P0A799	PGK_ECOLI Phosphoglycerate kinase OS=Escherichia coli (strain K12) OX=83333 GN=pgk PE=1 SV=2	5.0788	41093	F217592.dat	Q26380_MS20-016_Ecoli_AE-t1	2600	93.5	34	174	35	2884	174	164	173	169	227	225	208	219	177	195	174	208	175	207	189	1.19632	1.19632	0.258608	0.00627682	Orange	1.14474	1.14474	0.195016	0.0470214	Orange	0.956878	-1.04506	-0.0635924	0.463807	Red
P0AD96	LIVJ_ECOLI Leu/Ile/Val-binding protein OS=Escherichia coli (strain K12) OX=83333 GN=livJ PE=1 SV=1	5.54023	39052	F217597.dat	Q26384_MS20-016_Ecoli_AA-t5	2128	84.5	32	157	35	1889	113	120	116	110	157	155	158	149	140	139	136	109	100	90	97	1.28479	1.28479	0.361531	2.43482e-05	Orange	0.863931	-1.1575	-0.211012	0.0193176	Orange	0.67243	-1.48714	-0.572543	2.65376e-05	Orange
P0A6T1	G6PI_ECOLI Glucose-6-phosphate isomerase OS=Escherichia coli (strain K12) OX=83333 GN=pgi PE=1 SV=1	5.85342	61491	F217594.dat	Q26381_MS20-016_Ecoli_AN-t2	1964	65.2	29	88	35	1348	79	88	76	83	101	100	109	90	85	91	86	95	88	90	87	1.15844	1.15844	0.212185	0.0134523	Orange	1.10303	1.10303	0.141472	0.0402864	Orange	0.952167	-1.05024	-0.0707128	0.262984	Red
P75780	FIU_ECOLI Catecholate siderophore receptor Fiu OS=Escherichia coli (strain K12) OX=83333 GN=fiu PE=1 SV=1	5.54989	81910	F217596.dat	Q26383_MS20-016_Ecoli_H-t4	2354	60.9	33	95	35	820	81	68	82	95	51	66	75	62	70	73	73	6	4	9	5	0.825974	-1.21069	-0.275832	0.0733215	Red	0.0848485	-11.7857	-3.55897	0.000606049	Blue	0.102725	-9.73469	-3.28314	2.54576e-07	Blue
P0AC41	SDHA_ECOLI Succinate dehydrogenase flavoprotein subunit OS=Escherichia coli (strain K12) OX=83333 GN=sdhA PE=1 SV=1	5.84908	64381	F217594.dat	Q26381_MS20-016_Ecoli_AN-t2	1938	60	31	88	35	734	70	90	85	46	39	42	33	30	24	32	32	63	49	42	57	0.462954	-2.16004	-1.11106	0.0248133	Blue	0.728814	-1.37209	-0.456378	0.136174	Red	1.57427	1.57427	0.654681	0.0150197	Blue
P30850	RNB_ECOLI Exoribonuclease 2 OS=Escherichia coli (strain K12) OX=83333 GN=rnb PE=1 SV=3	5.40175	72445	F217592.dat	Q26380_MS20-016_Ecoli_AE-t1	1339	55.7	28	49	35	595	49	51	49	40	44	46	42	39	39	36	39	36	31	24	30	0.864545	-1.15668	-0.209987	0.068822	Red	0.647668	-1.544	-0.626673	0.00276031	Blue	0.749144	-1.33486	-0.416685	0.0146159	Orange
P33599	NUOCD_ECOLI NADH-quinone oxidoreductase subunit C/D OS=Escherichia coli (strain K12) OX=83333 GN=nuoC PE=1 SV=3	5.97973	68193	F217613.dat	Q26391_MS20-016_Ecoli_AC-t12	1243	48.5	24	38	35	446	33	33	33	19	34	36	30	29	22	27	22	38	34	25	31	0.969555	-1.0314	-0.0446053	0.827723	Red	1.08197	1.08197	0.113657	0.59526	Red	1.11594	1.11594	0.158262	0.352792	Red
P30958	MFD_ECOLI Transcription-repair-coupling factor OS=Escherichia coli (strain K12) OX=83333 GN=mfd PE=1 SV=2	5.78666	129901	F217594.dat	Q26381_MS20-016_Ecoli_AN-t2	1040	26.5	24	30	35	375	16	30	15	20	32	33	33	34	25	31	29	21	23	15	18	1.50588	1.50588	0.590609	0.0450844	Blue	0.952941	-1.04938	-0.0695409	0.806408	Red	0.632812	-1.58025	-0.66015	0.00164468	Blue
P11875	SYR_ECOLI Arginine--tRNA ligase OS=Escherichia coli (strain K12) OX=83333 GN=argS PE=1 SV=1	5.32104	64642	F217593.dat	Q26386_MS20-016_Ecoli_R-t7	1190	39.2	21	31	35	367	28	29	26	19	28	29	31	26	16	24	21	27	24	19	20	0.981132	-1.01923	-0.0274807	0.871477	Red	0.886792	-1.12766	-0.173332	0.344619	Red	0.903846	-1.10638	-0.145851	0.378699	Red
P02931	OMPF_ECOLI Outer membrane porin F OS=Escherichia coli (strain K12) OX=83333 GN=ompF PE=1 SV=1	4.76023	39309	F217598.dat	Q26385_MS20-016_Ecoli_Q-t6	2556	90.1	32	302	34	2940	195	225	213	194	318	302	274	299	225	221	241	69	56	53	55	1.29758	1.29758	0.375819	0.00571694	Orange	0.285199	-3.50633	-1.80996	3.15566e-05	Blue	0.219793	-4.54973	-2.18578	4.00664e-06	Blue
P0ABK5	CYSK_ECOLI Cysteine synthase A OS=Escherichia coli (strain K12) OX=83333 GN=cysK PE=1 SV=2	5.82914	34468	F217597.dat	Q26384_MS20-016_Ecoli_AA-t5	2480	91	31	195	34	2697	186	205	175	185	195	190	175	201	189	188	199	173	144	158	134	1.01722	1.01722	0.0246297	0.666139	Red	0.811921	-1.23165	-0.30059	0.0171857	Orange	0.798177	-1.25285	-0.325219	0.013676	Orange
P0ABH7	CISY_ECOLI Citrate synthase OS=Escherichia coli (strain K12) OX=83333 GN=gltA PE=1 SV=1	6.21344	47984	F217595.dat	Q26382_MS20-016_Ecoli_AP-t3	1950	80.6	30	150	34	1619	141	145	150	169	101	103	91	99	93	104	99	84	75	85	80	0.654	-1.52905	-0.612638	0.00203764	Blue	0.538588	-1.85671	-0.892746	0.000580698	Blue	0.823529	-1.21429	-0.280108	0.000608303	Orange
P0AB24	EFEO_ECOLI Iron uptake system component EfeO OS=Escherichia coli (strain K12) OX=83333 GN=efeO PE=1 SV=1	4.97871	41112	F217613.dat	Q26391_MS20-016_Ecoli_AC-t12	2004	73.6	28	155	34	1390	110	91	101	97	45	50	55	52	49	52	55	155	143	178	157	0.517547	-1.93219	-0.950238	0.0004975	Blue	1.58065	1.58065	0.660514	0.00118492	Blue	3.05411	3.05411	1.61075	0.000498801	Blue
P00509	AAT_ECOLI Aspartate aminotransferase OS=Escherichia coli (strain K12) OX=83333 GN=aspC PE=1 SV=1	5.54381	43546	F217596.dat	Q26383_MS20-016_Ecoli_H-t4	1974	72	31	117	34	1343	98	99	101	117	76	78	79	75	88	93	100	84	78	97	80	0.81282	-1.23029	-0.298993	0.0118412	Orange	0.818616	-1.22157	-0.288742	0.0217955	Orange	1.00713	1.00713	0.0102512	0.9169	Red
P24182	ACCC_ECOLI Biotin carboxylase OS=Escherichia coli (strain K12) OX=83333 GN=accC PE=1 SV=2	6.65463	49289	F217598.dat	Q26385_MS20-016_Ecoli_Q-t6	1547	59.9	29	52	34	782	59	67	57	51	50	54	47	53	47	47	44	56	48	50	52	0.837935	-1.19341	-0.255089	0.0534641	Red	0.882353	-1.13333	-0.180572	0.125045	Red	1.05301	1.05301	0.0745172	0.268221	Red
P23865	PRC_ECOLI Tail-specific protease OS=Escherichia coli (strain K12) OX=83333 GN=prc PE=1 SV=2	6.19044	76616	F217614.dat	Q26392_MS20-016_Ecoli_AI-t13	1267	48.5	25	39	34	466	32	31	30	31	27	32	32	30	28	27	31	35	39	29	32	0.955357	-1.04673	-0.0658879	0.163934	Red	1.08594	1.08594	0.118941	0.28983	Red	1.13668	1.13668	0.184829	0.143656	Red
P0A910	OMPA_ECOLI Outer membrane protein A OS=Escherichia coli (strain K12) OX=83333 GN=ompA PE=1 SV=1	5.98878	37178	F217596.dat	Q26383_MS20-016_Ecoli_H-t4	2242	79.2	33	605	33	7247	531	478	462	605	505	448	460	490	551	520	543	384	394	445	431	0.968132	-1.03292	-0.0467245	0.663143	Red	0.797115	-1.25452	-0.32714	0.0384879	Orange	0.823354	-1.21454	-0.280415	0.00262957	Orange
P00370	DHE4_ECOLI NADP-specific glutamate dehydrogenase OS=Escherichia coli (strain K12) OX=83333 GN=gdhA PE=1 SV=1	5.98224	48550	F217596.dat	Q26383_MS20-016_Ecoli_H-t4	2323	73.2	33	193	33	1831	159	172	162	193	103	111	102	112	163	161	170	55	52	61	55	0.769358	-1.29978	-0.378273	0.0198691	Orange	0.328986	-3.03965	-1.6039	0.000368882	Blue	0.42761	-2.33858	-1.22563	0.000579153	Blue
P16700	CYSP_ECOLI Thiosulfate-binding protein OS=Escherichia coli (strain K12) OX=83333 GN=cysP PE=1 SV=1	7.77803	37591	F217613.dat	Q26391_MS20-016_Ecoli_AC-t12	1585	77.2	25	77	33	909	53	48	47	47	55	58	61	60	64	61	62	77	74	71	71	1.229	1.229	0.297487	0.000564302	Orange	1.49246	1.49246	0.577695	1.97012e-05	Orange	1.21437	1.21437	0.280207	0.00025245	Orange
P08660	AK3_ECOLI Lysine-sensitive aspartokinase 3 OS=Escherichia coli (strain K12) OX=83333 GN=lysC PE=1 SV=2	5.02497	48501	F217596.dat	Q26383_MS20-016_Ecoli_H-t4	1922	73.3	31	103	33	890	83	95	87	103	31	36	38	32	59	66	66	42	41	58	53	0.514593	-1.94328	-0.958496	0.000202431	Blue	0.532258	-1.87879	-0.909802	0.000385599	Blue	1.03433	1.03433	0.0486943	0.82855	Red
P0A6H1	CLPX_ECOLI ATP-dependent Clp protease ATP-binding subunit ClpX OS=Escherichia coli (strain K12) OX=83333 GN=clpX PE=1 SV=2	5.23572	46327	F217613.dat	Q26391_MS20-016_Ecoli_AC-t12	1848	80.9	28	75	33	817	51	53	54	41	55	62	61	56	46	52	50	75	57	52	52	1.095	1.095	0.130936	0.238382	Red	1.18227	1.18227	0.241555	0.201695	Red	1.07969	1.07969	0.110619	0.493517	Red
P0DTT0	BIPA_ECOLI 50S ribosomal subunit assembly factor BipA OS=Escherichia coli (strain K12) OX=83333 GN=bipA PE=1 SV=1	5.15997	67313	F217592.dat	Q26380_MS20-016_Ecoli_AE-t1	1664	55.5	31	68	33	699	68	57	57	54	47	52	53	46	45	37	41	42	36	32	32	0.780952	-1.28049	-0.356694	0.0131267	Orange	0.608333	-1.64384	-0.717066	0.0011717	Blue	0.778963	-1.28376	-0.360373	0.0129641	Orange
P36938	PGM_ECOLI Phosphoglucomutase OS=Escherichia coli (strain K12) OX=83333 GN=pgm PE=1 SV=1	5.42905	58324	F217593.dat	Q26386_MS20-016_Ecoli_R-t7	1411	58.6	27	42	33	633	39	34	40	43	46	39	42	34	31	40	36	60	57	41	51	0.982143	-1.01818	-0.0259952	0.796079	Red	1.33125	1.33125	0.412782	0.0427673	Orange	1.35545	1.35545	0.438777	0.0354065	Orange
P04949	FLIC_ECOLI Flagellin OS=Escherichia coli (strain K12) OX=83333 GN=fliC PE=1 SV=2	4.49647	51265	F217598.dat	Q26385_MS20-016_Ecoli_Q-t6	2552	83.5	29	86	33	517	61	63	52	57	68	86	62	53	4	5	6	0	0	0	0	0.701627	-1.42526	-0.511223	0.230454	Red	0.0168776	-59.25	-5.88874	0.000158742	Blue	0.024055	-41.5714	-5.37752	0.0213129	Blue
P62707	GPMA_ECOLI 2,3-bisphosphoglycerate-dependent phosphoglycerate mutase OS=Escherichia coli (strain K12) OX=83333 GN=gpmA PE=1 SV=2	5.85107	28539	F217596.dat	Q26383_MS20-016_Ecoli_H-t4	1837	68.4	25	203	32	2375	141	123	123	203	170	180	183	187	207	170	178	115	118	142	135	1.23329	1.23329	0.302507	0.164317	Red	0.86532	-1.15564	-0.208695	0.379699	Red	0.701638	-1.42524	-0.511201	0.000456245	Orange
P0A9G6	ACEA_ECOLI Isocitrate lyase OS=Escherichia coli (strain K12) OX=83333 GN=aceA PE=1 SV=1	5.16135	47492	F217596.dat	Q26383_MS20-016_Ecoli_H-t4	2215	81.6	29	130	32	1476	114	119	103	130	128	132	134	141	136	139	138	21	14	12	15	1.16109	1.16109	0.215485	0.0377655	Orange	0.140426	-7.12121	-2.83212	0.0001178	Blue	0.120942	-8.2684	-3.04761	3.24253e-10	Blue
P0A836	SUCC_ECOLI Succinate--CoA ligase [ADP-forming] subunit beta OS=Escherichia coli (strain K12) OX=83333 GN=sucC PE=1 SV=1	5.36694	41367	F217592.dat	Q26380_MS20-016_Ecoli_AE-t1	2037	75.8	29	109	32	1019	109	116	124	91	48	54	51	52	47	52	51	61	52	58	53	0.465894	-2.14641	-1.10192	0.00316444	Blue	0.513514	-1.94737	-0.961526	0.0028976	Blue	1.10221	1.10221	0.140399	0.081666	Red
P0AEM9	FLIY_ECOLI L-cystine-binding protein FliY OS=Escherichia coli (strain K12) OX=83333 GN=fliY PE=1 SV=1	6.21558	29021	F217597.dat	Q26384_MS20-016_Ecoli_AA-t5	1741	83.8	27	78	32	946	60	64	58	62	78	70	71	71	72	66	68	54	52	52	48	1.15899	1.15899	0.212863	0.000748201	Orange	0.846774	-1.18095	-0.239951	0.00188768	Orange	0.730616	-1.36871	-0.452814	4.42424e-06	Orange
P21599	KPYK2_ECOLI Pyruvate kinase II OS=Escherichia coli (strain K12) OX=83333 GN=pykA PE=1 SV=3	6.23864	51325	F217614.dat	Q26392_MS20-016_Ecoli_AI-t13	1487	64.6	24	50	32	620	39	45	39	33	41	42	44	44	36	35	38	46	50	42	46	1.025	1.025	0.0356239	0.737334	Red	1.175	1.175	0.232661	0.061136	Red	1.14634	1.14634	0.197037	0.026463	Orange
P76108	YDCS_ECOLI Bifunctional polyhydroxybutyrate synthase / ABC transporter periplasmic binding protein OS=Escherichia coli (strain K12) OX=83333 GN=ydcS PE=1 SV=1	7.001	42268	F217614.dat	Q26392_MS20-016_Ecoli_AI-t13	1573	71.9	26	70	32	519	1	0	0	0	46	37	36	36	31	32	28	67	70	68	67	28.9143	28.9143	4.85371	3.18531e-06	Blue	55.2	55.2	5.7866	2.2141e-07	Blue	1.90909	1.90909	0.932886	1.58089e-06	Blue
P04805	SYE_ECOLI Glutamate--tRNA ligase OS=Escherichia coli (strain K12) OX=83333 GN=gltX PE=1 SV=1	5.59324	53782	F217597.dat	Q26384_MS20-016_Ecoli_AA-t5	1311	63.3	26	62	32	491	28	36	27	22	62	50	48	51	25	23	22	37	21	19	20	1.40659	1.40659	0.492205	0.119191	Red	0.863248	-1.15842	-0.212153	0.471497	Red	0.613715	-1.62942	-0.704359	0.0636099	Green
P77748	YDIJ_ECOLI Uncharacterized protein YdiJ OS=Escherichia coli (strain K12) OX=83333 GN=ydiJ PE=4 SV=1	6.68407	113176	F217593.dat	Q26386_MS20-016_Ecoli_R-t7	1188	29.9	22	24	32	239	15	16	15	10	19	26	24	24	17	15	17	8	16	8	9	1.41905	1.41905	0.504923	0.0161987	Orange	0.75	-1.33333	-0.415037	0.168632	Red	0.528523	-1.89206	-0.919961	0.00535599	Blue
P60422	RL2_ECOLI 50S ribosomal protein L2 OS=Escherichia coli (strain K12) OX=83333 GN=rplB PE=1 SV=2	10.9307	29842	F217603.dat	Q26387_MS20-016_Ecoli_Z-t8	1377	78	28	168	31	2486	183	193	174	182	155	165	182	168	148	146	158	158	161	163	150	0.876553	-1.14083	-0.190087	0.00507079	Orange	0.86413	-1.15723	-0.210679	0.0026699	Orange	0.985828	-1.01438	-0.0205919	0.68923	Red
P0A9T0	SERA_ECOLI D-3-phosphoglycerate dehydrogenase OS=Escherichia coli (strain K12) OX=83333 GN=serA PE=1 SV=2	5.92074	44148	F217594.dat	Q26381_MS20-016_Ecoli_AN-t2	1849	62.2	29	201	31	1225	139	201	175	188	46	40	45	42	55	55	66	52	31	50	40	0.287735	-3.47542	-1.79719	0.00162566	Blue	0.250354	-3.99435	-1.99796	0.000959071	Blue	0.870084	-1.14931	-0.200773	0.310756	Red
P0C0V0	DEGP_ECOLI Periplasmic serine endoprotease DegP OS=Escherichia coli (strain K12) OX=83333 GN=degP PE=1 SV=1	8.64788	49323	F217593.dat	Q26386_MS20-016_Ecoli_R-t7	1467	51.5	24	66	31	937	64	69	71	63	69	66	66	67	56	61	58	55	61	57	54	0.948867	-1.05389	-0.0757228	0.234631	Red	0.852399	-1.17316	-0.2304	0.00748522	Orange	0.898333	-1.11317	-0.154677	0.0253257	Orange
P0AEU0	HISJ_ECOLI Histidine-binding periplasmic protein OS=Escherichia coli (strain K12) OX=83333 GN=hisJ PE=1 SV=1	5.46509	28466	F217603.dat	Q26387_MS20-016_Ecoli_Z-t8	1696	83.1	26	65	31	819	52	52	46	36	68	63	63	65	58	55	50	54	57	54	46	1.29023	1.29023	0.367623	0.0243911	Orange	1.13158	1.13158	0.178337	0.218883	Red	0.87704	-1.1402	-0.189286	0.0540651	Red
P35340	AHPF_ECOLI Alkyl hydroperoxide reductase subunit F OS=Escherichia coli (strain K12) OX=83333 GN=ahpF PE=1 SV=2	5.46856	56142	F217597.dat	Q26384_MS20-016_Ecoli_AA-t5	1566	61	24	57	31	734	47	50	48	49	57	55	58	55	51	48	48	48	40	42	38	1.0938	1.0938	0.129342	0.0260642	Orange	0.868687	-1.15116	-0.203092	0.0521042	Red	0.794195	-1.25914	-0.332434	0.00556162	Orange
P04816	LIVK_ECOLI Leucine-specific-binding protein OS=Escherichia coli (strain K12) OX=83333 GN=livK PE=1 SV=2	5.49376	39354	F217592.dat	Q26380_MS20-016_Ecoli_AE-t1	1622	79.4	27	54	31	672	58	59	62	56	50	47	46	42	40	39	43	34	35	29	32	0.750747	-1.33201	-0.413601	3.75359e-05	Orange	0.560669	-1.78358	-0.834778	7.14531e-06	Blue	0.746815	-1.33902	-0.421177	0.000362094	Orange
P0A6H5	HSLU_ECOLI ATP-dependent protease ATPase subunit HslU OS=Escherichia coli (strain K12) OX=83333 GN=hslU PE=1 SV=1	5.239	49563	F217594.dat	Q26381_MS20-016_Ecoli_AN-t2	1448	58	26	53	31	619	43	53	45	39	33	32	34	40	31	33	31	56	49	47	53	0.748447	-1.3361	-0.418028	0.021958	Orange	1.13587	1.13587	0.183797	0.136814	Red	1.51763	1.51763	0.601825	0.00056721	Blue
P25526	GABD_ECOLI Succinate-semialdehyde dehydrogenase [NADP(+)] GabD OS=Escherichia coli (strain K12) OX=83333 GN=gabD PE=1 SV=1	5.43856	51688	F217597.dat	Q26384_MS20-016_Ecoli_AA-t5	1543	79.3	24	47	31	589	20	15	17	25	47	42	39	43	36	33	27	65	63	60	57	1.93298	1.93298	0.950827	0.000360417	Blue	3.07407	3.07407	1.62015	7.90053e-06	Blue	1.59033	1.59033	0.669325	3.81161e-05	Blue
P0AGJ9	SYY_ECOLI Tyrosine--tRNA ligase OS=Escherichia coli (strain K12) OX=83333 GN=tyrS PE=1 SV=2	5.58971	47497	F217594.dat	Q26381_MS20-016_Ecoli_AN-t2	1327	62.3	22	42	31	571	37	42	41	40	36	38	34	44	32	39	37	40	38	41	32	0.930314	-1.07491	-0.104211	0.149316	Red	0.945122	-1.05806	-0.0814276	0.37411	Red	1.01592	1.01592	0.0227834	0.815022	Red
P00579	RPOD_ECOLI RNA polymerase sigma factor RpoD OS=Escherichia coli (strain K12) OX=83333 GN=rpoD PE=1 SV=2	4.68954	70219	F217593.dat	Q26386_MS20-016_Ecoli_R-t7	1020	36.1	21	46	31	566	32	36	41	30	40	40	46	40	34	34	39	43	36	33	42	1.11888	1.11888	0.162057	0.195418	Red	1.1049	1.1049	0.143909	0.313958	Red	0.9875	-1.01266	-0.0181473	0.867386	Red
P45464	LPOA_ECOLI Penicillin-binding protein activator LpoA OS=Escherichia coli (strain K12) OX=83333 GN=lpoA PE=1 SV=1	5.26466	72780	F217592.dat	Q26380_MS20-016_Ecoli_AE-t1	1347	46.3	24	32	31	417	32	27	38	33	25	29	26	25	23	27	25	32	26	25	24	0.797441	-1.25401	-0.32655	0.0513361	Red	0.828358	-1.20721	-0.271673	0.095525	Red	1.03877	1.03877	0.0548763	0.620809	Red
P00562	AK2H_ECOLI Bifunctional aspartokinase/homoserine dehydrogenase 2 OS=Escherichia coli (strain K12) OX=83333 GN=metL PE=1 SV=3	5.34281	88833	F217594.dat	Q26381_MS20-016_Ecoli_AN-t2	1163	33.5	23	31	31	405	30	31	30	29	20	23	25	20	26	30	31	29	31	24	26	0.83871	-1.19231	-0.253757	0.023423	Orange	0.919355	-1.08772	-0.121306	0.20679	Red	1.09615	1.09615	0.13245	0.302672	Red
A0A4S5AKT0	A0A4S5AKT0_ECOLI 1,4-alpha-glucan branching enzyme GlgB OS=Escherichia coli (strain K12) OX=83333 GN=glgB PE=3 SV=1	5.91246	84302	F217592.dat	Q26380_MS20-016_Ecoli_AE-t1	1009	30.5	19	28	31	331	28	21	28	26	16	17	17	16	20	26	26	22	22	23	23	0.774366	-1.29138	-0.368913	0.0338922	Orange	0.878505	-1.1383	-0.186878	0.142709	Red	1.13448	1.13448	0.182035	0.154736	Red
P33195	GCSP_ECOLI Glycine dehydrogenase (decarboxylating) OS=Escherichia coli (strain K12) OX=83333 GN=gcvP PE=1 SV=3	5.62314	104310	F217596.dat	Q26383_MS20-016_Ecoli_H-t4	1278	36.9	22	30	31	275	25	28	24	30	9	10	15	18	14	15	23	20	18	10	16	0.571429	-1.75	-0.807355	0.000529907	Blue	0.612613	-1.63235	-0.706953	0.00818697	Blue	1.07207	1.07207	0.100402	0.696183	Red
P0A817	METK_ECOLI S-adenosylmethionine synthase OS=Escherichia coli (strain K12) OX=83333 GN=metK PE=1 SV=2	5.09566	41925	F217596.dat	Q26383_MS20-016_Ecoli_H-t4	1915	84.6	27	128	30	2026	121	109	116	128	122	136	132	129	131	145	143	161	141	162	150	1.12971	1.12971	0.175949	0.0200066	Orange	1.29289	1.29289	0.370596	0.00178484	Orange	1.14444	1.14444	0.194647	0.0187728	Orange
P02930	TOLC_ECOLI Outer membrane protein TolC OS=Escherichia coli (strain K12) OX=83333 GN=tolC PE=1 SV=3	5.46054	53708	F217615.dat	Q26393_MS20-016_Ecoli_M-t14	1873	66.1	26	78	30	1239	80	76	87	83	90	86	80	82	91	86	93	77	75	78	75	1.06494	1.06494	0.0907655	0.114907	Red	0.936364	-1.06796	-0.0948592	0.105579	Red	0.879268	-1.13731	-0.185625	0.0006862	Orange
P0A6B7	ISCS_ECOLI Cysteine desulfurase IscS OS=Escherichia coli (strain K12) OX=83333 GN=iscS PE=1 SV=1	5.94303	45061	F217594.dat	Q26381_MS20-016_Ecoli_AN-t2	1474	68.3	25	76	30	960	74	76	75	66	59	61	70	66	67	58	57	57	59	55	60	0.861985	-1.16011	-0.214265	0.0113176	Orange	0.79661	-1.25532	-0.328054	0.00318563	Orange	0.924157	-1.08207	-0.11379	0.0580123	Red
P0AB89	PUR8_ECOLI Adenylosuccinate lyase OS=Escherichia coli (strain K12) OX=83333 GN=purB PE=1 SV=1	5.67523	51511	F217594.dat	Q26381_MS20-016_Ecoli_AN-t2	1427	57.9	29	65	30	759	54	65	57	55	54	61	53	56	54	58	52	38	38	34	30	0.960486	-1.04114	-0.058163	0.44441	Red	0.612766	-1.63194	-0.706592	0.000474484	Blue	0.637975	-1.56746	-0.648429	0.000187271	Blue
P22256	GABT_ECOLI 4-aminobutyrate aminotransferase GabT OS=Escherichia coli (strain K12) OX=83333 GN=gabT PE=1 SV=1	5.77802	45745	F217597.dat	Q26384_MS20-016_Ecoli_AA-t5	1695	79.3	26	64	30	696	15	9	13	19	64	62	59	66	53	54	51	61	61	58	51	3.9619	3.9619	1.98619	3.219e-07	Blue	3.91667	3.91667	1.96963	9.73215e-06	Blue	0.988582	-1.01155	-0.0165678	0.839301	Red
P21170	SPEA_ECOLI Biosynthetic arginine decarboxylase OS=Escherichia coli (strain K12) OX=83333 GN=speA PE=1 SV=2	4.83159	73851	F217613.dat	Q26391_MS20-016_Ecoli_AC-t12	1186	39.8	22	56	30	572	35	36	34	36	30	37	35	34	29	34	31	56	51	45	49	0.93399	-1.07068	-0.0985208	0.0816336	Red	1.41379	1.41379	0.499571	0.00591083	Orange	1.51371	1.51371	0.598092	0.00161878	Blue
P0AFK0	PMBA_ECOLI Metalloprotease PmbA OS=Escherichia coli (strain K12) OX=83333 GN=pmbA PE=1 SV=1	5.40124	48339	F217613.dat	Q26391_MS20-016_Ecoli_AC-t12	1394	57.3	21	41	30	520	29	26	29	31	41	36	34	35	38	37	34	41	33	39	37	1.2581	1.2581	0.33125	0.000721064	Orange	1.29412	1.29412	0.371969	0.00734889	Orange	1.02863	1.02863	0.0407185	0.607355	Red
P76128	DDPA_ECOLI Probable D,D-dipeptide-binding periplasmic protein DdpA OS=Escherichia coli (strain K12) OX=83333 GN=ddpA PE=2 SV=1	6.28761	57605	F217597.dat	Q26384_MS20-016_Ecoli_AA-t5	1704	71.9	30	61	30	368	0	0	0	0	61	56	53	62	43	50	43	0	0	0	0	53.5714	53.5714	5.74339	1.9455e-06	Blue	1	1	0	0	Orange	0.0186667	-53.5714	-5.74339	1.9455e-06	Blue
P15877	DHG_ECOLI Quinoprotein glucose dehydrogenase OS=Escherichia coli (strain K12) OX=83333 GN=gcd PE=1 SV=3	5.39904	86692	F217613.dat	Q26391_MS20-016_Ecoli_AC-t12	1121	38.2	22	37	30	314	16	5	9	15	12	19	16	13	21	22	22	37	41	33	33	1.53936	1.53936	0.622329	0.0789194	Green	3.02041	3.02041	1.59474	0.000379881	Blue	1.96212	1.96212	0.972414	0.000172915	Blue
P52647	NIFJ_ECOLI Probable pyruvate-flavodoxin oxidoreductase OS=Escherichia coli (strain K12) OX=83333 GN=ydbK PE=3 SV=2	5.52331	128743	F217592.dat	Q26380_MS20-016_Ecoli_AE-t1	788	21.4	20	24	30	181	24	18	16	12	9	8	8	12	7	5	4	16	19	10	13	0.46332	-2.15833	-1.10992	0.0212307	Blue	0.837838	-1.19355	-0.255257	0.381591	Red	1.80833	1.80833	0.854661	0.0272232	Blue
P0A991	ALF1_ECOLI Fructose-bisphosphate aldolase class 1 OS=Escherichia coli (strain K12) OX=83333 GN=fbaB PE=1 SV=2	6.24799	38085	F217614.dat	Q26392_MS20-016_Ecoli_AI-t13	1633	80.3	24	166	29	1431	77	60	71	84	72	75	71	78	67	66	70	149	166	173	152	0.976834	-1.02372	-0.0338147	0.765431	Red	2.17568	2.17568	1.12146	3.00111e-05	Blue	2.22727	2.22727	1.15528	0.000276746	Blue
P0A867	TALA_ECOLI Transaldolase A OS=Escherichia coli (strain K12) OX=83333 GN=talA PE=3 SV=1	5.88864	35636	F217603.dat	Q26387_MS20-016_Ecoli_Z-t8	1665	83.9	27	85	29	1170	59	56	51	68	75	76	79	85	86	91	88	89	82	97	88	1.40936	1.40936	0.495044	0.00156971	Orange	1.51261	1.51261	0.597035	0.000706209	Blue	1.07325	1.07325	0.101991	0.160663	Red
P0A6K6	DEOB_ECOLI Phosphopentomutase OS=Escherichia coli (strain K12) OX=83333 GN=deoB PE=1 SV=1	5.10573	44342	F217613.dat	Q26391_MS20-016_Ecoli_AC-t12	1818	82.1	27	98	29	1034	58	46	51	68	62	60	61	56	60	62	50	98	94	109	99	1.05223	1.05223	0.0734557	0.590391	Red	1.77974	1.77974	0.831663	0.000473361	Blue	1.69139	1.69139	0.758207	0.000137404	Blue
P76116	YNCE_ECOLI Uncharacterized protein YncE OS=Escherichia coli (strain K12) OX=83333 GN=yncE PE=1 SV=1	9.21968	38589	F217592.dat	Q26380_MS20-016_Ecoli_AE-t1	1798	68.6	27	95	29	1031	95	89	87	88	66	72	77	70	74	73	77	44	37	42	40	0.812279	-1.2311	-0.299953	0.000176514	Orange	0.460055	-2.17365	-1.12012	1.07538e-06	Blue	0.566376	-1.76561	-0.820168	3.71928e-07	Blue
P0A9A6	FTSZ_ECOLI Cell division protein FtsZ OS=Escherichia coli (strain K12) OX=83333 GN=ftsZ PE=1 SV=1	4.64936	40299	F217616.dat	Q26394_MS20-016_Ecoli_E-t15	1766	73.6	26	86	29	978	60	53	60	59	61	66	63	57	62	60	62	81	71	77	86	1.06053	1.06053	0.0847891	0.127314	Red	1.35169	1.35169	0.43477	0.00293879	Orange	1.27454	1.27454	0.34998	0.00856492	Orange
P31663	PANC_ECOLI Pantothenate synthetase OS=Escherichia coli (strain K12) OX=83333 GN=panC PE=1 SV=1	5.91502	31578	F217612.dat	Q26390_MS20-016_Ecoli_AH-t11	1160	75.3	24	44	29	510	29	36	30	35	42	43	40	44	42	40	44	18	21	24	22	1.28785	1.28785	0.364961	0.0076633	Orange	0.664179	-1.50562	-0.590356	0.00268884	Blue	0.515728	-1.939	-0.955316	4.61855e-05	Blue
P0AGD7	SRP54_ECOLI Signal recognition particle protein OS=Escherichia coli (strain K12) OX=83333 GN=ffh PE=1 SV=1	9.51754	49755	F217593.dat	Q26386_MS20-016_Ecoli_R-t7	1033	55.8	20	32	29	439	28	28	32	28	32	30	32	36	28	30	22	32	22	29	30	1.03333	1.03333	0.0473057	0.614321	Red	0.975	-1.02564	-0.0365259	0.768922	Red	0.943548	-1.05983	-0.0838316	0.542499	Red
P07017	MCP2_ECOLI Methyl-accepting chemotaxis protein II OS=Escherichia coli (strain K12) OX=83333 GN=tar PE=1 SV=2	5.38815	59907	F217594.dat	Q26381_MS20-016_Ecoli_AN-t2	1674	54.8	26	71	29	345	62	71	66	58	21	26	22	15	0	3	1	0	0	0	0	0.207991	-4.80789	-2.26541	2.82687e-06	Blue	0.0153257	-65.25	-6.02791	0.000177472	Blue	0.0736842	-13.5714	-3.7625	0.0235176	Blue
P46837	YHGF_ECOLI Protein YhgF OS=Escherichia coli (strain K12) OX=83333 GN=yhgF PE=1 SV=3	5.91768	85067	F217603.dat	Q26387_MS20-016_Ecoli_Z-t8	923	37	21	30	29	316	28	29	29	24	22	23	26	30	18	19	19	14	14	8	13	0.822055	-1.21646	-0.282693	0.034026	Orange	0.464912	-2.15094	-1.10497	0.000214455	Blue	0.565549	-1.76819	-0.822277	0.00132953	Blue
P0A7V0	RS2_ECOLI 30S ribosomal protein S2 OS=Escherichia coli (strain K12) OX=83333 GN=rpsB PE=1 SV=2	6.61251	26727	F217594.dat	Q26381_MS20-016_Ecoli_AN-t2	1739	89.2	26	140	28	2126	154	140	139	148	131	139	134	136	150	139	150	128	142	148	148	0.963126	-1.03829	-0.0542039	0.274637	Red	0.974359	-1.02632	-0.0374747	0.550261	Red	1.01166	1.01166	0.0167292	0.776639	Red
P61889	MDH_ECOLI Malate dehydrogenase OS=Escherichia coli (strain K12) OX=83333 GN=mdh PE=1 SV=1	5.60673	32317	F217592.dat	Q26380_MS20-016_Ecoli_AE-t1	2146	85.3	26	174	28	1587	174	149	161	159	93	87	89	99	94	85	98	74	65	83	77	0.575845	-1.73658	-0.796249	0.000256006	Blue	0.468315	-2.13531	-1.09445	2.00893e-05	Blue	0.813267	-1.22961	-0.298199	0.0103602	Orange
P23721	SERC_ECOLI Phosphoserine aminotransferase OS=Escherichia coli (strain K12) OX=83333 GN=serC PE=1 SV=4	5.36873	39758	F217603.dat	Q26387_MS20-016_Ecoli_Z-t8	1802	67.1	28	128	28	1472	92	104	95	107	134	120	116	128	115	100	103	68	63	63	64	1.16986	1.16986	0.226342	0.0173618	Orange	0.651741	-1.53435	-0.617629	0.00112515	Blue	0.557108	-1.79498	-0.843971	1.60842e-05	Blue
P0A9Q9	DHAS_ECOLI Aspartate-semialdehyde dehydrogenase OS=Escherichia coli (strain K12) OX=83333 GN=asd PE=1 SV=1	5.36847	39992	F217596.dat	Q26383_MS20-016_Ecoli_H-t4	1822	82.3	26	175	28	1464	144	148	146	175	71	71	68	75	109	108	116	54	59	61	59	0.578838	-1.7276	-0.788769	0.000268713	Blue	0.384117	-2.60338	-1.38038	0.000690784	Blue	0.6636	-1.50693	-0.591614	0.009729	Blue
P0AB91	AROG_ECOLI Phospho-2-dehydro-3-deoxyheptonate aldolase, Phe-sensitive OS=Escherichia coli (strain K12) OX=83333 GN=aroG PE=1 SV=1	6.13784	37986	F217592.dat	Q26380_MS20-016_Ecoli_AE-t1	1638	81.7	25	92	28	995	92	96	83	101	75	66	65	75	69	62	75	34	29	37	36	0.75076	-1.33198	-0.413577	0.00326862	Orange	0.37234	-2.68571	-1.42531	0.000101115	Blue	0.495951	-2.01633	-1.01173	5.41339e-07	Blue
P0AFK9	POTD_ECOLI Spermidine/putrescine-binding periplasmic protein OS=Escherichia coli (strain K12) OX=83333 GN=potD PE=1 SV=1	5.24206	38842	F217612.dat	Q26390_MS20-016_Ecoli_AH-t11	1383	54	22	65	28	848	47	49	49	52	48	54	56	57	56	58	65	62	58	67	70	1.14001	1.14001	0.189052	0.0108669	Orange	1.29851	1.29851	0.376854	0.00677975	Orange	1.13903	1.13903	0.187802	0.0503482	Red
P18133	PNCB_ECOLI Nicotinate phosphoribosyltransferase OS=Escherichia coli (strain K12) OX=83333 GN=pncB PE=1 SV=3	6.20797	45868	F217593.dat	Q26386_MS20-016_Ecoli_R-t7	1326	68.2	23	55	28	598	34	41	34	42	45	48	55	51	46	48	47	26	28	29	24	1.27926	1.27926	0.355313	0.00732544	Orange	0.716129	-1.3964	-0.481709	0.00835144	Orange	0.559798	-1.78636	-0.837021	6.15172e-07	Blue
P76558	MAO2_ECOLI NADP-dependent malic enzyme OS=Escherichia coli (strain K12) OX=83333 GN=maeB PE=1 SV=1	5.33842	82365	F217594.dat	Q26381_MS20-016_Ecoli_AN-t2	1177	40.8	23	47	28	429	48	47	55	39	22	22	19	27	17	17	17	30	23	24	22	0.438194	-2.28209	-1.19036	0.00137466	Blue	0.533679	-1.87379	-0.905957	0.00231952	Blue	1.21791	1.21791	0.284402	0.0865344	Red
P39452	RIR3_ECOLI Ribonucleoside-diphosphate reductase 2 subunit alpha OS=Escherichia coli (strain K12) OX=83333 GN=nrdE PE=2 SV=3	6.09372	80428	F217613.dat	Q26391_MS20-016_Ecoli_AC-t12	1324	46.8	23	36	28	227	24	16	25	22	0	0	0	0	1	0	1	36	35	36	31	0.0565149	-17.6944	-4.14522	0.00166372	Blue	1.56044	1.56044	0.641952	0.0030808	Blue	27.6111	27.6111	4.78718	6.7393e-05	Blue
P37650	BCSC_ECOLI Cellulose synthase operon protein C OS=Escherichia coli (strain K12) OX=83333 GN=bcsC PE=1 SV=3	5.87954	127646	F217614.dat	Q26392_MS20-016_Ecoli_AI-t13	1324	29.2	24	36	28	150	8	7	6	5	0	0	0	0	0	0	0	31	36	29	28	0.133333	-7.5	-2.90689	0.00208548	Blue	4.26667	4.26667	2.09311	0.000288587	Blue	32	32	5	0.00041225	Blue
P0A7D7	PUR7_ECOLI Phosphoribosylaminoimidazole-succinocarboxamide synthase OS=Escherichia coli (strain K12) OX=83333 GN=purC PE=1 SV=1	5.07189	26978	F217603.dat	Q26387_MS20-016_Ecoli_Z-t8	1399	84.8	22	88	27	975	62	62	52	62	80	74	78	88	75	71	81	42	51	49	48	1.30815	1.30815	0.387524	0.00073044	Orange	0.801653	-1.24742	-0.31895	0.0101099	Orange	0.612816	-1.63181	-0.706474	3.44994e-06	Blue
A0A4S5A1R4	A0A4S5A1R4_ECOLI Phospho-2-dehydro-3-deoxyheptonate aldolase OS=Escherichia coli (strain K12) OX=83333 GN=aroG PE=3 SV=1	6.01275	37971	F217592.dat	Q26380_MS20-016_Ecoli_AE-t1	1679	80.3	24	93	27	971	93	92	87	94	71	63	62	70	65	57	71	37	33	39	37	0.719691	-1.38948	-0.47455	3.27915e-06	Orange	0.405405	-2.46667	-1.30256	2.52693e-07	Blue	0.563305	-1.77524	-0.828013	7.49589e-07	Blue
P15288	PEPD_ECOLI Cytosol non-specific dipeptidase OS=Escherichia coli (strain K12) OX=83333 GN=pepD PE=1 SV=3	5.20413	52882	F217612.dat	Q26390_MS20-016_Ecoli_AH-t11	1257	59.8	22	60	27	821	55	47	48	48	53	60	58	55	51	53	60	61	52	63	57	1.12306	1.12306	0.167429	0.0341473	Orange	1.17327	1.17327	0.230532	0.0308139	Orange	1.04471	1.04471	0.063103	0.405364	Red
P08506	DACC_ECOLI D-alanyl-D-alanine carboxypeptidase DacC OS=Escherichia coli (strain K12) OX=83333 GN=dacC PE=1 SV=2	7.73769	43581	F217615.dat	Q26393_MS20-016_Ecoli_M-t14	1510	67	22	60	27	728	47	42	48	47	42	42	44	45	46	49	53	51	52	60	60	0.99696	-1.00305	-0.00439177	0.945332	Red	1.20745	1.20745	0.27196	0.0199884	Orange	1.21113	1.21113	0.276351	0.0170785	Orange
A0A4S5AE25	A0A4S5AE25_ECOLI ADP-glyceromanno-heptose 6-epimerase OS=Escherichia coli (strain K12) OX=83333 GN=rfaD PE=3 SV=1	4.75584	34872	F217611.dat	Q26389_MS20-016_Ecoli_I-t10	1357	68.4	23	63	27	723	41	46	40	43	51	61	53	56	62	63	62	35	33	43	34	1.36289	1.36289	0.446669	6.71934e-05	Orange	0.856322	-1.16779	-0.223775	0.0663559	Red	0.628313	-1.59156	-0.670444	0.000164356	Blue
P0A879	TRPB_ECOLI Tryptophan synthase beta chain OS=Escherichia coli (strain K12) OX=83333 GN=trpB PE=1 SV=2	5.70907	42956	F217614.dat	Q26392_MS20-016_Ecoli_AI-t13	1315	66.2	21	61	27	659	48	48	47	43	33	31	40	32	35	31	31	66	61	53	60	0.721805	-1.38542	-0.47032	5.06513e-05	Orange	1.28421	1.28421	0.360882	0.00917977	Orange	1.77917	1.77917	0.831202	0.000560239	Blue
A0A4S5AGZ5	A0A4S5AGZ5_ECOLI Glucans biosynthesis protein MdoG OS=Escherichia coli (strain K12) OX=83333 GN=mdoG PE=3 SV=1	6.69961	57846	F217593.dat	Q26386_MS20-016_Ecoli_R-t7	1284	48.9	23	49	27	612	37	46	37	42	50	50	49	44	37	45	49	35	33	31	27	1.13941	1.13941	0.188293	0.0804172	Red	0.783133	-1.27692	-0.352672	0.0189005	Orange	0.687311	-1.45495	-0.540965	0.000296951	Orange
P0ABA6	ATPG_ECOLI ATP synthase gamma chain OS=Escherichia coli (strain K12) OX=83333 GN=atpG PE=1 SV=1	8.83896	31557	F217595.dat	Q26382_MS20-016_Ecoli_AP-t3	1262	72.1	23	50	27	590	49	45	50	40	39	38	34	41	37	40	39	34	34	35	35	0.835866	-1.19636	-0.258656	0.0351247	Orange	0.755319	-1.32394	-0.404842	0.0141115	Orange	0.903636	-1.10664	-0.146186	0.00399397	Orange
P0ABD5	ACCA_ECOLI Acetyl-coenzyme A carboxylase carboxyl transferase subunit alpha OS=Escherichia coli (strain K12) OX=83333 GN=accA PE=1 SV=2	5.76243	35219	F217603.dat	Q26387_MS20-016_Ecoli_Z-t8	1240	72.7	25	42	27	569	40	38	39	30	44	36	39	42	40	41	32	34	39	38	37	1.06339	1.06339	0.0886667	0.418703	Red	1.00662	1.00662	0.00952277	0.925718	Red	0.946619	-1.05639	-0.0791439	0.27983	Red
P07003	POXB_ECOLI Pyruvate dehydrogenase [ubiquinone] OS=Escherichia coli (strain K12) OX=83333 GN=poxB PE=1 SV=1	5.86088	61972	F217614.dat	Q26392_MS20-016_Ecoli_AI-t13	1153	42.7	20	58	27	552	28	21	24	35	32	30	36	34	34	36	30	47	58	53	54	1.21939	1.21939	0.286157	0.132762	Red	1.92857	1.92857	0.947533	0.000645108	Blue	1.58159	1.58159	0.661376	0.00116108	Blue
P0ABC3	HFLC_ECOLI Modulator of FtsH protease HflC OS=Escherichia coli (strain K12) OX=83333 GN=hflC PE=1 SV=1	6.29931	37626	F217595.dat	Q26382_MS20-016_Ecoli_AP-t3	1121	65.9	19	41	27	507	40	36	41	35	34	29	29	38	32	31	26	37	29	39	31	0.827839	-1.20796	-0.272578	0.0121836	Orange	0.897436	-1.11429	-0.156119	0.212317	Red	1.08407	1.08407	0.116459	0.374189	Red
P38038	CYSJ_ECOLI Sulfite reductase [NADPH] flavoprotein alpha-component OS=Escherichia coli (strain K12) OX=83333 GN=cysJ PE=1 SV=4	4.91972	66229	F217594.dat	Q26381_MS20-016_Ecoli_AN-t2	1183	57.1	22	44	27	458	37	44	36	25	35	40	39	37	28	29	33	25	23	12	15	0.970646	-1.03024	-0.0429832	0.815101	Red	0.541096	-1.8481	-0.886044	0.0168202	Blue	0.55746	-1.79385	-0.843061	0.00725874	Blue
P68767	AMPA_ECOLI Cytosol aminopeptidase OS=Escherichia coli (strain K12) OX=83333 GN=pepA PE=1 SV=1	6.81539	54845	F217613.dat	Q26391_MS20-016_Ecoli_AC-t12	1095	55.9	19	41	27	419	28	30	33	24	28	27	23	33	16	21	19	41	33	32	31	0.835534	-1.19684	-0.259229	0.127628	Red	1.18487	1.18487	0.244734	0.114775	Red	1.4181	1.4181	0.503963	0.0117546	Orange
P45766	YHDW_ECOLI Putative amino-acid ABC transporter-binding protein YhdW OS=Escherichia coli (strain K12) OX=83333 GN=yhdW PE=1 SV=2	5.20066	36997	F217614.dat	Q26392_MS20-016_Ecoli_AI-t13	1882	78.9	27	113	27	399	0	0	0	0	0	0	0	0	0	0	0	96	113	92	98	1	1	0	0	Orange	100.75	100.75	6.65464	0.000213156	Blue	100.75	100.75	6.65464	0.000213156	Blue
P16869	FHUE_ECOLI FhuE receptor OS=Escherichia coli (strain K12) OX=83333 GN=fhuE PE=1 SV=2	4.75154	81182	F217593.dat	Q26386_MS20-016_Ecoli_R-t7	1357	47.6	23	35	27	362	21	18	26	23	21	27	35	21	15	20	17	33	28	30	27	1.01242	1.01242	0.0178113	0.927585	Red	1.32609	1.32609	0.407175	0.0139633	Orange	1.30982	1.30982	0.389364	0.0349203	Orange
P60785	LEPA_ECOLI Elongation factor 4 OS=Escherichia coli (strain K12) OX=83333 GN=lepA PE=1 SV=1	5.40129	66528	F217593.dat	Q26386_MS20-016_Ecoli_R-t7	940	35.4	18	27	27	354	21	26	21	20	27	26	27	27	25	25	26	25	20	17	21	1.18012	1.18012	0.238939	0.0508926	Red	0.945652	-1.05747	-0.0806185	0.580529	Red	0.801316	-1.24795	-0.319557	0.0440752	Orange
P62620	ISPG_ECOLI 4-hydroxy-3-methylbut-2-en-1-yl diphosphate synthase (flavodoxin) OS=Escherichia coli (strain K12) OX=83333 GN=ispG PE=1 SV=1	5.87085	40658	F217598.dat	Q26385_MS20-016_Ecoli_Q-t6	931	51.6	18	23	27	348	31	24	26	25	24	23	21	23	21	22	21	23	22	25	17	0.841558	-1.18827	-0.248865	0.0625207	Red	0.827273	-1.20879	-0.273565	0.085339	Red	0.983025	-1.01727	-0.0247004	0.836205	Red
P26616	MAO1_ECOLI NAD-dependent malic enzyme OS=Escherichia coli (strain K12) OX=83333 GN=maeA PE=1 SV=4	5.18762	63157	F217592.dat	Q26380_MS20-016_Ecoli_AE-t1	1222	58.8	21	31	27	344	31	29	27	28	21	22	18	20	18	22	25	19	23	22	19	0.734694	-1.36111	-0.444785	0.000200858	Orange	0.731092	-1.36782	-0.451874	0.00111359	Orange	0.995098	-1.00493	-0.00708942	0.940708	Red
P02942	MCP1_ECOLI Methyl-accepting chemotaxis protein I OS=Escherichia coli (strain K12) OX=83333 GN=tsr PE=1 SV=2	4.88481	59406	F217594.dat	Q26381_MS20-016_Ecoli_AN-t2	1509	60.8	25	66	27	289	52	66	53	52	16	19	15	13	0	2	1	0	0	0	0	0.183763	-5.44178	-2.44408	1.43627e-05	Blue	0.0176211	-56.75	-5.82655	0.000504392	Blue	0.0958904	-10.4286	-3.38247	0.0216769	Blue
P37652	BCSB_ECOLI Cyclic di-GMP-binding protein OS=Escherichia coli (strain K12) OX=83333 GN=bcsB PE=1 SV=2	5.6853	85969	F217613.dat	Q26391_MS20-016_Ecoli_AC-t12	1326	37.5	25	43	27	198	13	6	13	6	0	0	0	1	0	0	0	43	41	38	37	0.108844	-9.1875	-3.19967	0.0186847	Blue	3.88095	3.88095	1.95641	4.16736e-05	Blue	35.6562	35.6562	5.15608	8.00312e-05	Blue
P38134	ETK_ECOLI Tyrosine-protein kinase etk OS=Escherichia coli (strain K12) OX=83333 GN=etk PE=1 SV=2	6.22177	81191	F217613.dat	Q26391_MS20-016_Ecoli_AC-t12	964	34	21	27	27	145	20	17	22	10	0	0	0	0	0	0	0	27	21	13	15	0.0547945	-18.25	-4.18982	0.00717609	Blue	1.09589	1.09589	0.132104	0.685628	Red	20	20	4.32193	0.00923658	Blue
P09169	OMPT_ECOLI Protease 7 OS=Escherichia coli (strain K12) OX=83333 GN=ompT PE=1 SV=1	5.75502	35540	F217592.dat	Q26380_MS20-016_Ecoli_AE-t1	1991	79.2	26	156	26	1883	156	192	143	194	139	142	135	157	133	146	160	44	47	51	44	0.845117	-1.18327	-0.242777	0.126302	Red	0.275762	-3.62632	-1.8585	0.00206854	Blue	0.3263	-3.06466	-1.61573	1.9525e-08	Blue
P0A6A6	LEUC_ECOLI 3-isopropylmalate dehydratase large subunit OS=Escherichia coli (strain K12) OX=83333 GN=leuC PE=1 SV=2	5.8983	49850	F217594.dat	Q26381_MS20-016_Ecoli_AN-t2	1346	55.4	22	74	26	940	79	74	80	100	60	63	53	51	51	64	43	59	64	43	56	0.664688	-1.50446	-0.58925	0.00866523	Blue	0.670623	-1.49115	-0.576426	0.00984023	Orange	1.00893	1.00893	0.012824	0.928576	Red
P0AEQ3	GLNH_ECOLI Glutamine-binding periplasmic protein OS=Escherichia coli (strain K12) OX=83333 GN=glnH PE=1 SV=1	8.43881	27173	F217597.dat	Q26384_MS20-016_Ecoli_AA-t5	1462	80.2	22	64	26	854	34	37	34	31	64	67	66	72	63	54	45	63	74	74	76	1.78776	1.78776	0.838149	0.00010106	Blue	2.07857	2.07857	1.05559	0.000294287	Blue	1.16267	1.16267	0.217443	0.0525872	Red
P0A8L1	SYS_ECOLI Serine--tRNA ligase OS=Escherichia coli (strain K12) OX=83333 GN=serS PE=1 SV=1	5.33965	48384	F217611.dat	Q26389_MS20-016_Ecoli_I-t10	1218	53	22	52	26	676	40	42	40	42	50	52	50	46	44	52	46	46	45	40	41	1.18027	1.18027	0.23912	0.000448351	Orange	1.04762	1.04762	0.0671142	0.276176	Red	0.887608	-1.12662	-0.172005	0.0227598	Orange
P0AE06	ACRA_ECOLI Multidrug efflux pump subunit AcrA OS=Escherichia coli (strain K12) OX=83333 GN=acrA PE=1 SV=1	7.6901	42171	F217595.dat	Q26382_MS20-016_Ecoli_AP-t3	1317	62.7	18	37	26	552	38	40	37	36	27	35	37	28	28	35	36	48	40	44	43	0.858986	-1.16416	-0.219293	0.0179713	Orange	1.15484	1.15484	0.207691	0.027126	Orange	1.34442	1.34442	0.426985	0.00118813	Orange
P11557	DAMX_ECOLI Cell division protein DamX OS=Escherichia coli (strain K12) OX=83333 GN=damX PE=1 SV=2	5.68739	46134	F217603.dat	Q26387_MS20-016_Ecoli_Z-t8	848	53.7	18	35	26	484	32	26	37	27	38	36	37	35	30	26	25	35	30	33	37	1.06122	1.06122	0.0857299	0.572162	Red	1.10317	1.10317	0.141661	0.320721	Red	1.03953	1.03953	0.0559313	0.613109	Red
P76658	HLDE_ECOLI Bifunctional protein HldE OS=Escherichia coli (strain K12) OX=83333 GN=hldE PE=1 SV=1	5.2941	51019	F217598.dat	Q26385_MS20-016_Ecoli_Q-t6	1046	53.9	21	36	26	447	25	29	24	26	26	36	26	25	27	30	23	36	38	37	39	1.0582	1.0582	0.0816138	0.439776	Red	1.42593	1.42593	0.511899	0.000291891	Orange	1.3475	1.3475	0.430285	0.000525248	Orange
P06149	DLD_ECOLI Quinone-dependent D-lactate dehydrogenase OS=Escherichia coli (strain K12) OX=83333 GN=dld PE=1 SV=3	6.19044	64572	F217593.dat	Q26386_MS20-016_Ecoli_R-t7	1157	44	22	38	26	382	14	14	19	21	35	34	38	34	22	27	27	34	26	18	19	1.77778	1.77778	0.830075	0.00078831	Blue	1.40278	1.40278	0.488286	0.147301	Red	0.789062	-1.26733	-0.341789	0.175303	Red
A0A4S5AG79	A0A4S5AG79_ECOLI Flavodoxin-dependent (E)-4-hydroxy-3-methylbut-2-enyl-diphosphate synthase OS=Escherichia coli (strain K12) OX=83333 GN=ispG PE=3 SV=1	5.87458	40672	F217592.dat	Q26380_MS20-016_Ecoli_AE-t1	1060	60.2	19	31	26	341	31	24	26	25	24	22	21	23	20	21	20	22	22	24	16	0.820779	-1.21835	-0.284934	0.0432066	Orange	0.8	-1.25	-0.321928	0.0565263	Red	0.974684	-1.02597	-0.0369942	0.771051	Red
P04968	ILVA_ECOLI L-threonine dehydratase biosynthetic IlvA OS=Escherichia coli (strain K12) OX=83333 GN=ilvA PE=1 SV=1	5.5712	56160	F217592.dat	Q26380_MS20-016_Ecoli_AE-t1	896	50.8	20	33	26	274	33	25	34	25	6	9	8	9	6	6	5	29	28	26	25	0.264463	-3.78125	-1.91886	0.00193273	Blue	0.92562	-1.08036	-0.111508	0.442093	Red	3.5	3.5	1.80735	2.61793e-06	Blue
P25553	ALDA_ECOLI Lactaldehyde dehydrogenase OS=Escherichia coli (strain K12) OX=83333 GN=aldA PE=1 SV=2	5.06648	52240	F217594.dat	Q26381_MS20-016_Ecoli_AN-t2	1178	58.7	22	39	26	251	33	39	27	30	19	25	16	17	12	17	16	0	0	0	0	0.554243	-1.80426	-0.85141	0.0039076	Blue	0.0300752	-33.25	-5.05528	0.00108071	Blue	0.0542636	-18.4286	-4.20387	2.38894e-05	Blue
P37759	RMLB1_ECOLI dTDP-glucose 4,6-dehydratase 1 OS=Escherichia coli (strain K12) OX=83333 GN=rfbB PE=3 SV=2	5.47475	40533	F217603.dat	Q26387_MS20-016_Ecoli_Z-t8	862	54.6	17	23	26	208	16	16	13	19	23	22	20	23	19	19	18	0	0	0	0	1.26891	1.26891	0.343587	0.0224554	Orange	0.0588235	-17	-4.08746	0.000968639	Blue	0.0463576	-21.5714	-4.43105	1.9982e-07	Blue
P60240	RAPA_ECOLI RNA polymerase-associated protein RapA OS=Escherichia coli (strain K12) OX=83333 GN=rapA PE=1 SV=2	5.04041	109701	F217612.dat	Q26390_MS20-016_Ecoli_AH-t11	683	19.6	14	17	26	182	10	12	8	10	10	18	13	11	12	12	17	12	17	11	9	1.2987	1.2987	0.37707	0.044653	Orange	1.20455	1.20455	0.268489	0.294679	Red	0.9275	-1.07817	-0.108581	0.632661	Red
P62399	RL5_ECOLI 50S ribosomal protein L5 OS=Escherichia coli (strain K12) OX=83333 GN=rplE PE=1 SV=2	9.49085	20289	F217596.dat	Q26383_MS20-016_Ecoli_H-t4	1486	89.9	23	136	25	2212	147	134	120	136	139	132	137	139	162	139	166	137	158	176	190	1.07843	1.07843	0.108927	0.197482	Red	1.22921	1.22921	0.297726	0.066906	Red	1.13981	1.13981	0.188798	0.175679	Red
P60438	RL3_ECOLI 50S ribosomal protein L3 OS=Escherichia coli (strain K12) OX=83333 GN=rplC PE=1 SV=1	9.90459	22230	F217594.dat	Q26381_MS20-016_Ecoli_AN-t2	1304	78	23	129	25	1977	128	129	113	118	114	127	135	124	142	147	154	120	137	153	136	1.10337	1.10337	0.141914	0.0852592	Red	1.11789	1.11789	0.160773	0.123904	Red	1.01316	1.01316	0.018859	0.841285	Red
P0A7V3	RS3_ECOLI 30S ribosomal protein S3 OS=Escherichia coli (strain K12) OX=83333 GN=rpsC PE=1 SV=2	10.2734	25967	F217595.dat	Q26382_MS20-016_Ecoli_AP-t3	1414	81.5	24	95	25	1408	104	115	95	102	98	92	95	104	86	80	76	84	102	84	91	0.868027	-1.15204	-0.204188	0.040683	Orange	0.869048	-1.15068	-0.202493	0.0597539	Red	1.00118	1.00118	0.00169496	0.985477	Red
P0A786	PYRB_ECOLI Aspartate carbamoyltransferase catalytic subunit OS=Escherichia coli (strain K12) OX=83333 GN=pyrB PE=1 SV=2	6.11642	34406	F217603.dat	Q26387_MS20-016_Ecoli_Z-t8	1395	80.7	23	129	25	1239	57	78	57	66	117	126	127	129	123	159	154	13	11	12	10	2.05453	2.05453	1.03881	1.20242e-05	Blue	0.19084	-5.24	-2.38957	0.00156301	Blue	0.0928875	-10.7657	-3.42837	8.50101e-07	Blue
P0A9D8	DAPD_ECOLI 2,3,4,5-tetrahydropyridine-2,6-dicarboxylate N-succinyltransferase OS=Escherichia coli (strain K12) OX=83333 GN=dapD PE=1 SV=1	5.56257	29873	F217595.dat	Q26382_MS20-016_Ecoli_AP-t3	1459	84.3	24	85	25	1074	88	93	85	93	61	65	64	70	67	73	73	58	58	64	62	0.755608	-1.32344	-0.40429	5.20095e-05	Orange	0.677686	-1.47561	-0.561311	3.63354e-05	Orange	0.896875	-1.11498	-0.157021	0.0138542	Orange
P08312	SYFA_ECOLI Phenylalanine--tRNA ligase alpha subunit OS=Escherichia coli (strain K12) OX=83333 GN=pheS PE=1 SV=2	5.79203	36809	F217595.dat	Q26382_MS20-016_Ecoli_AP-t3	1323	75.8	23	66	25	844	60	64	66	54	50	49	43	50	47	50	53	62	65	68	63	0.804147	-1.24355	-0.314468	0.0122387	Orange	1.05645	1.05645	0.0792267	0.296535	Red	1.31375	1.31375	0.393695	3.6016e-05	Orange
P00954	SYW_ECOLI Tryptophan--tRNA ligase OS=Escherichia coli (strain K12) OX=83333 GN=trpS PE=1 SV=3	6.2666	37414	F217612.dat	Q26390_MS20-016_Ecoli_AH-t11	909	60.2	19	38	25	495	31	39	32	36	34	32	30	35	32	36	38	29	30	33	28	0.981891	-1.01844	-0.0263647	0.773859	Red	0.873239	-1.14516	-0.195551	0.0914328	Red	0.889344	-1.12442	-0.169186	0.0334425	Orange
P10378	ENTE_ECOLI Enterobactin synthase component E OS=Escherichia coli (strain K12) OX=83333 GN=entE PE=1 SV=3	5.41872	59075	F217594.dat	Q26381_MS20-016_Ecoli_AN-t2	1178	54.5	21	35	25	486	30	35	33	44	28	30	37	30	29	33	28	39	30	31	29	0.868885	-1.1509	-0.202764	0.214987	Red	0.910959	-1.09774	-0.134542	0.425577	Red	1.04842	1.04842	0.0682215	0.580987	Red
Q46829	BGLA_ECOLI 6-phospho-beta-glucosidase BglA OS=Escherichia coli (strain K12) OX=83333 GN=bglA PE=1 SV=2	5.57719	55325	F217614.dat	Q26392_MS20-016_Ecoli_AI-t13	1202	53	20	41	25	454	28	25	26	24	29	32	35	32	25	28	26	33	41	35	35	1.14286	1.14286	0.192645	0.0415764	Orange	1.38318	1.38318	0.467986	0.00468764	Orange	1.21028	1.21028	0.275341	0.0239528	Orange
P00909	TRPC_ECOLI Tryptophan biosynthesis protein TrpCF OS=Escherichia coli (strain K12) OX=83333 GN=trpC PE=1 SV=4	5.51063	49461	F217594.dat	Q26381_MS20-016_Ecoli_AN-t2	892	50.8	18	28	25	417	25	28	29	26	22	27	23	31	26	22	25	33	35	31	34	0.933673	-1.07104	-0.09901	0.254751	Red	1.22321	1.22321	0.290677	0.00248381	Orange	1.31011	1.31011	0.389687	0.000414361	Orange
P30136	THIC_ECOLI Phosphomethylpyrimidine synthase OS=Escherichia coli (strain K12) OX=83333 GN=thiC PE=1 SV=2	5.69823	70805	F217595.dat	Q26382_MS20-016_Ecoli_AP-t3	1106	41.8	22	35	25	383	30	30	35	23	24	29	28	26	15	17	13	29	33	25	26	0.744731	-1.34277	-0.425209	0.056701	Red	0.959016	-1.04274	-0.0603726	0.6976	Red	1.28774	1.28774	0.364837	0.0619311	Red
P0ADE8	YGFZ_ECOLI tRNA-modifying protein YgfZ OS=Escherichia coli (strain K12) OX=83333 GN=ygfZ PE=1 SV=2	5.17536	36071	F217612.dat	Q26390_MS20-016_Ecoli_AH-t11	896	62	17	31	25	374	26	26	17	27	26	24	23	28	28	35	31	18	21	24	20	1.15429	1.15429	0.207	0.222751	Red	0.87	-1.14943	-0.200913	0.280558	Red	0.753713	-1.32677	-0.407913	0.00637181	Orange
P00893	ILVI_ECOLI Acetolactate synthase isozyme 3 large subunit OS=Escherichia coli (strain K12) OX=83333 GN=ilvI PE=1 SV=2	5.87939	62944	F217603.dat	Q26387_MS20-016_Ecoli_Z-t8	890	36.6	16	26	25	345	27	29	22	22	21	25	25	26	16	25	19	22	22	20	24	0.901099	-1.10976	-0.150243	0.300099	Red	0.884615	-1.13043	-0.176878	0.196728	Red	0.981707	-1.01863	-0.0266351	0.802275	Red
P15034	AMPP_ECOLI Xaa-Pro aminopeptidase OS=Escherichia coli (strain K12) OX=83333 GN=pepP PE=1 SV=2	5.24544	49784	F217597.dat	Q26384_MS20-016_Ecoli_AA-t5	787	39	16	29	25	316	22	21	17	18	29	23	25	25	15	21	21	23	16	21	19	1.15679	1.15679	0.210133	0.149718	Red	1.0122	1.0122	0.0174874	0.900316	Red	0.875	-1.14286	-0.192645	0.218526	Red
P75797	GSIB_ECOLI Glutathione-binding protein GsiB OS=Escherichia coli (strain K12) OX=83333 GN=gsiB PE=1 SV=1	8.22198	56435	F217593.dat	Q26386_MS20-016_Ecoli_R-t7	967	51.6	19	32	25	304	12	14	11	12	27	28	32	26	20	19	21	22	18	20	22	1.9407	1.9407	0.956578	0.000287531	Blue	1.62264	1.62264	0.698344	0.00069033	Blue	0.836111	-1.19601	-0.258233	0.0728169	Red
P0A6P5	DER_ECOLI GTPase Der OS=Escherichia coli (strain K12) OX=83333 GN=der PE=1 SV=1	5.5961	55001	F217598.dat	Q26385_MS20-016_Ecoli_Q-t6	600	37.8	16	23	25	241	15	18	16	16	14	23	18	15	10	18	12	18	18	16	14	0.968944	-1.03205	-0.0455147	0.769003	Red	1.01449	1.01449	0.0207586	0.835591	Red	1.04701	1.04701	0.0662732	0.689465	Red
P76578	A2MG_ECOLI Alpha-2-macroglobulin OS=Escherichia coli (strain K12) OX=83333 GN=yfhM PE=1 SV=1	5.25525	181473	F217612.dat	Q26390_MS20-016_Ecoli_AH-t11	392	8	10	11	25	115	9	7	9	9	6	6	4	6	8	11	11	7	8	5	9	0.887218	-1.12712	-0.172639	0.372378	Red	0.868421	-1.15152	-0.203533	0.26393	Red	0.978814	-1.02165	-0.030894	0.89626	Red
P0A7L0	RL1_ECOLI 50S ribosomal protein L1 OS=Escherichia coli (strain K12) OX=83333 GN=rplA PE=1 SV=2	9.64425	24714	F217608.dat	Q26388_MS20-016_Ecoli_C-t9	1469	67.9	18	105	24	1497	95	101	95	99	92	87	87	99	105	102	108	99	105	116	107	0.996374	-1.00364	-0.00524045	0.922602	Red	1.09391	1.09391	0.129492	0.0721407	Red	1.09789	1.09789	0.134733	0.0815567	Red
P0AB71	ALF_ECOLI Fructose-bisphosphate aldolase class 2 OS=Escherichia coli (strain K12) OX=83333 GN=fbaA PE=1 SV=2	5.52387	39123	F217594.dat	Q26381_MS20-016_Ecoli_AN-t2	1480	69.1	22	95	24	1423	99	95	91	100	94	102	107	95	97	98	90	89	84	89	93	1.01359	1.01359	0.0194713	0.664988	Red	0.922879	-1.08357	-0.115786	0.0352415	Orange	0.910507	-1.09829	-0.135258	0.0123109	Orange
P31133	POTF_ECOLI Putrescine-binding periplasmic protein OS=Escherichia coli (strain K12) OX=83333 GN=potF PE=1 SV=3	5.83763	40814	F217616.dat	Q26394_MS20-016_Ecoli_E-t15	1210	68.1	18	84	24	777	18	14	19	19	55	56	58	54	38	52	47	89	84	90	84	2.83398	2.83398	1.50283	2.16579e-06	Blue	4.74324	4.74324	2.24587	1.07239e-07	Blue	1.67371	1.67371	0.743046	1.19597e-06	Blue
P76177	YDGH_ECOLI Protein YdgH OS=Escherichia coli (strain K12) OX=83333 GN=ydgH PE=1 SV=1	9.27095	33882	F217593.dat	Q26386_MS20-016_Ecoli_R-t7	1239	72.3	21	55	24	700	47	40	35	48	56	58	55	57	53	54	52	41	32	35	37	1.28736	1.28736	0.364411	0.0227752	Orange	0.856322	-1.16779	-0.223775	0.143465	Red	0.665179	-1.50336	-0.588186	0.00067084	Blue
P0AEB2	DACA_ECOLI D-alanyl-D-alanine carboxypeptidase DacA OS=Escherichia coli (strain K12) OX=83333 GN=dacA PE=1 SV=1	8.31	44416	F217597.dat	Q26384_MS20-016_Ecoli_AA-t5	1250	57.8	20	47	24	629	44	39	44	48	50	44	45	47	46	46	46	33	29	33	35	1.05666	1.05666	0.0795167	0.270008	Red	0.748603	-1.33582	-0.417727	0.00336477	Orange	0.708459	-1.41151	-0.497243	0.000218784	Orange
P11447	ARLY_ECOLI Argininosuccinate lyase OS=Escherichia coli (strain K12) OX=83333 GN=argH PE=1 SV=3	5.10844	50287	F217595.dat	Q26382_MS20-016_Ecoli_AP-t3	1341	62.4	20	51	24	597	47	51	51	42	39	41	41	40	39	38	32	35	33	34	34	0.811722	-1.23195	-0.300943	0.0137706	Orange	0.717949	-1.39286	-0.478047	0.00645784	Orange	0.884477	-1.13061	-0.177104	0.00722306	Orange
P60906	SYH_ECOLI Histidine--tRNA ligase OS=Escherichia coli (strain K12) OX=83333 GN=hisS PE=1 SV=2	5.64681	47000	F217613.dat	Q26391_MS20-016_Ecoli_AC-t12	1218	55.9	21	44	24	534	34	36	39	35	31	34	37	38	27	36	31	44	37	38	37	0.930502	-1.07469	-0.103919	0.196505	Red	1.08108	1.08108	0.112475	0.192644	Red	1.16183	1.16183	0.216394	0.0410453	Orange
P0AG82	PSTS_ECOLI Phosphate-binding protein PstS OS=Escherichia coli (strain K12) OX=83333 GN=pstS PE=1 SV=1	8.38606	37001	F217593.dat	Q26386_MS20-016_Ecoli_R-t7	1327	70.2	22	41	24	489	29	23	27	26	38	42	41	38	38	30	32	31	32	33	29	1.3945	1.3945	0.479743	0.000615319	Orange	1.18349	1.18349	0.243043	0.0196366	Orange	0.848684	-1.17829	-0.2367	0.014808	Orange
P05459	PDXB_ECOLI Erythronate-4-phosphate dehydrogenase OS=Escherichia coli (strain K12) OX=83333 GN=pdxB PE=2 SV=2	6.22673	41342	F217597.dat	Q26384_MS20-016_Ecoli_AA-t5	1060	65.9	21	41	24	481	33	30	28	27	41	40	41	43	35	37	38	19	22	24	23	1.32084	1.32084	0.401459	0.000811079	Orange	0.754098	-1.32609	-0.407175	0.00505954	Orange	0.570922	-1.75155	-0.808634	3.59813e-06	Blue
P31120	GLMM_ECOLI Phosphoglucosamine mutase OS=Escherichia coli (strain K12) OX=83333 GN=glmM PE=1 SV=3	5.71121	47514	F217603.dat	Q26387_MS20-016_Ecoli_Z-t8	1070	46.7	19	40	24	476	33	35	33	34	34	37	35	40	29	35	33	29	21	27	21	1.02775	1.02775	0.0394883	0.503395	Red	0.733813	-1.36275	-0.446516	0.0178932	Orange	0.714	-1.40056	-0.486004	0.00720116	Orange
P77804	YDGA_ECOLI Protein YdgA OS=Escherichia coli (strain K12) OX=83333 GN=ydgA PE=1 SV=1	5.06816	54655	F217596.dat	Q26383_MS20-016_Ecoli_H-t4	1132	62.4	21	32	24	462	32	31	30	32	31	30	30	26	27	33	32	36	34	28	30	0.956811	-1.04514	-0.0636947	0.229638	Red	1.02326	1.02326	0.0331669	0.714688	Red	1.06944	1.06944	0.0968615	0.349376	Red
P0AFB8	NTRC_ECOLI DNA-binding transcriptional regulator NtrC OS=Escherichia coli (strain K12) OX=83333 GN=glnG PE=1 SV=1	6.04511	52222	F217597.dat	Q26384_MS20-016_Ecoli_AA-t5	1264	51.6	21	43	24	459	15	9	13	13	43	44	40	39	33	40	29	32	41	31	37	2.91005	2.91005	1.54105	2.21997e-06	Blue	2.68519	2.68519	1.42502	0.000512334	Blue	0.922727	-1.08374	-0.116024	0.358046	Red
P0AEZ3	MIND_ECOLI Septum site-determining protein MinD OS=Escherichia coli (strain K12) OX=83333 GN=minD PE=1 SV=2	5.2459	29596	F217592.dat	Q26380_MS20-016_Ecoli_AE-t1	1102	67.8	21	37	24	423	37	34	34	37	29	22	25	32	26	22	26	23	27	25	24	0.739726	-1.35185	-0.434937	0.000242461	Orange	0.705479	-1.41748	-0.503324	0.000116668	Orange	0.953704	-1.04854	-0.068387	0.457176	Red
P0ABC7	HFLK_ECOLI Modulator of FtsH protease HflK OS=Escherichia coli (strain K12) OX=83333 GN=hflK PE=1 SV=1	6.18865	45517	F217616.dat	Q26394_MS20-016_Ecoli_E-t15	961	48.4	17	31	24	419	29	26	32	28	27	25	24	28	23	24	28	32	29	33	31	0.893157	-1.11962	-0.163014	0.0796375	Red	1.08403	1.08403	0.116409	0.156248	Red	1.21371	1.21371	0.279423	0.00142952	Orange
P07012	RF2_ECOLI Peptide chain release factor RF2 OS=Escherichia coli (strain K12) OX=83333 GN=prfB PE=1 SV=3	4.64256	41225	F217598.dat	Q26385_MS20-016_Ecoli_Q-t6	1096	55.9	18	36	24	411	28	29	28	31	33	36	34	27	32	36	33	17	16	16	15	1.13333	1.13333	0.180572	0.0163952	Orange	0.566667	-1.76471	-0.819428	2.44122e-05	Blue	0.5	-2	-1	1.51475e-06	Blue
P24171	DCP_ECOLI Dipeptidyl carboxypeptidase OS=Escherichia coli (strain K12) OX=83333 GN=dcp PE=1 SV=4	5.48845	77467	F217598.dat	Q26385_MS20-016_Ecoli_Q-t6	1271	38.8	21	35	24	371	23	26	24	29	27	35	29	25	28	28	31	16	19	15	16	1.13208	1.13208	0.17897	0.0894923	Red	0.660377	-1.51429	-0.598637	0.0020889	Blue	0.583333	-1.71429	-0.777608	1.52873e-05	Blue
P23845	CYSN_ECOLI Sulfate adenylyltransferase subunit 1 OS=Escherichia coli (strain K12) OX=83333 GN=cysN PE=1 SV=1	4.97927	52526	F217613.dat	Q26391_MS20-016_Ecoli_AC-t12	1151	52.2	19	31	24	362	29	31	27	25	19	29	23	24	19	25	18	31	26	18	18	0.807882	-1.2378	-0.307784	0.0212464	Orange	0.836207	-1.19588	-0.258068	0.241303	Red	1.03506	1.03506	0.0497158	0.826797	Red
P0A6D3	AROA_ECOLI 3-phosphoshikimate 1-carboxyvinyltransferase OS=Escherichia coli (strain K12) OX=83333 GN=aroA PE=1 SV=1	5.36638	46066	F217596.dat	Q26383_MS20-016_Ecoli_H-t4	946	51.5	19	30	24	320	26	30	25	30	22	28	24	24	21	22	22	12	12	11	11	0.84472	-1.18382	-0.243454	0.0320177	Orange	0.434783	-2.3	-1.20163	0.000777715	Blue	0.514706	-1.94286	-0.95818	3.84596e-06	Blue
P77674	ABDH_ECOLI Gamma-aminobutyraldehyde dehydrogenase OS=Escherichia coli (strain K12) OX=83333 GN=patD PE=1 SV=1	5.65166	50798	F217598.dat	Q26385_MS20-016_Ecoli_Q-t6	1209	59.7	19	40	24	271	0	0	0	0	41	40	39	38	30	33	27	6	7	3	7	36.4286	36.4286	5.187	2.45339e-06	Blue	6.75	6.75	2.75489	0.00895341	Blue	0.185294	-5.39683	-2.43211	9.9157e-07	Blue
P09127	HEMX_ECOLI Protein HemX OS=Escherichia coli (strain K12) OX=83333 GN=hemX PE=1 SV=1	4.67579	42937	F217592.dat	Q26380_MS20-016_Ecoli_AE-t1	854	49.4	15	21	24	256	21	13	19	19	18	20	19	15	18	13	14	18	16	16	17	0.932331	-1.07258	-0.101086	0.549625	Red	0.934211	-1.07042	-0.0981804	0.530588	Red	1.00202	1.00202	0.00290573	0.975414	Red
P27249	GLND_ECOLI Bifunctional uridylyltransferase/uridylyl-removing enzyme OS=Escherichia coli (strain K12) OX=83333 GN=glnD PE=1 SV=2	6.22433	102326	F217603.dat	Q26387_MS20-016_Ecoli_Z-t8	942	23.9	19	28	24	246	8	7	6	10	21	25	23	28	21	21	17	16	16	14	13	2.66122	2.66122	1.41209	7.24626e-06	Blue	1.8	1.8	0.847997	0.000894301	Blue	0.67638	-1.47846	-0.564093	0.000871197	Orange
P25519	HFLX_ECOLI GTPase HflX OS=Escherichia coli (strain K12) OX=83333 GN=hflX PE=1 SV=3	5.68433	48297	F217613.dat	Q26391_MS20-016_Ecoli_AC-t12	742	46.9	16	22	24	220	16	14	13	15	10	14	12	13	11	12	12	22	18	20	18	0.83871	-1.19231	-0.253757	0.0198191	Orange	1.32258	1.32258	0.403356	0.00667771	Orange	1.57692	1.57692	0.657112	0.00129208	Blue
P02919	PBPB_ECOLI Penicillin-binding protein 1B OS=Escherichia coli (strain K12) OX=83333 GN=mrcB PE=1 SV=2	9.09976	94233	F217613.dat	Q26391_MS20-016_Ecoli_AC-t12	716	25	16	26	24	205	10	8	16	11	11	14	10	8	8	8	9	26	24	20	22	0.874636	-1.14333	-0.193246	0.458758	Red	1.95918	1.95918	0.970253	0.00190026	Blue	2.24	2.24	1.1635	0.000199429	Blue
P0AE08	AHPC_ECOLI Alkyl hydroperoxide reductase C OS=Escherichia coli (strain K12) OX=83333 GN=ahpC PE=1 SV=2	5.0266	20748	F217608.dat	Q26388_MS20-016_Ecoli_C-t9	1418	95.7	20	150	23	2073	110	124	125	159	134	117	122	129	150	141	175	138	142	156	151	1.06732	1.06732	0.0939975	0.517556	Red	1.13218	1.13218	0.179108	0.199735	Red	1.06077	1.06077	0.0851108	0.34576	Red
P28635	METQ_ECOLI D-methionine-binding lipoprotein MetQ OS=Escherichia coli (strain K12) OX=83333 GN=metQ PE=1 SV=2	5.12654	29414	F217615.dat	Q26393_MS20-016_Ecoli_M-t14	1643	77.5	19	124	23	1566	107	97	93	102	106	100	93	93	101	101	110	106	117	124	116	1.00815	1.00815	0.0117148	0.837407	Red	1.15881	1.15881	0.212643	0.0165349	Orange	1.14944	1.14944	0.200928	0.0156728	Orange
A0A4S5A6E1	A0A4S5A6E1_ECOLI 50S ribosomal protein L4 OS=Escherichia coli (strain K12) OX=83333 GN=rplD PE=3 SV=1	9.72435	22073	F217596.dat	Q26383_MS20-016_Ecoli_H-t4	1204	84.6	21	99	23	1356	77	106	101	99	97	79	79	100	101	86	85	74	85	98	89	0.936139	-1.06822	-0.0952056	0.440516	Red	0.904393	-1.10571	-0.144979	0.300784	Red	0.966088	-1.0351	-0.049773	0.635092	Red
P30125	LEU3_ECOLI 3-isopropylmalate dehydrogenase OS=Escherichia coli (strain K12) OX=83333 GN=leuB PE=1 SV=3	5.13768	39492	F217596.dat	Q26383_MS20-016_Ecoli_H-t4	1324	52.1	20	137	23	1218	106	98	102	137	65	70	67	65	74	67	65	78	63	80	81	0.613615	-1.62969	-0.704595	0.0156701	Blue	0.684564	-1.46078	-0.546743	0.0206795	Orange	1.11562	1.11562	0.157852	0.154833	Red
P0A858	TPIS_ECOLI Triosephosphate isomerase OS=Escherichia coli (strain K12) OX=83333 GN=tpiA PE=1 SV=1	5.63709	26955	F217603.dat	Q26387_MS20-016_Ecoli_Z-t8	1313	94.9	23	97	23	1185	75	64	57	81	84	87	94	97	94	82	94	70	61	76	69	1.29944	1.29944	0.377891	0.022199	Orange	0.996441	-1.00357	-0.0051433	0.969517	Red	0.766823	-1.30408	-0.383034	0.00130829	Orange
P18843	NADE_ECOLI NH(3)-dependent NAD(+) synthetase OS=Escherichia coli (strain K12) OX=83333 GN=nadE PE=1 SV=2	5.41336	30618	F217603.dat	Q26387_MS20-016_Ecoli_Z-t8	1321	89.8	21	57	23	702	33	28	32	41	56	54	51	57	55	52	56	46	46	48	47	1.60663	1.60663	0.684033	0.00278072	Blue	1.38406	1.38406	0.468904	0.0150581	Orange	0.861469	-1.16081	-0.215129	2.89267e-05	Orange
P0AEZ1	METF_ECOLI 5,10-methylenetetrahydrofolate reductase OS=Escherichia coli (strain K12) OX=83333 GN=metF PE=1 SV=1	6.00355	33082	F217596.dat	Q26383_MS20-016_Ecoli_H-t4	1306	81.4	20	54	23	612	51	43	38	54	38	32	38	37	49	56	55	22	31	35	33	0.938346	-1.06571	-0.0918083	0.585825	Red	0.657895	-1.52	-0.604071	0.0141704	Blue	0.701122	-1.42629	-0.512263	0.0184274	Orange
P0A715	KDSA_ECOLI 2-dehydro-3-deoxyphosphooctonate aldolase OS=Escherichia coli (strain K12) OX=83333 GN=kdsA PE=1 SV=1	6.31961	30813	F217592.dat	Q26380_MS20-016_Ecoli_AE-t1	1117	66.5	20	39	23	611	39	41	40	40	41	36	37	41	40	39	40	39	39	46	53	0.979094	-1.02135	-0.0304806	0.33702	Red	1.10366	1.10366	0.142294	0.294774	Red	1.12722	1.12722	0.172774	0.225474	Red
P0A7F3	PYRI_ECOLI Aspartate carbamoyltransferase regulatory chain OS=Escherichia coli (strain K12) OX=83333 GN=pyrI PE=1 SV=2	6.89544	17110	F217603.dat	Q26387_MS20-016_Ecoli_Z-t8	1225	96.1	22	76	23	583	28	31	24	24	79	65	68	76	65	56	61	3	1	1	1	2.4556	2.4556	1.29607	1.495e-06	Blue	0.0900901	-11.1	-3.47249	0.000311617	Blue	0.0366876	-27.2571	-4.76856	4.10017e-07	Blue
P0AEJ2	ENTC_ECOLI Isochorismate synthase EntC OS=Escherichia coli (strain K12) OX=83333 GN=entC PE=1 SV=1	5.49438	42905	F217596.dat	Q26383_MS20-016_Ecoli_H-t4	1203	71.9	21	58	23	565	51	47	42	58	38	38	47	41	40	43	37	32	15	20	16	0.823197	-1.21478	-0.280691	0.0705324	Red	0.430693	-2.32184	-1.21527	0.00151898	Blue	0.523196	-1.91133	-0.934577	0.0103665	Blue
P07004	PROA_ECOLI Gamma-glutamyl phosphate reductase OS=Escherichia coli (strain K12) OX=83333 GN=proA PE=1 SV=2	5.41831	44602	F217612.dat	Q26390_MS20-016_Ecoli_AH-t11	1231	52.5	19	37	23	514	31	28	28	37	34	39	32	35	35	37	37	36	35	39	31	1.14286	1.14286	0.192645	0.11629	Red	1.13281	1.13281	0.179909	0.167978	Red	0.991211	-1.00887	-0.012736	0.870435	Red
P60560	GUAC_ECOLI GMP reductase OS=Escherichia coli (strain K12) OX=83333 GN=guaC PE=1 SV=1	6.10292	37360	F217603.dat	Q26387_MS20-016_Ecoli_Z-t8	997	49.9	18	45	23	505	31	33	24	29	42	45	44	45	44	49	49	17	17	16	20	1.53483	1.53483	0.618078	0.000944219	Blue	0.61157	-1.63514	-0.70941	0.00458567	Blue	0.398462	-2.50965	-1.32749	9.69265e-09	Blue
P0ABZ6	SURA_ECOLI Chaperone SurA OS=Escherichia coli (strain K12) OX=83333 GN=surA PE=1 SV=1	6.47771	47254	F217592.dat	Q26380_MS20-016_Ecoli_AE-t1	1166	54.2	19	33	23	504	33	36	35	33	35	33	35	33	31	28	32	32	32	36	40	0.948328	-1.05449	-0.0765416	0.160426	Red	1.02128	1.02128	0.0303736	0.734252	Red	1.07692	1.07692	0.106915	0.286848	Red
P0A9H7	CFA_ECOLI Cyclopropane-fatty-acyl-phospholipid synthase OS=Escherichia coli (strain K12) OX=83333 GN=cfa PE=1 SV=2	5.69424	43881	F217613.dat	Q26391_MS20-016_Ecoli_AC-t12	980	52.9	19	38	23	485	21	19	19	26	35	40	36	35	36	39	34	38	37	36	34	1.68218	1.68218	0.750335	0.000651029	Blue	1.67416	1.67416	0.743435	0.000771645	Blue	0.995229	-1.00479	-0.00689956	0.885291	Red
P06988	HISX_ECOLI Histidinol dehydrogenase OS=Escherichia coli (strain K12) OX=83333 GN=hisD PE=1 SV=5	5.05728	46082	F217592.dat	Q26380_MS20-016_Ecoli_AE-t1	1182	43.5	21	44	23	465	44	38	40	40	34	29	27	30	32	24	26	23	24	25	29	0.719449	-1.38995	-0.475035	0.000186463	Orange	0.63253	-1.58095	-0.660794	0.000158858	Blue	0.879187	-1.13741	-0.185759	0.088563	Red
P30859	ARTI_ECOLI Putative ABC transporter arginine-binding protein 2 OS=Escherichia coli (strain K12) OX=83333 GN=artI PE=1 SV=3	5.79193	26913	F217615.dat	Q26393_MS20-016_Ecoli_M-t14	1079	71.2	16	43	23	443	21	19	18	20	28	27	28	30	22	27	33	43	42	43	42	1.40767	1.40767	0.493305	0.000300698	Orange	2.12195	2.12195	1.08539	3.68726e-06	Blue	1.50743	1.50743	0.592087	1.44146e-05	Blue
P39099	DEGQ_ECOLI Periplasmic pH-dependent serine endoprotease DegQ OS=Escherichia coli (strain K12) OX=83333 GN=degQ PE=1 SV=1	5.76351	47176	F217593.dat	Q26386_MS20-016_Ecoli_R-t7	1130	54.7	17	30	23	420	28	23	22	28	27	27	30	27	28	30	24	31	29	28	38	1.08844	1.08844	0.122256	0.255597	Red	1.2381	1.2381	0.308122	0.0692934	Red	1.1375	1.1375	0.185867	0.180028	Red
P37095	PEPB_ECOLI Peptidase B OS=Escherichia coli (strain K12) OX=83333 GN=pepB PE=1 SV=2	5.60167	46151	F217595.dat	Q26382_MS20-016_Ecoli_AP-t3	1068	51.3	17	29	23	392	31	34	29	29	23	20	21	23	20	18	18	34	29	34	29	0.674916	-1.48167	-0.567221	0.000442741	Orange	1.02362	1.02362	0.0336831	0.702076	Red	1.51667	1.51667	0.600904	0.00126124	Blue
P0AG16	PUR1_ECOLI Amidophosphoribosyltransferase OS=Escherichia coli (strain K12) OX=83333 GN=purF PE=1 SV=2	5.32482	56453	F217613.dat	Q26391_MS20-016_Ecoli_AC-t12	1170	49.7	18	36	23	375	28	27	27	20	24	25	27	22	16	22	16	36	30	26	29	0.857143	-1.16667	-0.222392	0.165518	Red	1.17925	1.17925	0.237864	0.140931	Red	1.37579	1.37579	0.460256	0.0161919	Orange
P31979	NUOF_ECOLI NADH-quinone oxidoreductase subunit F OS=Escherichia coli (strain K12) OX=83333 GN=nuoF PE=1 SV=3	6.44147	49261	F217613.dat	Q26391_MS20-016_Ecoli_AC-t12	961	45.4	17	33	23	359	26	28	26	23	23	18	20	25	18	19	18	33	30	29	23	0.790387	-1.2652	-0.339369	0.00509139	Orange	1.11215	1.11215	0.153351	0.262967	Red	1.40709	1.40709	0.492719	0.0170009	Orange
P0A6V1	GLGC_ECOLI Glucose-1-phosphate adenylyltransferase OS=Escherichia coli (strain K12) OX=83333 GN=glgC PE=1 SV=2	5.77424	48666	F217592.dat	Q26380_MS20-016_Ecoli_AE-t1	1023	55	17	33	23	349	33	34	33	34	20	20	19	16	25	25	28	20	12	16	14	0.662526	-1.50937	-0.593951	0.000277077	Blue	0.478261	-2.09091	-1.06413	0.00148595	Blue	0.721875	-1.38528	-0.470179	0.0274517	Orange
P06715	GSHR_ECOLI Glutathione reductase OS=Escherichia coli (strain K12) OX=83333 GN=gor PE=1 SV=1	5.63929	48742	F217596.dat	Q26383_MS20-016_Ecoli_H-t4	894	56.7	18	31	23	342	22	21	22	31	24	24	24	25	18	22	22	23	18	21	25	0.948571	-1.05422	-0.0761717	0.636082	Red	0.91	-1.0989	-0.136062	0.454498	Red	0.959337	-1.04239	-0.0598899	0.602322	Red
P21888	SYC_ECOLI Cysteine--tRNA ligase OS=Escherichia coli (strain K12) OX=83333 GN=cysS PE=1 SV=2	5.32559	52169	F217592.dat	Q26380_MS20-016_Ecoli_AE-t1	744	39.5	15	23	23	322	23	22	21	21	20	23	23	23	19	21	21	25	22	19	19	0.985871	-1.01433	-0.0205288	0.688785	Red	0.978022	-1.02247	-0.0320612	0.759218	Red	0.992038	-1.00803	-0.0115324	0.914283	Red
P06987	HIS7_ECOLI Histidine biosynthesis bifunctional protein HisB OS=Escherichia coli (strain K12) OX=83333 GN=hisB PE=1 SV=1	5.76351	40252	F217612.dat	Q26390_MS20-016_Ecoli_AH-t11	866	51.8	15	28	23	311	22	25	24	25	19	23	21	19	23	24	28	13	15	15	15	0.937143	-1.06707	-0.0936591	0.286954	Red	0.62	-1.6129	-0.68966	6.78613e-05	Blue	0.661585	-1.51152	-0.596001	0.000307531	Blue
P33224	AIDB_ECOLI Putative acyl-CoA dehydrogenase AidB OS=Escherichia coli (strain K12) OX=83333 GN=aidB PE=1 SV=3	7.97615	60551	F217613.dat	Q26391_MS20-016_Ecoli_AC-t12	1302	43.8	19	53	23	311	13	6	11	13	10	13	10	9	9	5	5	53	53	52	49	0.826748	-1.20956	-0.274481	0.345254	Red	4.48936	4.48936	2.16651	6.07834e-06	Blue	5.43015	5.43015	2.44099	5.21694e-10	Blue
P0AG90	SECD_ECOLI Protein translocase subunit SecD OS=Escherichia coli (strain K12) OX=83333 GN=secD PE=1 SV=1	8.62125	66591	F217592.dat	Q26380_MS20-016_Ecoli_AE-t1	750	30.1	16	25	23	305	25	21	25	19	23	22	20	18	18	23	18	20	21	15	17	0.905775	-1.10403	-0.142775	0.258615	Red	0.819149	-1.22078	-0.287802	0.082244	Red	0.904362	-1.10575	-0.145027	0.264488	Red
P07650	TYPH_ECOLI Thymidine phosphorylase OS=Escherichia coli (strain K12) OX=83333 GN=deoA PE=1 SV=3	5.21426	47177	F217616.dat	Q26394_MS20-016_Ecoli_E-t15	1115	54.1	18	35	23	295	13	9	6	11	17	17	20	21	18	17	14	33	30	34	35	1.74086	1.74086	0.799803	0.00557144	Blue	3.16279	3.16279	1.6612	3.00229e-05	Blue	1.81679	1.81679	0.861395	1.51377e-05	Blue
P0AGC3	SLT_ECOLI Soluble lytic murein transglycosylase OS=Escherichia coli (strain K12) OX=83333 GN=slt PE=1 SV=1	8.84729	73307	F217614.dat	Q26392_MS20-016_Ecoli_AI-t13	1098	33	18	29	23	293	13	9	9	13	20	17	21	19	17	20	22	24	29	30	30	1.70238	1.70238	0.767554	0.00122979	Blue	2.4375	2.4375	1.2854	0.000109494	Blue	1.43182	1.43182	0.517848	0.00365166	Orange
P0ACP7	PURR_ECOLI HTH-type transcriptional repressor PurR OS=Escherichia coli (strain K12) OX=83333 GN=purR PE=1 SV=2	6.27923	38150	F217592.dat	Q26380_MS20-016_Ecoli_AE-t1	842	53.4	17	23	23	287	23	24	19	21	20	22	20	22	19	21	19	16	13	16	12	0.941915	-1.06167	-0.0863309	0.333411	Red	0.67033	-1.4918	-0.577057	0.00260548	Orange	0.711667	-1.40515	-0.490726	0.00437772	Orange
P0A7A7	PLSB_ECOLI Glycerol-3-phosphate acyltransferase OS=Escherichia coli (strain K12) OX=83333 GN=plsB PE=1 SV=2	8.51217	91323	F217613.dat	Q26391_MS20-016_Ecoli_AC-t12	872	27.6	17	22	23	275	20	13	14	13	18	22	21	22	18	18	19	22	21	18	16	1.29464	1.29464	0.372554	0.0598156	Red	1.26562	1.26562	0.33985	0.100358	Red	0.977586	-1.02293	-0.0327042	0.777574	Red
P0AC33	FUMA_ECOLI Fumarate hydratase class I, aerobic OS=Escherichia coli (strain K12) OX=83333 GN=fumA PE=1 SV=2	6.11437	60261	F217595.dat	Q26382_MS20-016_Ecoli_AP-t3	982	45.6	17	26	23	263	28	28	26	16	22	20	20	22	16	16	15	9	10	6	9	0.773109	-1.29348	-0.371256	0.134973	Red	0.372549	-2.68421	-1.4245	0.00833448	Blue	0.481884	-2.07519	-1.05324	5.34906e-05	Blue
P33363	BGLX_ECOLI Periplasmic beta-glucosidase OS=Escherichia coli (strain K12) OX=83333 GN=bglX PE=3 SV=2	5.85444	83407	F217592.dat	Q26380_MS20-016_Ecoli_AE-t1	846	31.6	18	26	23	240	26	20	26	21	18	13	16	16	15	12	11	15	10	10	11	0.63623	-1.57176	-0.65238	0.00475076	Blue	0.515464	-1.94	-0.956057	0.00140791	Blue	0.810185	-1.23429	-0.303676	0.0977002	Red
P31224	ACRB_ECOLI Multidrug efflux pump subunit AcrB OS=Escherichia coli (strain K12) OX=83333 GN=acrB PE=1 SV=1	5.38703	113501	F217614.dat	Q26392_MS20-016_Ecoli_AI-t13	818	22.7	17	28	23	206	11	10	10	7	7	15	8	10	10	11	14	25	28	20	20	1.11565	1.11565	0.15788	0.410153	Red	2.30952	2.30952	1.2076	0.00281414	Blue	2.07012	2.07012	1.04972	0.00273504	Blue
P0A6Z1	HSCA_ECOLI Chaperone protein HscA OS=Escherichia coli (strain K12) OX=83333 GN=hscA PE=1 SV=1	4.98341	65612	F217595.dat	Q26382_MS20-016_Ecoli_AP-t3	657	36.9	16	19	23	189	17	16	19	14	14	15	16	12	10	9	8	10	11	9	9	0.742857	-1.34615	-0.428843	0.0195266	Orange	0.614286	-1.62791	-0.703018	0.00351548	Blue	0.826923	-1.2093	-0.274175	0.115437	Red
P06129	BTUB_ECOLI Vitamin B12 transporter BtuB OS=Escherichia coli (strain K12) OX=83333 GN=btuB PE=1 SV=2	5.22601	68365	F217593.dat	Q26386_MS20-016_Ecoli_R-t7	868	41.7	16	21	23	165	13	18	15	12	18	15	21	14	13	12	14	0	0	0	0	1.05069	1.05069	0.0713388	0.671368	Red	0.0645161	-15.5	-3.9542	0.00162578	Blue	0.0614035	-16.2857	-4.02554	1.36496e-05	Blue
P0AEK4	FABI_ECOLI Enoyl-[acyl-carrier-protein] reductase [NADH] FabI OS=Escherichia coli (strain K12) OX=83333 GN=fabI PE=1 SV=2	5.57698	27846	F217603.dat	Q26387_MS20-016_Ecoli_Z-t8	1243	65.6	20	99	22	1222	75	86	77	86	89	87	81	99	94	89	92	58	66	74	69	1.1115	1.1115	0.152506	0.043561	Orange	0.82622	-1.21033	-0.275403	0.0189008	Orange	0.743339	-1.34528	-0.427909	0.00145942	Orange
P0AGE9	SUCD_ECOLI Succinate--CoA ligase [ADP-forming] subunit alpha OS=Escherichia coli (strain K12) OX=83333 GN=sucD PE=1 SV=2	6.31828	29759	F217592.dat	Q26380_MS20-016_Ecoli_AE-t1	1411	73.7	21	103	22	874	103	94	102	92	40	37	36	42	42	38	44	56	44	53	51	0.413743	-2.41696	-1.27319	4.21134e-05	Blue	0.526582	-1.89904	-0.925269	1.77942e-05	Blue	1.27273	1.27273	0.347923	0.0146723	Orange
P0A855	TOLB_ECOLI Tol-Pal system protein TolB OS=Escherichia coli (strain K12) OX=83333 GN=tolB PE=1 SV=1	6.97886	45927	F217608.dat	Q26388_MS20-016_Ecoli_C-t9	1251	61.4	19	52	22	852	45	45	54	53	59	54	59	59	52	60	54	65	61	69	63	1.14854	1.14854	0.199805	0.0466486	Orange	1.30348	1.30348	0.382371	0.00314591	Orange	1.1349	1.1349	0.182566	0.0098055	Orange
P0A953	FABB_ECOLI 3-oxoacyl-[acyl-carrier-protein] synthase 1 OS=Escherichia coli (strain K12) OX=83333 GN=fabB PE=1 SV=1	5.3469	42586	F217593.dat	Q26386_MS20-016_Ecoli_R-t7	1086	60.1	15	38	22	558	40	42	38	36	35	37	38	35	30	35	31	46	35	41	39	0.885714	-1.12903	-0.175087	0.0307796	Orange	1.03125	1.03125	0.0443941	0.65521	Red	1.16431	1.16431	0.219481	0.0770592	Red
P45523	FKBA_ECOLI FKBP-type peptidyl-prolyl cis-trans isomerase FkpA OS=Escherichia coli (strain K12) OX=83333 GN=fkpA PE=1 SV=1	8.38627	28864	F217613.dat	Q26391_MS20-016_Ecoli_AC-t12	1052	61.1	16	44	22	517	45	38	39	33	26	29	37	28	25	22	25	44	43	43	40	0.715184	-1.39824	-0.483613	0.00942534	Orange	1.09434	1.09434	0.130061	0.229043	Red	1.53015	1.53015	0.613674	6.03062e-05	Blue
P0A9Q5	ACCD_ECOLI Acetyl-coenzyme A carboxylase carboxyl transferase subunit beta OS=Escherichia coli (strain K12) OX=83333 GN=accD PE=1 SV=1	7.5777	33300	F217603.dat	Q26387_MS20-016_Ecoli_Z-t8	970	52.6	19	36	22	437	28	32	27	27	34	30	31	36	25	25	29	31	25	28	29	1.05085	1.05085	0.0715533	0.466633	Red	0.991525	-1.00855	-0.0122783	0.88959	Red	0.943548	-1.05983	-0.0838316	0.406775	Red
P0AAI5	FABF_ECOLI 3-oxoacyl-[acyl-carrier-protein] synthase 2 OS=Escherichia coli (strain K12) OX=83333 GN=fabF PE=1 SV=2	5.71397	43019	F217613.dat	Q26391_MS20-016_Ecoli_AC-t12	965	70.9	17	39	22	424	27	32	31	23	29	26	28	29	19	21	18	39	35	32	35	0.864469	-1.15678	-0.210114	0.190522	Red	1.23932	1.23932	0.309544	0.0355762	Orange	1.43362	1.43362	0.519658	0.0011133	Orange
P07001	PNTA_ECOLI NAD(P) transhydrogenase subunit alpha OS=Escherichia coli (strain K12) OX=83333 GN=pntA PE=1 SV=2	5.64543	54589	F217592.dat	Q26380_MS20-016_Ecoli_AE-t1	1220	46.9	20	61	22	417	61	50	52	34	15	16	16	16	20	25	22	28	22	20	20	0.389481	-2.56752	-1.36037	0.00952212	Blue	0.467662	-2.1383	-1.09646	0.0130332	Blue	1.20073	1.20073	0.263912	0.146841	Red
P0A8J8	RHLB_ECOLI ATP-dependent RNA helicase RhlB OS=Escherichia coli (strain K12) OX=83333 GN=rhlB PE=1 SV=2	7.28986	47096	F217593.dat	Q26386_MS20-016_Ecoli_R-t7	1026	59.1	20	32	22	378	22	24	24	20	29	32	32	29	23	25	27	26	23	23	19	1.24012	1.24012	0.310482	0.00644838	Orange	1.01064	1.01064	0.0152668	0.890257	Red	0.814951	-1.22707	-0.295215	0.0251527	Orange
P29745	PEPT_ECOLI Peptidase T OS=Escherichia coli (strain K12) OX=83333 GN=pepT PE=1 SV=2	5.36014	44895	F217613.dat	Q26391_MS20-016_Ecoli_AC-t12	943	64.7	19	43	22	373	23	22	19	26	19	20	19	18	13	19	21	43	32	35	44	0.826748	-1.20956	-0.274481	0.0597428	Red	1.68085	1.68085	0.749192	0.00666718	Blue	2.03309	2.03309	1.02367	0.00401687	Blue
P0AES0	GSP_ECOLI Bifunctional glutathionylspermidine synthetase/amidase OS=Escherichia coli (strain K12) OX=83333 GN=gss PE=1 SV=1	5.13022	70487	F217614.dat	Q26392_MS20-016_Ecoli_AI-t13	973	40.7	18	29	22	369	17	17	20	24	23	28	30	24	23	29	27	28	29	22	28	1.33101	1.33101	0.412522	0.0156208	Orange	1.35366	1.35366	0.436864	0.0199617	Orange	1.01702	1.01702	0.024342	0.819525	Red
P77737	OPPF_ECOLI Oligopeptide transport ATP-binding protein OppF OS=Escherichia coli (strain K12) OX=83333 GN=oppF PE=3 SV=1	7.64706	37174	F217597.dat	Q26384_MS20-016_Ecoli_AA-t5	953	54.8	18	40	22	367	27	28	23	22	40	37	34	39	30	30	30	7	8	5	7	1.35714	1.35714	0.440573	0.0026785	Orange	0.298077	-3.35484	-1.74624	0.000310638	Blue	0.219636	-4.553	-2.18682	5.8458e-07	Blue
P00895	TRPE_ECOLI Anthranilate synthase component 1 OS=Escherichia coli (strain K12) OX=83333 GN=trpE PE=1 SV=2	5.31766	57458	F217611.dat	Q26389_MS20-016_Ecoli_I-t10	740	42.7	16	27	22	302	15	22	17	18	20	25	24	24	27	27	26	15	19	10	13	1.35338	1.35338	0.436571	0.010201	Orange	0.802632	-1.2459	-0.31719	0.171136	Red	0.593056	-1.68618	-0.753761	0.00566187	Blue
A0A4S5AGT3	A0A4S5AGT3_ECOLI Cysteine--tRNA ligase OS=Escherichia coli (strain K12) OX=83333 GN=cysS PE=3 SV=1	5.32559	52179	F217592.dat	Q26380_MS20-016_Ecoli_AE-t1	712	35.8	14	21	22	302	21	20	19	20	18	21	21	21	18	19	20	25	21	19	19	0.986395	-1.01379	-0.0197633	0.676472	Red	1.04762	1.04762	0.0671142	0.539191	Red	1.06207	1.06207	0.0868775	0.443655	Red
P31677	OTSA_ECOLI Trehalose-6-phosphate synthase OS=Escherichia coli (strain K12) OX=83333 GN=otsA PE=1 SV=3	6.37118	53578	F217597.dat	Q26384_MS20-016_Ecoli_AA-t5	740	43.2	18	32	22	286	7	3	8	8	32	24	27	30	25	19	18	24	19	20	22	3.46667	3.46667	1.79355	2.44245e-05	Blue	2.96667	2.96667	1.56884	0.000103814	Blue	0.855769	-1.16854	-0.224706	0.133642	Red
P10121	FTSY_ECOLI Signal recognition particle receptor FtsY OS=Escherichia coli (strain K12) OX=83333 GN=ftsY PE=1 SV=1	4.47076	54480	F217613.dat	Q26391_MS20-016_Ecoli_AC-t12	1036	50.1	18	22	22	285	18	19	16	16	19	23	23	15	20	19	17	22	20	19	19	1.11937	1.11937	0.162692	0.138321	Red	1.15068	1.15068	0.202493	0.037255	Orange	1.02797	1.02797	0.039801	0.674395	Red
P0A7E1	PYRD_ECOLI Dihydroorotate dehydrogenase (quinone) OS=Escherichia coli (strain K12) OX=83333 GN=pyrD PE=1 SV=1	7.66081	36751	F217603.dat	Q26387_MS20-016_Ecoli_Z-t8	920	58.9	18	34	22	282	21	19	15	16	28	24	29	34	27	24	25	6	4	5	5	1.50857	1.50857	0.593183	0.00116514	Blue	0.32	-3.125	-1.64386	0.00155911	Blue	0.212121	-4.71429	-2.23704	8.85484e-07	Blue
P75829	YBJX_ECOLI Uncharacterized protein YbjX OS=Escherichia coli (strain K12) OX=83333 GN=ybjX PE=4 SV=1	9.43703	38333	F217594.dat	Q26381_MS20-016_Ecoli_AN-t2	839	56.4	17	36	22	249	27	36	22	23	12	15	18	19	13	11	18	7	9	12	7	0.576531	-1.73451	-0.794531	0.0265338	Blue	0.348214	-2.87179	-1.52195	0.00668036	Blue	0.603982	-1.65568	-0.727422	0.00533357	Blue
P0ABB8	ATMA_ECOLI Magnesium-transporting ATPase, P-type 1 OS=Escherichia coli (strain K12) OX=83333 GN=mgtA PE=1 SV=1	5.63515	99403	F217612.dat	Q26390_MS20-016_Ecoli_AH-t11	949	27.2	16	26	22	234	11	7	8	4	25	33	30	29	26	27	26	1	4	1	2	3.41176	3.41176	1.77052	2.02984e-05	Blue	0.352941	-2.83333	-1.5025	0.0233254	Blue	0.103448	-9.66667	-3.27302	8.42804e-09	Blue
Q59385	COPA_ECOLI Copper-exporting P-type ATPase OS=Escherichia coli (strain K12) OX=83333 GN=copA PE=1 SV=4	5.36699	87818	F217611.dat	Q26389_MS20-016_Ecoli_I-t10	1030	31.1	17	24	22	226	7	5	7	4	11	12	14	12	22	24	20	17	25	21	25	2.58201	2.58201	1.36849	0.00146204	Blue	3.40741	3.40741	1.76867	0.00154153	Blue	1.31967	1.31967	0.40018	0.0805477	Red
P03004	DNAA_ECOLI Chromosomal replication initiator protein DnaA OS=Escherichia coli (strain K12) OX=83333 GN=dnaA PE=1 SV=2	8.77164	52518	F217613.dat	Q26391_MS20-016_Ecoli_AC-t12	732	41.5	15	19	22	219	9	10	10	8	16	19	17	13	17	16	14	19	16	19	16	1.65854	1.65854	0.729911	3.7237e-05	Blue	1.80488	1.80488	0.851901	0.000558206	Blue	1.08824	1.08824	0.121991	0.231995	Red
P37330	MASZ_ECOLI Malate synthase G OS=Escherichia coli (strain K12) OX=83333 GN=glcB PE=1 SV=3	5.79157	80438	F217595.dat	Q26382_MS20-016_Ecoli_AP-t3	614	23.8	14	19	22	194	19	15	19	15	10	10	11	14	7	9	10	20	11	11	13	0.619048	-1.61538	-0.691878	0.00290572	Blue	0.819444	-1.22034	-0.287282	0.242881	Red	1.32372	1.32372	0.404596	0.191432	Red
P0AG20	RELA_ECOLI GTP pyrophosphokinase OS=Escherichia coli (strain K12) OX=83333 GN=relA PE=1 SV=1	6.29257	83823	F217616.dat	Q26394_MS20-016_Ecoli_E-t15	682	29.2	16	21	22	188	4	8	5	3	16	12	15	10	10	12	15	22	20	15	21	2.30952	2.30952	1.2076	0.00083606	Blue	3.41667	3.41667	1.77259	0.000444608	Blue	1.47938	1.47938	0.564994	0.013484	Orange
P05458	PTRA_ECOLI Protease 3 OS=Escherichia coli (strain K12) OX=83333 GN=ptrA PE=1 SV=1	5.78155	107641	F217616.dat	Q26394_MS20-016_Ecoli_E-t15	583	19.8	13	15	22	158	9	7	9	8	11	16	15	13	12	12	7	7	9	8	15	1.43629	1.43629	0.522351	0.0103021	Orange	1.16216	1.16216	0.216811	0.472168	Red	0.80914	-1.23588	-0.305539	0.280247	Red
P0A698	UVRA_ECOLI UvrABC system protein A OS=Escherichia coli (strain K12) OX=83333 GN=uvrA PE=1 SV=1	6.19156	103803	F217613.dat	Q26391_MS20-016_Ecoli_AC-t12	789	20.9	15	26	22	144	2	2	5	2	12	14	14	17	6	8	3	26	14	8	11	3.08571	3.08571	1.6256	0.00548283	Blue	4.2	4.2	2.07039	0.0532903	Green	1.36111	1.36111	0.444785	0.389024	Red
P0A7V8	RS4_ECOLI 30S ribosomal protein S4 OS=Escherichia coli (strain K12) OX=83333 GN=rpsD PE=1 SV=2	10.052	23455	F217595.dat	Q26382_MS20-016_Ecoli_AP-t3	1324	68.9	20	124	21	1841	133	136	124	125	117	119	105	117	136	124	135	99	122	123	126	0.941434	-1.06221	-0.0870681	0.1668	Red	0.908046	-1.10127	-0.139163	0.15178	Red	0.964535	-1.03677	-0.0520947	0.582178	Red
P02359	RS7_ECOLI 30S ribosomal protein S7 OS=Escherichia coli (strain K12) OX=83333 GN=rpsG PE=1 SV=3	10.3646	20007	F217592.dat	Q26380_MS20-016_Ecoli_AE-t1	1265	78.8	19	98	21	1550	98	90	92	97	102	104	109	114	127	123	144	74	83	93	100	1.24484	1.24484	0.315965	0.00529741	Orange	0.929134	-1.07627	-0.106042	0.329395	Red	0.746386	-1.33979	-0.422007	0.00565183	Orange
P39172	ZNUA_ECOLI High-affinity zinc uptake system protein ZnuA OS=Escherichia coli (strain K12) OX=83333 GN=znuA PE=1 SV=4	5.60832	33756	F217612.dat	Q26390_MS20-016_Ecoli_AH-t11	1456	71.6	20	146	21	1292	103	110	103	124	10	33	55	32	130	132	148	26	86	101	99	0.70399	-1.42048	-0.506374	0.186193	Red	0.711712	-1.40506	-0.490635	0.166657	Red	1.01097	1.01097	0.0157386	0.976246	Red
P0ABT2	DPS_ECOLI DNA protection during starvation protein OS=Escherichia coli (strain K12) OX=83333 GN=dps PE=1 SV=2	5.72338	18684	F217612.dat	Q26390_MS20-016_Ecoli_AH-t11	1220	92.2	18	109	21	960	51	43	44	54	85	66	66	81	90	80	109	39	39	57	56	1.70262	1.70262	0.76776	0.000498802	Blue	0.994898	-1.00513	-0.00737953	0.966992	Red	0.584332	-1.71136	-0.775139	0.00151197	Blue
P25524	CODA_ECOLI Cytosine deaminase OS=Escherichia coli (strain K12) OX=83333 GN=codA PE=1 SV=3	5.72159	47561	F217603.dat	Q26387_MS20-016_Ecoli_Z-t8	1394	52.7	19	98	21	808	31	37	35	28	98	98	99	98	80	82	71	17	10	10	14	2.67937	2.67937	1.42189	2.16517e-06	Blue	0.407407	-2.45455	-1.29546	0.000312246	Blue	0.152054	-6.57662	-2.71735	3.22108e-07	Blue
P0A717	KPRS_ECOLI Ribose-phosphate pyrophosphokinase OS=Escherichia coli (strain K12) OX=83333 GN=prs PE=1 SV=2	5.23036	34197	F217594.dat	Q26381_MS20-016_Ecoli_AN-t2	1354	61.9	19	49	21	785	50	49	45	50	53	56	56	54	57	55	54	49	52	55	50	1.13131	1.13131	0.177998	0.00648775	Orange	1.06061	1.06061	0.0848889	0.143349	Red	0.9375	-1.06667	-0.0931094	0.0701159	Red
P0A6F1	CARA_ECOLI Carbamoyl-phosphate synthase small chain OS=Escherichia coli (strain K12) OX=83333 GN=carA PE=1 SV=1	5.91338	41405	F217603.dat	Q26387_MS20-016_Ecoli_Z-t8	1245	66.2	19	61	21	725	62	66	65	50	58	49	51	61	51	44	51	33	25	30	29	0.860613	-1.16196	-0.216563	0.0984233	Red	0.489879	-2.04132	-1.0295	0.00123575	Blue	0.56922	-1.75679	-0.812941	1.47431e-05	Blue
P0ACJ8	CRP_ECOLI cAMP-activated global transcriptional regulator CRP OS=Escherichia coli (strain K12) OX=83333 GN=crp PE=1 SV=1	8.37614	23625	F217593.dat	Q26386_MS20-016_Ecoli_R-t7	1009	61.9	18	54	21	723	48	47	45	47	48	50	54	53	54	51	50	39	44	46	47	1.09798	1.09798	0.134853	0.00182295	Orange	0.942408	-1.06111	-0.0855757	0.223627	Red	0.858311	-1.16508	-0.220428	0.0162685	Orange
P0ABA0	ATPF_ECOLI ATP synthase subunit b OS=Escherichia coli (strain K12) OX=83333 GN=atpF PE=1 SV=1	5.99077	17253	F217592.dat	Q26380_MS20-016_Ecoli_AE-t1	1299	77.6	20	59	21	718	59	51	51	47	47	39	45	51	53	47	52	42	44	41	49	0.919137	-1.08798	-0.121647	0.216702	Red	0.849057	-1.17778	-0.236067	0.0450982	Orange	0.923754	-1.08254	-0.11442	0.183556	Red
P69441	KAD_ECOLI Adenylate kinase OS=Escherichia coli (strain K12) OX=83333 GN=adk PE=1 SV=1	5.55137	23571	F217597.dat	Q26384_MS20-016_Ecoli_AA-t5	880	71.5	16	56	21	669	41	43	33	43	56	43	50	44	40	48	54	40	47	45	42	1.19164	1.19164	0.252946	0.0440037	Orange	1.08537	1.08537	0.118181	0.271401	Red	0.910819	-1.09791	-0.134764	0.143435	Red
P0ABP8	DEOD_ECOLI Purine nucleoside phosphorylase DeoD-type OS=Escherichia coli (strain K12) OX=83333 GN=deoD PE=1 SV=2	5.41801	25933	F217616.dat	Q26394_MS20-016_Ecoli_E-t15	1274	82.8	18	68	21	654	49	41	48	52	24	27	27	31	32	33	34	52	64	72	68	0.633284	-1.57907	-0.659075	0.00103929	Blue	1.34021	1.34021	0.422455	0.0227527	Orange	2.11628	2.11628	1.08153	0.00235965	Blue
P0AAB6	GALF_ECOLI UTP--glucose-1-phosphate uridylyltransferase OS=Escherichia coli (strain K12) OX=83333 GN=galF PE=1 SV=1	5.73299	32808	F217603.dat	Q26387_MS20-016_Ecoli_Z-t8	1226	67.3	19	46	21	538	31	31	33	44	34	39	43	46	43	41	52	24	22	26	29	1.21878	1.21878	0.285439	0.0851865	Red	0.734266	-1.3619	-0.445626	0.047523	Orange	0.602459	-1.65986	-0.731065	9.17491e-05	Blue
P60757	HIS1_ECOLI ATP phosphoribosyltransferase OS=Escherichia coli (strain K12) OX=83333 GN=hisG PE=1 SV=1	5.47122	33345	F217592.dat	Q26380_MS20-016_Ecoli_AE-t1	959	69.6	18	37	21	437	37	44	39	46	24	24	25	32	33	28	35	13	17	18	22	0.69916	-1.43029	-0.516306	0.00233106	Orange	0.435294	-2.2973	-1.19994	0.000150717	Blue	0.622596	-1.60618	-0.683631	0.00248213	Blue
P69797	PTNAB_ECOLI PTS system mannose-specific EIIAB component OS=Escherichia coli (strain K12) OX=83333 GN=manX PE=1 SV=2	5.74245	35025	F217592.dat	Q26380_MS20-016_Ecoli_AE-t1	1058	70	19	40	21	426	40	43	43	37	24	24	25	27	22	23	26	25	22	23	22	0.609068	-1.64185	-0.715326	0.00035152	Blue	0.57485	-1.73958	-0.798742	0.000229264	Blue	0.94382	-1.05952	-0.083416	0.177445	Red
P0A6L0	DEOC_ECOLI Deoxyribose-phosphate aldolase OS=Escherichia coli (strain K12) OX=83333 GN=deoC PE=1 SV=1	5.49642	27716	F217603.dat	Q26387_MS20-016_Ecoli_Z-t8	1106	79.5	19	35	21	425	22	19	18	26	31	30	31	35	31	29	36	29	28	29	31	1.47673	1.47673	0.562402	0.00384546	Orange	1.35955	1.35955	0.44313	0.0158752	Orange	0.920652	-1.08619	-0.119272	0.0530727	Red
P75691	YAHK_ECOLI Aldehyde reductase YahK OS=Escherichia coli (strain K12) OX=83333 GN=yahK PE=1 SV=1	5.80113	37954	F217598.dat	Q26385_MS20-016_Ecoli_Q-t6	1183	74.8	18	59	21	404	11	12	8	19	55	59	58	52	40	48	42	0	0	0	0	3.82011	3.82011	1.93361	3.12249e-06	Blue	0.0740741	-13.5	-3.75489	0.0126366	Blue	0.0193906	-51.5714	-5.6885	2.0325e-06	Blue
P06986	HIS8_ECOLI Histidinol-phosphate aminotransferase OS=Escherichia coli (strain K12) OX=83333 GN=hisC PE=1 SV=2	5.01163	39335	F217594.dat	Q26381_MS20-016_Ecoli_AN-t2	992	71.3	18	34	21	394	32	34	31	32	27	24	26	26	28	33	34	15	13	19	20	0.880773	-1.13537	-0.183157	0.0346782	Orange	0.533835	-1.87324	-0.905535	0.00110425	Blue	0.606098	-1.6499	-0.722378	0.00106525	Blue
P15640	PUR2_ECOLI Phosphoribosylamine--glycine ligase OS=Escherichia coli (strain K12) OX=83333 GN=purD PE=1 SV=2	4.95668	45911	F217593.dat	Q26386_MS20-016_Ecoli_R-t7	1057	49	16	28	21	366	32	30	28	24	24	24	28	26	22	26	28	18	16	21	19	0.895884	-1.11622	-0.158617	0.174024	Red	0.661017	-1.51282	-0.597241	0.00420077	Blue	0.737838	-1.35531	-0.438624	0.00143287	Orange
P0ACB2	HEM2_ECOLI Delta-aminolevulinic acid dehydratase OS=Escherichia coli (strain K12) OX=83333 GN=hemB PE=1 SV=2	5.24988	35602	F217603.dat	Q26387_MS20-016_Ecoli_Z-t8	808	59	16	26	21	293	16	15	14	18	20	23	23	26	20	21	20	23	17	21	16	1.36461	1.36461	0.448484	0.000984638	Orange	1.20896	1.20896	0.273761	0.125045	Red	0.885937	-1.12875	-0.174723	0.224167	Red
P0ABU2	YCHF_ECOLI Ribosome-binding ATPase YchF OS=Escherichia coli (strain K12) OX=83333 GN=ychF PE=1 SV=2	4.87034	39642	F217592.dat	Q26380_MS20-016_Ecoli_AE-t1	979	66.4	19	28	21	289	28	27	29	18	21	16	17	17	18	17	11	20	18	15	17	0.668464	-1.49597	-0.581079	0.0314224	Orange	0.698113	-1.43243	-0.518467	0.043392	Orange	1.04435	1.04435	0.062612	0.621879	Red
A0A4S5A685	A0A4S5A685_ECOLI Copper-exporting P-type ATPase CopA OS=Escherichia coli (strain K12) OX=83333 GN=copA PE=3 SV=1	5.3305	87858	F217616.dat	Q26394_MS20-016_Ecoli_E-t15	879	26.6	17	25	21	222	7	5	7	4	11	11	13	11	22	23	20	17	25	21	25	2.49735	2.49735	1.3204	0.00233457	Blue	3.40741	3.40741	1.76867	0.00154153	Blue	1.36441	1.36441	0.448274	0.0607736	Red
P0AG80	UGPB_ECOLI sn-glycerol-3-phosphate-binding periplasmic protein UgpB OS=Escherichia coli (strain K12) OX=83333 GN=ugpB PE=1 SV=1	6.28597	48418	F217613.dat	Q26391_MS20-016_Ecoli_AC-t12	983	49.5	17	26	21	213	7	5	5	9	14	14	14	15	14	9	10	26	21	21	29	1.84762	1.84762	0.885667	0.00144816	Blue	3.36667	3.36667	1.75132	0.000893231	Blue	1.82216	1.82216	0.865654	0.00528413	Blue
P0AGG8	TLDD_ECOLI Metalloprotease TldD OS=Escherichia coli (strain K12) OX=83333 GN=tldD PE=1 SV=1	4.92974	51332	F217613.dat	Q26391_MS20-016_Ecoli_AC-t12	927	49.9	15	21	21	155	9	10	12	11	4	6	8	6	9	9	8	21	12	15	15	0.708075	-1.41228	-0.498027	0.00730156	Orange	1.45652	1.45652	0.542527	0.0630405	Red	2.05702	2.05702	1.04055	0.0139761	Blue
P0AEI1	MIAB_ECOLI tRNA-2-methylthio-N(6)-dimethylallyladenosine synthase OS=Escherichia coli (strain K12) OX=83333 GN=miaB PE=1 SV=1	5.19713	53629	F217598.dat	Q26385_MS20-016_Ecoli_Q-t6	562	38	13	16	21	137	4	13	7	0	17	16	13	11	6	8	6	13	8	6	9	1.71429	1.71429	0.777608	0.178271	Green	1.42857	1.42857	0.514573	0.382538	Red	0.833333	-1.2	-0.263034	0.400525	Red
P07363	CHEA_ECOLI Chemotaxis protein CheA OS=Escherichia coli (strain K12) OX=83333 GN=cheA PE=1 SV=3	4.78492	71338	F217594.dat	Q26381_MS20-016_Ecoli_AN-t2	892	39.3	20	34	21	112	21	34	24	13	5	6	4	4	0	0	0	0	1	0	0	0.154762	-6.46154	-2.69188	0.0158837	Blue	0.0520833	-19.2	-4.26303	0.0133523	Blue	0.336538	-2.97143	-1.57116	0.0484242	Blue
P0AA10	RL13_ECOLI 50S ribosomal protein L13 OS=Escherichia coli (strain K12) OX=83333 GN=rplM PE=1 SV=1	9.90531	16009	F217592.dat	Q26380_MS20-016_Ecoli_AE-t1	1148	81	20	84	20	1314	84	82	81	84	82	82	95	92	92	80	99	85	86	92	98	1.07292	1.07292	0.101544	0.0753667	Red	1.08955	1.08955	0.123735	0.0849308	Red	1.0155	1.0155	0.0221914	0.744523	Red
P0AG55	RL6_ECOLI 50S ribosomal protein L6 OS=Escherichia coli (strain K12) OX=83333 GN=rplF PE=1 SV=2	9.70963	18892	F217592.dat	Q26380_MS20-016_Ecoli_AE-t1	1116	88.7	17	73	20	955	73	76	72	72	58	54	63	64	59	57	62	57	67	58	63	0.815777	-1.22583	-0.293754	1.72488e-05	Orange	0.838384	-1.19277	-0.254317	0.00891744	Orange	1.02771	1.02771	0.0394364	0.559687	Red
P0A9Q1	ARCA_ECOLI Aerobic respiration control protein ArcA OS=Escherichia coli (strain K12) OX=83333 GN=arcA PE=1 SV=1	5.21247	27275	F217615.dat	Q26393_MS20-016_Ecoli_M-t14	1019	63.9	18	87	20	950	52	50	47	66	60	57	61	65	68	66	72	59	68	87	72	1.18982	1.18982	0.250748	0.0835968	Red	1.3242	1.3242	0.405122	0.0527294	Red	1.11294	1.11294	0.154374	0.303165	Red
P0AC59	GLRX2_ECOLI Glutaredoxin 2 OS=Escherichia coli (strain K12) OX=83333 GN=grxB PE=1 SV=1	7.72435	24335	F217615.dat	Q26393_MS20-016_Ecoli_M-t14	946	87	19	82	20	773	30	26	29	39	49	50	53	52	51	48	59	63	70	82	72	1.64732	1.64732	0.720122	0.00174932	Blue	2.27344	2.27344	1.18488	0.00025274	Blue	1.38008	1.38008	0.464753	0.00998584	Orange
P0A9X4	MREB_ECOLI Cell shape-determining protein MreB OS=Escherichia coli (strain K12) OX=83333 GN=mreB PE=1 SV=1	5.19243	36929	F217593.dat	Q26386_MS20-016_Ecoli_R-t7	962	60.8	17	44	20	558	32	32	31	32	40	41	44	45	46	39	47	32	31	33	33	1.34787	1.34787	0.430685	4.94011e-05	Orange	1.01527	1.01527	0.0218594	0.401243	Red	0.753236	-1.3276	-0.408826	3.42457e-05	Orange
P0ACJ0	LRP_ECOLI Leucine-responsive regulatory protein OS=Escherichia coli (strain K12) OX=83333 GN=lrp PE=1 SV=2	8.90377	18875	F217592.dat	Q26380_MS20-016_Ecoli_AE-t1	849	71.3	17	41	20	510	41	36	36	38	29	29	31	33	30	34	35	36	36	33	33	0.840553	-1.18969	-0.250589	0.00512659	Orange	0.916129	-1.09155	-0.126377	0.0723637	Red	1.08991	1.08991	0.124212	0.0481249	Orange
P37636	MDTE_ECOLI Multidrug resistance protein MdtE OS=Escherichia coli (strain K12) OX=83333 GN=mdtE PE=1 SV=1	5.72992	41165	F217603.dat	Q26387_MS20-016_Ecoli_Z-t8	1435	74.3	19	43	20	506	6	4	5	7	45	44	44	43	37	43	40	47	45	46	50	6.65934	6.65934	2.73538	3.7968e-10	Blue	7.38462	7.38462	2.88452	6.05044e-07	Blue	1.10891	1.10891	0.149143	0.0146167	Orange
P04693	TYRB_ECOLI Aromatic-amino-acid aminotransferase OS=Escherichia coli (strain K12) OX=83333 GN=tyrB PE=1 SV=1	5.31777	43510	F217597.dat	Q26384_MS20-016_Ecoli_AA-t5	1148	65.2	19	41	20	506	36	39	33	31	41	40	40	42	38	35	37	25	24	24	21	1.11888	1.11888	0.162057	0.0877511	Red	0.685315	-1.45918	-0.545161	0.00337799	Orange	0.6125	-1.63265	-0.707218	1.30528e-06	Blue
P37689	GPMI_ECOLI 2,3-bisphosphoglycerate-independent phosphoglycerate mutase OS=Escherichia coli (strain K12) OX=83333 GN=gpmI PE=1 SV=1	5.14121	56158	F217603.dat	Q26387_MS20-016_Ecoli_Z-t8	1017	50.6	19	41	20	474	28	31	30	31	42	39	40	41	33	36	35	21	24	22	21	1.25806	1.25806	0.331206	0.000442683	Orange	0.741935	-1.34783	-0.430634	0.000203465	Orange	0.589744	-1.69565	-0.76184	2.28101e-06	Blue
P0A8F0	UPP_ECOLI Uracil phosphoribosyltransferase OS=Escherichia coli (strain K12) OX=83333 GN=upp PE=1 SV=1	5.31685	22519	F217611.dat	Q26389_MS20-016_Ecoli_I-t10	790	64.9	12	38	20	465	30	38	26	29	37	32	34	44	37	38	36	20	23	22	19	1.19235	1.19235	0.253809	0.0926743	Red	0.692913	-1.44318	-0.529253	0.0257048	Orange	0.581132	-1.72078	-0.783062	6.37813e-06	Blue
P38489	NFSB_ECOLI Oxygen-insensitive NAD(P)H nitroreductase OS=Escherichia coli (strain K12) OX=83333 GN=nfsB PE=1 SV=1	5.80205	23890	F217594.dat	Q26381_MS20-016_Ecoli_AN-t2	935	68.2	17	42	20	455	37	42	33	40	31	23	25	33	27	32	33	24	24	26	25	0.772894	-1.29384	-0.371658	0.0102486	Orange	0.660256	-1.51456	-0.598902	0.00500996	Blue	0.854265	-1.1706	-0.227244	0.0299759	Orange
P0AB80	ILVE_ECOLI Branched-chain-amino-acid aminotransferase OS=Escherichia coli (strain K12) OX=83333 GN=ilvE PE=1 SV=2	5.53992	34072	F217595.dat	Q26382_MS20-016_Ecoli_AP-t3	969	67.6	16	46	20	441	46	46	46	44	13	14	17	12	17	12	15	41	36	42	40	0.328725	-3.04206	-1.60505	1.41905e-10	Blue	0.876344	-1.1411	-0.190431	0.0162177	Orange	2.66589	2.66589	1.41462	9.05734e-06	Blue
P0A6A3	ACKA_ECOLI Acetate kinase OS=Escherichia coli (strain K12) OX=83333 GN=ackA PE=1 SV=1	5.84601	43263	F217614.dat	Q26392_MS20-016_Ecoli_AI-t13	1005	67.8	17	32	20	427	28	34	25	28	25	26	30	31	30	29	17	30	32	31	31	0.936375	-1.06795	-0.0948424	0.493922	Red	1.07563	1.07563	0.105182	0.321649	Red	1.14872	1.14872	0.200025	0.0668672	Red
P31550	THIB_ECOLI Thiamine-binding periplasmic protein OS=Escherichia coli (strain K12) OX=83333 GN=thiB PE=1 SV=2	6.75359	36141	F217603.dat	Q26387_MS20-016_Ecoli_Z-t8	922	64.5	18	33	20	371	23	26	26	24	30	21	22	33	22	22	19	25	22	28	28	0.976422	-1.02415	-0.0344238	0.780994	Red	1.03883	1.03883	0.0549665	0.566824	Red	1.06392	1.06392	0.0893903	0.526154	Red
P0C8J6	GATY_ECOLI D-tagatose-1,6-bisphosphate aldolase subunit GatY OS=Escherichia coli (strain K12) OX=83333 GN=gatY PE=1 SV=1	5.87412	30793	F217597.dat	Q26384_MS20-016_Ecoli_AA-t5	729	45.8	16	44	20	346	24	25	23	19	44	39	36	39	29	32	36	0	0	0	0	1.57594	1.57594	0.656212	0.000202679	Blue	0.0421053	-23.75	-4.56986	0.000420807	Blue	0.0267176	-37.4286	-5.22607	1.15788e-06	Blue
Q46857	DKGA_ECOLI 2,5-diketo-D-gluconic acid reductase A OS=Escherichia coli (strain K12) OX=83333 GN=dkgA PE=1 SV=3	5.999	31090	F217616.dat	Q26394_MS20-016_Ecoli_E-t15	819	69.5	17	36	20	342	23	19	22	25	18	18	17	14	21	22	21	25	29	32	36	0.847926	-1.17935	-0.237989	0.0677757	Red	1.35484	1.35484	0.438121	0.0293123	Orange	1.59783	1.59783	0.67611	0.00845436	Blue
P04425	GSHB_ECOLI Glutathione synthetase OS=Escherichia coli (strain K12) OX=83333 GN=gshB PE=1 SV=1	5.10901	35538	F217592.dat	Q26380_MS20-016_Ecoli_AE-t1	678	55.7	15	24	20	328	24	25	22	28	23	16	20	27	22	17	17	21	24	24	18	0.82663	-1.20973	-0.274687	0.0492718	Orange	0.883495	-1.13187	-0.178706	0.167105	Red	1.06879	1.06879	0.095981	0.50123	Red
P18335	ARGD_ECOLI Acetylornithine/succinyldiaminopimelate aminotransferase OS=Escherichia coli (strain K12) OX=83333 GN=argD PE=1 SV=4	5.79167	43739	F217597.dat	Q26384_MS20-016_Ecoli_AA-t5	874	64.5	16	33	20	322	21	26	21	21	33	28	33	29	23	29	26	6	9	10	7	1.27803	1.27803	0.353926	0.00744661	Orange	0.387097	-2.58333	-1.36923	0.00015286	Blue	0.302885	-3.30159	-1.72316	4.97233e-07	Blue
P0A9K3	PHOL_ECOLI PhoH-like protein OS=Escherichia coli (strain K12) OX=83333 GN=ybeZ PE=1 SV=2	5.71081	39015	F217593.dat	Q26386_MS20-016_Ecoli_R-t7	735	48.8	13	19	20	246	12	14	15	19	17	16	19	19	19	19	15	18	14	16	14	1.16964	1.16964	0.226068	0.163302	Red	1.03125	1.03125	0.0443941	0.786928	Red	0.881679	-1.1342	-0.181674	0.105603	Red
P0A6W9	GSH1_ECOLI Glutamate--cysteine ligase OS=Escherichia coli (strain K12) OX=83333 GN=gshA PE=1 SV=1	5.27253	58232	F217613.dat	Q26391_MS20-016_Ecoli_AC-t12	720	32.6	12	21	20	231	14	12	13	13	15	15	15	12	13	17	13	21	20	18	20	1.09184	1.09184	0.126757	0.126436	Red	1.48214	1.48214	0.567685	0.000243284	Orange	1.35748	1.35748	0.440927	0.000281962	Orange
A0A4S5AKH1	A0A4S5AKH1_ECOLI Magnesium-translocating P-type ATPase OS=Escherichia coli (strain K12) OX=83333 GN=mgtA PE=4 SV=1	5.63515	99397	F217598.dat	Q26385_MS20-016_Ecoli_Q-t6	1119	30.5	18	33	20	231	11	7	8	4	24	33	29	29	26	27	25	1	4	1	2	3.36134	3.36134	1.74904	1.71642e-05	Blue	0.352941	-2.83333	-1.5025	0.0233254	Blue	0.105	-9.52381	-3.25154	1.80998e-08	Blue
P13445	RPOS_ECOLI RNA polymerase sigma factor RpoS OS=Escherichia coli (strain K12) OX=83333 GN=rpoS PE=1 SV=3	4.88757	37949	F217595.dat	Q26382_MS20-016_Ecoli_AP-t3	634	61.2	15	26	20	215	21	22	26	20	8	5	8	7	16	14	11	18	13	13	13	0.466974	-2.14145	-1.09859	0.000189973	Blue	0.655914	-1.52459	-0.608421	0.00454992	Blue	1.40461	1.40461	0.490165	0.0519611	Red
P23830	PSS_ECOLI CDP-diacylglycerol--serine O-phosphatidyltransferase OS=Escherichia coli (strain K12) OX=83333 GN=pssA PE=1 SV=2	9.05968	52769	F217593.dat	Q26386_MS20-016_Ecoli_R-t7	699	43.2	13	18	20	186	9	13	8	12	10	12	18	13	11	12	12	16	11	15	14	1.18012	1.18012	0.238939	0.220779	Red	1.30435	1.30435	0.383329	0.0727232	Red	1.10526	1.10526	0.14439	0.356664	Red
P04335	FRSA_ECOLI Esterase FrsA OS=Escherichia coli (strain K12) OX=83333 GN=frsA PE=3 SV=2	6.46544	46979	F217593.dat	Q26386_MS20-016_Ecoli_R-t7	485	37.4	12	15	20	137	6	6	5	7	11	12	15	16	9	9	6	11	6	10	8	1.73469	1.73469	0.794681	0.00771967	Blue	1.39286	1.39286	0.478047	0.0839355	Red	0.802941	-1.24542	-0.316634	0.202045	Red
P0A9P6	DEAD_ECOLI ATP-dependent RNA helicase DeaD OS=Escherichia coli (strain K12) OX=83333 GN=deaD PE=1 SV=2	8.74582	70503	F217594.dat	Q26381_MS20-016_Ecoli_AN-t2	586	28.6	13	16	20	125	13	16	10	4	7	9	9	8	7	5	9	9	8	4	7	0.741641	-1.34836	-0.431206	0.324142	Red	0.680851	-1.46875	-0.554589	0.24813	Red	0.918033	-1.08929	-0.123382	0.584993	Red
P37637	MDTF_ECOLI Multidrug resistance protein MdtF OS=Escherichia coli (strain K12) OX=83333 GN=mdtF PE=1 SV=1	5.32595	111446	F217614.dat	Q26392_MS20-016_Ecoli_AI-t13	758	18.6	14	17	20	106	0	0	0	0	9	7	7	8	6	6	5	14	17	15	12	7.85714	7.85714	2.974	1.02998e-05	Blue	15.5	15.5	3.9542	0.000800778	Blue	1.97273	1.97273	0.980192	0.00182471	Blue
P43329	HRPA_ECOLI ATP-dependent RNA helicase HrpA OS=Escherichia coli (strain K12) OX=83333 GN=hrpA PE=3 SV=3	7.88747	148935	F217603.dat	Q26387_MS20-016_Ecoli_Z-t8	320	8.1	8	9	20	83	6	4	4	7	6	5	7	9	5	6	7	3	6	2	6	1.18857	1.18857	0.249229	0.246383	Red	0.84	-1.19048	-0.251539	0.465307	Red	0.706731	-1.41497	-0.500767	0.123453	Red
A0A4S5AML6	A0A4S5AML6_ECOLI 30S ribosomal protein S7 OS=Escherichia coli (strain K12) OX=83333 GN=rpsG PE=3 SV=1	10.2989	17593	F217616.dat	Q26394_MS20-016_Ecoli_E-t15	1067	73.7	16	100	19	1294	92	82	85	91	84	75	76	84	87	85	103	74	83	93	100	0.970137	-1.03078	-0.0437393	0.547854	Red	1	1	0	1	Red	1.03078	1.03078	0.0437393	0.707667	Red
P00448	SODM_ECOLI Superoxide dismutase [Mn] OS=Escherichia coli (strain K12) OX=83333 GN=sodA PE=1 SV=2	6.44433	23083	F217594.dat	Q26381_MS20-016_Ecoli_AN-t2	1030	89.3	17	72	19	1091	71	72	68	82	57	52	56	56	76	74	84	60	70	107	106	0.888889	-1.125	-0.169925	0.179266	Red	1.16835	1.16835	0.224473	0.384489	Red	1.31439	1.31439	0.394398	0.188153	Red
P05020	PYRC_ECOLI Dihydroorotase OS=Escherichia coli (strain K12) OX=83333 GN=pyrC PE=1 SV=2	5.77107	38803	F217593.dat	Q26386_MS20-016_Ecoli_R-t7	1057	68.4	18	70	19	738	37	39	35	45	72	70	70	67	75	70	68	28	22	19	21	1.78214	1.78214	0.833613	0.00012201	Blue	0.5875	-1.70213	-0.767339	0.00132711	Blue	0.329659	-3.03343	-1.60095	7.42307e-06	Blue
P0A877	TRPA_ECOLI Tryptophan synthase alpha chain OS=Escherichia coli (strain K12) OX=83333 GN=trpA PE=1 SV=1	5.31434	28706	F217592.dat	Q26380_MS20-016_Ecoli_AE-t1	996	75.7	16	37	19	562	37	38	37	34	33	34	28	35	34	32	35	39	51	47	48	0.906667	-1.10294	-0.141356	0.0237105	Orange	1.26	1.26	0.333424	0.0261163	Orange	1.38971	1.38971	0.47478	0.00937448	Orange
P0A903	BAMC_ECOLI Outer membrane protein assembly factor BamC OS=Escherichia coli (strain K12) OX=83333 GN=bamC PE=1 SV=1	5.33688	36820	F217597.dat	Q26384_MS20-016_Ecoli_AA-t5	1248	71.2	17	43	19	560	31	26	31	31	43	39	39	40	40	37	35	46	40	40	42	1.30081	1.30081	0.379414	0.000839897	Orange	1.39837	1.39837	0.48375	0.000675706	Orange	1.075	1.075	0.104337	0.131086	Red
P0A796	PFKA_ECOLI ATP-dependent 6-phosphofructokinase isozyme 1 OS=Escherichia coli (strain K12) OX=83333 GN=pfkA PE=1 SV=1	5.47015	34820	F217595.dat	Q26382_MS20-016_Ecoli_AP-t3	842	69.7	17	32	19	501	27	29	32	31	30	37	33	36	36	31	33	33	39	39	35	1.12892	1.12892	0.174943	0.0316147	Orange	1.21951	1.21951	0.286304	0.0128205	Orange	1.08025	1.08025	0.111361	0.177008	Red
P0AGJ5	YFIF_ECOLI Uncharacterized tRNA/rRNA methyltransferase YfiF OS=Escherichia coli (strain K12) OX=83333 GN=yfiF PE=1 SV=1	8.93593	37761	F217603.dat	Q26387_MS20-016_Ecoli_Z-t8	710	52.8	13	26	19	320	18	18	18	25	28	21	22	26	19	17	18	24	22	22	22	1.08778	1.08778	0.121386	0.461068	Red	1.13253	1.13253	0.179549	0.215467	Red	1.04114	1.04114	0.058163	0.587363	Red
P77581	ASTC_ECOLI Succinylornithine transaminase OS=Escherichia coli (strain K12) OX=83333 GN=astC PE=1 SV=1	5.91338	43638	F217603.dat	Q26387_MS20-016_Ecoli_Z-t8	1157	60.6	17	41	19	292	1	0	0	2	37	38	44	41	28	29	27	8	10	15	12	20.4898	20.4898	4.35683	7.59957e-06	Blue	7	7	2.80735	0.00370054	Blue	0.341633	-2.92711	-1.54948	2.8299e-05	Blue
P08622	DNAJ_ECOLI Chaperone protein DnaJ OS=Escherichia coli (strain K12) OX=83333 GN=dnaJ PE=1 SV=3	7.97687	41074	F217597.dat	Q26384_MS20-016_Ecoli_AA-t5	662	47.1	15	21	19	283	25	18	24	14	21	21	14	15	16	13	12	26	21	21	22	0.8	-1.25	-0.321928	0.210687	Red	1.10588	1.10588	0.145198	0.472526	Red	1.38235	1.38235	0.467126	0.00644198	Orange
P06721	METC_ECOLI Cystathionine beta-lyase MetC OS=Escherichia coli (strain K12) OX=83333 GN=metC PE=1 SV=1	6.00606	43185	F217596.dat	Q26383_MS20-016_Ecoli_H-t4	990	45.8	17	31	19	277	26	24	23	31	18	14	19	17	17	13	19	15	14	14	13	0.656085	-1.52419	-0.608046	0.00696116	Blue	0.555556	-1.8	-0.847997	0.00522434	Blue	0.846774	-1.18095	-0.239951	0.0242295	Orange
P0A8N5	SYK2_ECOLI Lysine--tRNA ligase, heat inducible OS=Escherichia coli (strain K12) OX=83333 GN=lysU PE=1 SV=2	5.10379	57790	F217593.dat	Q26386_MS20-016_Ecoli_R-t7	742	31.7	15	22	19	264	20	22	17	16	22	20	24	22	14	15	14	15	16	13	14	0.998192	-1.00181	-0.00261121	0.986949	Red	0.78481	-1.27419	-0.349584	0.0457268	Orange	0.786232	-1.27189	-0.346973	0.0428036	Orange
P00904	TRPGD_ECOLI Bifunctional protein TrpGD OS=Escherichia coli (strain K12) OX=83333 GN=trpGD PE=1 SV=3	6.04516	56834	F217608.dat	Q26388_MS20-016_Ecoli_C-t9	705	36.9	12	22	19	263	16	17	16	15	19	18	19	20	22	20	21	17	16	13	14	1.22689	1.22689	0.295007	0.000238735	Orange	0.941176	-1.0625	-0.0874628	0.371947	Red	0.767123	-1.30357	-0.38247	0.00584059	Orange
P0AAG0	DPPD_ECOLI Dipeptide transport ATP-binding protein DppD OS=Escherichia coli (strain K12) OX=83333 GN=dppD PE=1 SV=1	6.15292	35821	F217597.dat	Q26384_MS20-016_Ecoli_AA-t5	936	57.2	19	30	19	261	11	14	11	9	30	25	21	27	15	18	18	17	18	13	14	1.87755	1.87755	0.908852	0.00148454	Blue	1.34694	1.34694	0.429684	0.0363346	Orange	0.717391	-1.39394	-0.479168	0.0242072	Orange
P60664	HIS6_ECOLI Imidazole glycerol phosphate synthase subunit HisF OS=Escherichia coli (strain K12) OX=83333 GN=hisF PE=1 SV=1	5.03402	28437	F217615.dat	Q26393_MS20-016_Ecoli_M-t14	576	54.7	11	20	19	248	23	22	19	18	9	12	10	16	16	14	20	9	19	20	21	0.69103	-1.44712	-0.53318	0.0065775	Orange	0.848837	-1.17808	-0.23644	0.342146	Red	1.22837	1.22837	0.29674	0.33197	Red
P28304	QOR1_ECOLI Quinone oxidoreductase 1 OS=Escherichia coli (strain K12) OX=83333 GN=qorA PE=1 SV=1	8.35069	35151	F217598.dat	Q26385_MS20-016_Ecoli_Q-t6	728	65.1	15	26	19	221	6	11	7	20	26	26	22	28	26	25	24	0	0	0	0	2.19048	2.19048	1.13124	0.0180849	Blue	0.0833333	-12	-3.58496	0.0409404	Blue	0.0380435	-26.2857	-4.71621	3.38718e-08	Blue
P05042	FUMC_ECOLI Fumarate hydratase class II OS=Escherichia coli (strain K12) OX=83333 GN=fumC PE=1 SV=1	6.12245	50457	F217592.dat	Q26380_MS20-016_Ecoli_AE-t1	700	42.6	16	24	19	194	24	20	18	25	11	7	8	6	10	8	8	8	11	16	14	0.408163	-2.45	-1.29278	0.00172079	Blue	0.582418	-1.71698	-0.779874	0.00760957	Blue	1.42692	1.42692	0.512908	0.103681	Red
P37747	GLF_ECOLI UDP-galactopyranose mutase OS=Escherichia coli (strain K12) OX=83333 GN=glf PE=1 SV=1	6.61522	42939	F217603.dat	Q26387_MS20-016_Ecoli_Z-t8	779	45.8	17	23	19	191	8	16	14	16	22	18	21	23	17	19	17	0	0	0	0	1.41872	1.41872	0.504589	0.0393349	Orange	0.0689655	-14.5	-3.85798	0.00567523	Blue	0.0486111	-20.5714	-4.36257	7.13279e-07	Blue
P15042	DNLJ_ECOLI DNA ligase OS=Escherichia coli (strain K12) OX=83333 GN=ligA PE=1 SV=2	5.38555	73560	F217611.dat	Q26389_MS20-016_Ecoli_I-t10	598	27.9	13	16	19	186	11	11	9	9	13	11	15	12	13	16	13	14	13	12	14	1.2987	1.2987	0.37707	0.00467593	Orange	1.29545	1.29545	0.373458	0.00531104	Orange	0.9975	-1.00251	-0.00361125	0.96548	Red
P17445	BETB_ECOLI NAD/NADP-dependent betaine aldehyde dehydrogenase OS=Escherichia coli (strain K12) OX=83333 GN=betB PE=1 SV=3	5.19033	52878	F217613.dat	Q26391_MS20-016_Ecoli_AC-t12	902	39	15	25	19	166	13	13	12	11	2	3	2	1	2	3	4	25	26	25	24	0.25876	-3.86458	-1.95031	1.71225e-06	Blue	1.96226	1.96226	0.972519	1.20394e-06	Blue	7.58333	7.58333	2.92283	5.04303e-10	Blue
P10902	NADB_ECOLI L-aspartate oxidase OS=Escherichia coli (strain K12) OX=83333 GN=nadB PE=1 SV=4	5.88982	60299	F217595.dat	Q26382_MS20-016_Ecoli_AP-t3	554	26.1	14	16	19	119	15	19	16	15	2	3	4	3	2	2	3	11	7	7	10	0.215321	-4.64423	-2.21544	0.000332834	Blue	0.565217	-1.76923	-0.823122	0.00176896	Blue	2.625	2.625	1.39232	0.00736849	Blue
P37177	PT1P_ECOLI Phosphoenolpyruvate-dependent phosphotransferase system OS=Escherichia coli (strain K12) OX=83333 GN=ptsP PE=1 SV=2	5.57938	83663	F217598.dat	Q26385_MS20-016_Ecoli_Q-t6	400	15.4	9	11	19	119	4	7	6	6	8	11	11	9	10	11	12	4	10	5	5	1.67196	1.67196	0.741538	0.000899215	Blue	1.03704	1.03704	0.0524674	0.874711	Red	0.620253	-1.61224	-0.689071	0.0429727	Blue
P31828	PQQL_ECOLI Probable zinc protease PqqL OS=Escherichia coli (strain K12) OX=83333 GN=pqqL PE=1 SV=2	5.95474	104592	F217594.dat	Q26381_MS20-016_Ecoli_AN-t2	695	18.8	14	15	19	73	12	15	14	14	0	0	0	1	0	0	1	5	2	5	4	0.0871671	-11.4722	-3.52007	8.52482e-05	Blue	0.338983	-2.95	-1.56071	5.32455e-05	Blue	3.88889	3.88889	1.95936	0.0106729	Blue
P0A7R1	RL9_ECOLI 50S ribosomal protein L9 OS=Escherichia coli (strain K12) OX=83333 GN=rplI PE=1 SV=1	6.16534	15759	F217595.dat	Q26382_MS20-016_Ecoli_AP-t3	1083	87.2	17	72	18	1162	76	79	72	78	80	70	71	79	88	72	80	59	85	83	90	1.01156	1.01156	0.0165791	0.765336	Red	1.03883	1.03883	0.0549665	0.697878	Red	1.02697	1.02697	0.0383874	0.788879	Red
P0ADI4	ENTB_ECOLI Enterobactin synthase component B OS=Escherichia coli (strain K12) OX=83333 GN=entB PE=1 SV=1	5.04603	32533	F217596.dat	Q26383_MS20-016_Ecoli_H-t4	962	61.4	17	68	18	772	55	57	57	68	40	46	55	47	54	52	43	55	42	58	43	0.815649	-1.22602	-0.29398	0.0221029	Orange	0.838174	-1.19307	-0.254678	0.106408	Red	1.02762	1.02762	0.0393017	0.781666	Red
P0AFH8	OSMY_ECOLI Osmotically-inducible protein Y OS=Escherichia coli (strain K12) OX=83333 GN=osmY PE=1 SV=1	6.31526	21061	F217613.dat	Q26391_MS20-016_Ecoli_AC-t12	1032	61.7	14	55	18	569	30	24	26	25	34	31	36	34	37	33	31	55	63	61	49	1.27392	1.27392	0.349273	0.00376789	Orange	2.12844	2.12844	1.0898	0.000844346	Blue	1.67078	1.67078	0.740523	0.00354049	Blue
P0AAI9	FABD_ECOLI Malonyl CoA-acyl carrier protein transacylase OS=Escherichia coli (strain K12) OX=83333 GN=fabD PE=1 SV=2	4.94691	32396	F217603.dat	Q26387_MS20-016_Ecoli_Z-t8	926	73.5	16	39	18	542	33	34	32	38	45	39	42	39	46	36	39	33	28	29	29	1.18744	1.18744	0.247851	0.00800079	Orange	0.87234	-1.14634	-0.197037	0.0408401	Orange	0.734642	-1.36121	-0.444887	0.000151613	Orange
P04036	DAPB_ECOLI 4-hydroxy-tetrahydrodipicolinate reductase OS=Escherichia coli (strain K12) OX=83333 GN=dapB PE=1 SV=1	5.44597	28739	F217592.dat	Q26380_MS20-016_Ecoli_AE-t1	894	60.1	16	50	18	486	50	48	45	58	16	17	14	19	37	35	47	21	23	31	25	0.535192	-1.86849	-0.901873	0.00244214	Blue	0.507317	-1.97115	-0.97904	0.00048318	Blue	0.947917	-1.05495	-0.0771679	0.797035	Red
P0A7G6	RECA_ECOLI Protein RecA OS=Escherichia coli (strain K12) OX=83333 GN=recA PE=1 SV=2	5.09347	37950	F217603.dat	Q26387_MS20-016_Ecoli_Z-t8	1111	57.2	17	43	18	472	32	36	32	30	34	36	38	43	25	30	28	29	28	26	25	1.02772	1.02772	0.0394452	0.735924	Red	0.835821	-1.19643	-0.258734	0.0142751	Orange	0.813278	-1.22959	-0.298179	0.0355445	Orange
P0A805	RRF_ECOLI Ribosome-recycling factor OS=Escherichia coli (strain K12) OX=83333 GN=frr PE=1 SV=1	6.43615	20626	F217603.dat	Q26387_MS20-016_Ecoli_Z-t8	871	75.1	13	27	18	458	32	23	21	32	35	31	27	27	32	26	35	34	35	33	35	1.12245	1.12245	0.16665	0.345087	Red	1.25893	1.25893	0.332196	0.0870084	Red	1.12159	1.12159	0.165547	0.0394163	Orange
P21165	PEPQ_ECOLI Xaa-Pro dipeptidase OS=Escherichia coli (strain K12) OX=83333 GN=pepQ PE=1 SV=2	5.60233	50144	F217595.dat	Q26382_MS20-016_Ecoli_AP-t3	1003	53.7	18	45	18	457	40	37	45	41	25	26	29	27	24	27	22	34	25	30	25	0.639863	-1.56283	-0.644165	0.000636265	Blue	0.706587	-1.41525	-0.501061	0.00498215	Orange	1.10428	1.10428	0.143104	0.300999	Red
P30860	ARTJ_ECOLI ABC transporter arginine-binding protein 1 OS=Escherichia coli (strain K12) OX=83333 GN=artJ PE=1 SV=2	6.83359	26813	F217592.dat	Q26380_MS20-016_Ecoli_AE-t1	1021	65.4	16	39	18	432	39	43	35	35	34	34	29	30	26	24	27	16	16	22	22	0.772894	-1.29384	-0.371658	0.00918278	Orange	0.512821	-1.95	-0.963474	0.000337682	Blue	0.663507	-1.50714	-0.591816	0.00286511	Blue
P0AE18	MAP1_ECOLI Methionine aminopeptidase OS=Escherichia coli (strain K12) OX=83333 GN=map PE=1 SV=1	5.64057	29312	F217597.dat	Q26384_MS20-016_Ecoli_AA-t5	760	76.5	15	34	18	396	33	30	24	32	34	28	28	34	33	31	30	12	12	16	19	1.0453	1.0453	0.0639118	0.564981	Red	0.512195	-1.95238	-0.965235	0.00140226	Blue	0.49	-2.04082	-1.02915	0.000380732	Blue
P0ACA7	GSTB_ECOLI Glutathione S-transferase GstB OS=Escherichia coli (strain K12) OX=83333 GN=gstB PE=1 SV=1	5.05027	23698	F217612.dat	Q26390_MS20-016_Ecoli_AH-t11	775	75.5	16	35	18	342	18	18	16	26	23	24	23	29	25	23	35	16	19	24	23	1.31707	1.31707	0.397335	0.0560626	Red	1.04878	1.04878	0.0687128	0.74123	Red	0.796296	-1.25581	-0.328623	0.0621655	Red
P00547	KHSE_ECOLI Homoserine kinase OS=Escherichia coli (strain K12) OX=83333 GN=thrB PE=1 SV=2	5.45282	33602	F217603.dat	Q26387_MS20-016_Ecoli_Z-t8	589	42.3	12	33	18	335	26	28	20	20	34	29	26	33	22	19	18	15	16	11	18	1.09621	1.09621	0.132524	0.480321	Red	0.653061	-1.53125	-0.61471	0.0178275	Blue	0.595745	-1.67857	-0.747234	0.00433822	Blue
P00393	DHNA_ECOLI NADH dehydrogenase OS=Escherichia coli (strain K12) OX=83333 GN=ndh PE=1 SV=2	8.96102	47329	F217593.dat	Q26386_MS20-016_Ecoli_R-t7	752	40.8	13	32	18	331	18	19	12	18	28	29	32	26	24	27	24	20	20	16	18	1.58551	1.58551	0.66495	0.00193304	Blue	1.09859	1.09859	0.135655	0.392016	Red	0.692893	-1.44322	-0.529295	0.000250021	Orange
P33221	PURT_ECOLI Formate-dependent phosphoribosylglycinamide formyltransferase OS=Escherichia coli (strain K12) OX=83333 GN=purT PE=1 SV=3	5.48221	42407	F217597.dat	Q26384_MS20-016_Ecoli_AA-t5	946	49	17	28	18	311	23	22	19	22	28	29	34	34	22	27	24	12	8	3	4	1.30159	1.30159	0.380272	0.00744929	Orange	0.344444	-2.90323	-1.53766	0.00264063	Blue	0.264634	-3.7788	-1.91793	9.05984e-05	Blue
P30177	YBIB_ECOLI Uncharacterized protein YbiB OS=Escherichia coli (strain K12) OX=83333 GN=ybiB PE=1 SV=1	6.37737	35026	F217603.dat	Q26387_MS20-016_Ecoli_Z-t8	771	72.8	15	24	18	311	19	18	19	22	23	20	19	24	22	21	19	21	20	23	21	1.08014	1.08014	0.111217	0.191515	Red	1.08537	1.08537	0.118181	0.157904	Red	1.00484	1.00484	0.00696395	0.914515	Red
P62768	YAEH_ECOLI UPF0325 protein YaeH OS=Escherichia coli (strain K12) OX=83333 GN=yaeH PE=3 SV=1	6.61399	15087	F217616.dat	Q26394_MS20-016_Ecoli_E-t15	774	75.8	15	25	18	295	17	14	14	18	19	17	15	18	19	19	20	25	28	27	25	1.14286	1.14286	0.192645	0.101484	Red	1.62687	1.62687	0.702095	0.000274242	Blue	1.42351	1.42351	0.50945	7.31609e-05	Orange
P22188	MURE_ECOLI UDP-N-acetylmuramoyl-L-alanyl-D-glutamate--2,6-diaminopimelate ligase OS=Escherichia coli (strain K12) OX=83333 GN=murE PE=1 SV=2	5.42486	53310	F217598.dat	Q26385_MS20-016_Ecoli_Q-t6	669	37.2	13	19	18	269	18	15	18	17	18	19	18	18	16	18	19	18	19	18	20	1.05556	1.05556	0.0780025	0.270112	Red	1.09722	1.09722	0.133856	0.0928017	Red	1.03947	1.03947	0.0558532	0.260739	Red
P0AF18	NAGA_ECOLI N-acetylglucosamine-6-phosphate deacetylase OS=Escherichia coli (strain K12) OX=83333 GN=nagA PE=1 SV=1	5.64512	40923	F217616.dat	Q26394_MS20-016_Ecoli_E-t15	828	59.9	15	20	18	265	19	19	20	17	17	12	17	18	15	15	15	19	20	22	20	0.83906	-1.19181	-0.253155	0.0104774	Orange	1.07595	1.07595	0.10561	0.1428	Red	1.28233	1.28233	0.358765	0.00109048	Orange
P0A749	MURA_ECOLI UDP-N-acetylglucosamine 1-carboxyvinyltransferase OS=Escherichia coli (strain K12) OX=83333 GN=murA PE=1 SV=1	5.8088	44789	F217594.dat	Q26381_MS20-016_Ecoli_AN-t2	674	45.1	16	26	18	234	19	26	19	19	14	17	15	14	13	10	12	16	15	14	11	0.669951	-1.49265	-0.577873	0.0174441	Orange	0.689655	-1.45	-0.536053	0.0219247	Orange	1.02941	1.02941	0.0418202	0.763985	Red
P08142	ILVB_ECOLI Acetolactate synthase isozyme 1 large subunit OS=Escherichia coli (strain K12) OX=83333 GN=ilvB PE=1 SV=1	5.30223	60402	F217596.dat	Q26383_MS20-016_Ecoli_H-t4	933	39.1	13	30	18	201	29	31	32	30	10	10	7	7	13	13	18	1	0	0	0	0.385488	-2.59412	-1.37524	2.20096e-06	Blue	0.0396825	-25.2	-4.65535	2.26696e-06	Blue	0.102941	-9.71429	-3.28011	0.000260496	Blue
P0A9J8	CMPDT_ECOLI Bifunctional chorismate mutase/prephenate dehydratase OS=Escherichia coli (strain K12) OX=83333 GN=pheA PE=1 SV=1	6.21093	43084	F217592.dat	Q26380_MS20-016_Ecoli_AE-t1	632	32.4	16	21	18	199	21	19	15	17	16	15	17	16	11	14	11	7	7	5	8	0.804511	-1.24299	-0.313815	0.0572736	Red	0.407895	-2.45161	-1.29373	0.00100888	Blue	0.507009	-1.97235	-0.979916	8.22124e-05	Blue
A0A4S4P5H4	A0A4S4P5H4_ECOLI Ribonuclease G OS=Escherichia coli (strain K12) OX=83333 GN=FAZ83_05025 PE=4 SV=1	5.60377	55329	F217593.dat	Q26386_MS20-016_Ecoli_R-t7	817	46.6	14	17	18	190	16	13	13	9	13	15	17	13	10	13	10	13	10	13	12	1.01818	1.01818	0.0259952	0.889632	Red	0.945455	-1.05769	-0.08092	0.661819	Red	0.928571	-1.07692	-0.106915	0.420733	Red
P0AC88	GM4D_ECOLI GDP-mannose 4,6-dehydratase OS=Escherichia coli (strain K12) OX=83333 GN=gmd PE=1 SV=1	5.7816	42020	F217594.dat	Q26381_MS20-016_Ecoli_AN-t2	573	38.6	13	24	18	181	19	24	25	11	0	0	0	0	0	0	0	28	26	23	25	0.0481928	-20.75	-4.37504	0.0085502	Blue	1.27711	1.27711	0.352881	0.169804	Red	26.5	26.5	4.72792	0.000149072	Blue
P0A847	TGT_ECOLI Queuine tRNA-ribosyltransferase OS=Escherichia coli (strain K12) OX=83333 GN=tgt PE=1 SV=1	5.97488	42566	F217608.dat	Q26388_MS20-016_Ecoli_C-t9	512	28	10	13	18	164	13	9	11	11	11	11	10	11	13	12	11	13	9	10	9	1.02381	1.02381	0.0339473	0.764088	Red	0.9375	-1.06667	-0.0931094	0.570912	Red	0.915698	-1.09206	-0.127057	0.365704	Red
P0ADR8	PPNN_ECOLI Pyrimidine/purine nucleotide 5'-monophosphate nucleosidase OS=Escherichia coli (strain K12) OX=83333 GN=ppnN PE=1 SV=1	6.04567	50939	F217615.dat	Q26393_MS20-016_Ecoli_M-t14	644	29.7	10	16	18	137	14	13	13	10	6	7	6	6	3	2	6	11	12	16	12	0.455026	-2.19767	-1.13598	0.000348347	Blue	1.01852	1.01852	0.0264722	0.865135	Red	2.23837	2.23837	1.16245	0.00160079	Blue
P08957	T1MK_ECOLI Type I restriction enzyme EcoKI M protein OS=Escherichia coli (strain K12) OX=83333 GN=hsdM PE=1 SV=1	5.05605	59270	F217597.dat	Q26384_MS20-016_Ecoli_AA-t5	718	39.3	15	18	18	133	12	11	6	5	18	16	15	14	10	13	13	0	0	0	0	1.59398	1.59398	0.672638	0.0384516	Blue	0.105263	-9.5	-3.24793	0.0168168	Blue	0.0660377	-15.1429	-3.92057	6.21624e-06	Blue
P37626	YHII_ECOLI Uncharacterized protein YhiI OS=Escherichia coli (strain K12) OX=83333 GN=yhiI PE=3 SV=1	6.8937	38805	F217593.dat	Q26386_MS20-016_Ecoli_R-t7	582	41.7	12	16	18	133	11	11	5	11	12	13	16	11	12	14	16	1	0	0	0	1.37415	1.37415	0.458539	0.0713451	Red	0.119048	-8.4	-3.07039	0.00761929	Blue	0.0866337	-11.5429	-3.52893	5.02443e-07	Blue
P07604	TYRR_ECOLI Transcriptional regulatory protein TyrR OS=Escherichia coli (strain K12) OX=83333 GN=tyrR PE=1 SV=2	5.54329	57620	F217613.dat	Q26391_MS20-016_Ecoli_AC-t12	592	27.1	12	15	18	129	5	8	6	7	8	9	6	9	6	8	5	15	14	11	12	1.10476	1.10476	0.143735	0.401921	Red	1.86667	1.86667	0.900464	0.00163871	Blue	1.68966	1.68966	0.756729	0.0023494	Blue
P75882	GFCD_ECOLI Uncharacterized lipoprotein GfcD OS=Escherichia coli (strain K12) OX=83333 GN=gfcD PE=3 SV=1	5.8272	78638	F217613.dat	Q26391_MS20-016_Ecoli_AC-t12	986	34.4	18	26	18	111	8	5	10	3	0	0	0	0	0	0	0	26	21	19	19	0.133333	-7.5	-2.90689	0.0249257	Blue	2.96667	2.96667	1.56884	0.000639464	Blue	22.25	22.25	4.47573	0.00101407	Blue
P0A7W1	RS5_ECOLI 30S ribosomal protein S5 OS=Escherichia coli (strain K12) OX=83333 GN=rpsE PE=1 SV=2	10.1091	17592	F217592.dat	Q26380_MS20-016_Ecoli_AE-t1	1133	83.8	16	115	17	1616	115	120	111	110	99	92	98	109	112	89	112	100	114	114	121	0.891925	-1.12117	-0.165005	0.0170936	Orange	0.984783	-1.01545	-0.0221228	0.739967	Red	1.10411	1.10411	0.142882	0.103467	Red
P61175	RL22_ECOLI 50S ribosomal protein L22 OS=Escherichia coli (strain K12) OX=83333 GN=rplV PE=1 SV=1	10.2328	12219	F217612.dat	Q26390_MS20-016_Ecoli_AH-t11	1123	69.1	15	74	17	1054	67	71	65	68	64	57	66	67	67	68	74	68	79	84	89	0.976623	-1.02394	-0.0341258	0.50086	Red	1.17818	1.17818	0.236562	0.0676264	Red	1.20638	1.20638	0.270688	0.0453076	Orange
P0ADE6	KBP_ECOLI Potassium binding protein Kbp OS=Escherichia coli (strain K12) OX=83333 GN=kbp PE=1 SV=2	5.70753	16053	F217614.dat	Q26392_MS20-016_Ecoli_AI-t13	1078	97.3	17	67	17	738	28	25	24	37	41	42	53	40	51	55	59	69	67	70	77	1.68523	1.68523	0.752946	0.00126656	Blue	2.4322	2.4322	1.28226	4.62798e-05	Blue	1.44325	1.44325	0.529318	0.000182037	Orange
P23893	GSA_ECOLI Glutamate-1-semialdehyde 2,1-aminomutase OS=Escherichia coli (strain K12) OX=83333 GN=hemL PE=1 SV=2	4.73304	45336	F217594.dat	Q26381_MS20-016_Ecoli_AN-t2	1013	57.5	15	40	17	514	34	40	40	37	33	35	28	34	32	37	34	33	27	37	33	0.884793	-1.13021	-0.176589	0.0450489	Orange	0.864516	-1.15672	-0.210035	0.0872305	Red	0.977083	-1.02345	-0.0334465	0.749564	Red
P07014	SDHB_ECOLI Succinate dehydrogenase iron-sulfur subunit OS=Escherichia coli (strain K12) OX=83333 GN=sdhB PE=1 SV=1	6.31409	26752	F217594.dat	Q26381_MS20-016_Ecoli_AN-t2	947	75.6	15	54	17	494	57	54	51	32	32	26	24	30	21	19	27	34	30	26	31	0.536797	-1.8629	-0.897553	0.0217128	Blue	0.631313	-1.584	-0.663572	0.0428524	Blue	1.17608	1.17608	0.23398	0.0870258	Red
P0A9P4	TRXB_ECOLI Thioredoxin reductase OS=Escherichia coli (strain K12) OX=83333 GN=trxB PE=1 SV=2	5.29543	34601	F217603.dat	Q26387_MS20-016_Ecoli_Z-t8	978	64.2	14	32	17	428	32	32	31	30	26	30	25	32	29	26	30	26	22	29	28	0.908084	-1.10122	-0.139102	0.0268846	Orange	0.844961	-1.18349	-0.243043	0.0427644	Orange	0.930488	-1.07471	-0.103941	0.314285	Red
P08178	PUR5_ECOLI Phosphoribosylformylglycinamidine cyclo-ligase OS=Escherichia coli (strain K12) OX=83333 GN=purM PE=1 SV=3	4.82735	36831	F217616.dat	Q26394_MS20-016_Ecoli_E-t15	840	50.4	12	28	17	398	26	28	25	25	26	26	27	27	27	26	25	28	26	28	28	1.01058	1.01058	0.0151864	0.72692	Red	1.05556	1.05556	0.0780025	0.139456	Red	1.0445	1.0445	0.0628161	0.0886489	Red
P0AA16	OMPR_ECOLI DNA-binding dual transcriptional regulator OmpR OS=Escherichia coli (strain K12) OX=83333 GN=ompR PE=1 SV=1	6.03754	27336	F217616.dat	Q26394_MS20-016_Ecoli_E-t15	734	74.1	15	37	17	382	23	22	23	19	26	20	20	24	24	25	23	28	31	37	37	1.06122	1.06122	0.0857299	0.315139	Red	1.50549	1.50549	0.590237	0.00906734	Blue	1.41864	1.41864	0.504508	0.014269	Orange
P52643	LDHD_ECOLI D-lactate dehydrogenase OS=Escherichia coli (strain K12) OX=83333 GN=ldhA PE=1 SV=1	5.2851	36511	F217613.dat	Q26391_MS20-016_Ecoli_AC-t12	766	38.6	14	29	17	332	22	18	18	18	23	22	22	24	20	17	20	29	28	26	25	1.10714	1.10714	0.146841	0.150765	Red	1.4	1.4	0.485427	0.00107678	Orange	1.26452	1.26452	0.338585	0.00183917	Orange
P0AAC0	USPE_ECOLI Universal stress protein E OS=Escherichia coli (strain K12) OX=83333 GN=uspE PE=1 SV=2	5.1569	35684	F217611.dat	Q26389_MS20-016_Ecoli_I-t10	681	56.3	14	26	17	326	19	21	17	23	25	21	19	22	20	26	27	21	19	26	20	1.13605	1.13605	0.184032	0.143953	Red	1.07143	1.07143	0.0995357	0.486842	Red	0.943114	-1.06032	-0.0844963	0.511712	Red
P09372	GRPE_ECOLI Protein GrpE OS=Escherichia coli (strain K12) OX=83333 GN=grpE PE=1 SV=1	4.68136	21784	F217603.dat	Q26387_MS20-016_Ecoli_Z-t8	632	65	14	29	17	321	23	25	16	20	24	22	26	29	21	20	23	19	16	20	17	1.11688	1.11688	0.159478	0.30909	Red	0.863636	-1.15789	-0.211504	0.233339	Red	0.773256	-1.29323	-0.370982	0.0046268	Orange
P0AAX8	YBIS_ECOLI Probable L,D-transpeptidase YbiS OS=Escherichia coli (strain K12) OX=83333 GN=ybiS PE=1 SV=1	5.99241	33304	F217597.dat	Q26384_MS20-016_Ecoli_AA-t5	826	57.2	14	26	17	313	18	17	17	25	26	22	21	25	22	20	21	23	17	21	18	1.15697	1.15697	0.210347	0.202922	Red	1.02469	1.02469	0.0351894	0.840723	Red	0.885671	-1.12909	-0.175158	0.154583	Red
P0A993	F16PA_ECOLI Fructose-1,6-bisphosphatase class 1 OS=Escherichia coli (strain K12) OX=83333 GN=fbp PE=1 SV=1	5.66506	36811	F217595.dat	Q26382_MS20-016_Ecoli_AP-t3	836	52.7	14	28	17	312	27	29	28	22	19	25	20	20	17	17	16	22	19	16	15	0.732468	-1.36525	-0.449163	0.00827096	Orange	0.690909	-1.44737	-0.533432	0.00862971	Orange	0.943262	-1.06015	-0.0842689	0.578961	Red
P07639	AROB_ECOLI 3-dehydroquinate synthase OS=Escherichia coli (strain K12) OX=83333 GN=aroB PE=1 SV=1	5.72108	38856	F217616.dat	Q26394_MS20-016_Ecoli_E-t15	756	55.5	14	21	17	283	20	20	17	20	19	17	15	17	18	18	18	21	20	22	21	0.910053	-1.09884	-0.135978	0.0911172	Red	1.08642	1.08642	0.119582	0.100162	Red	1.1938	1.1938	0.255559	0.000348094	Orange
P69786	PTGCB_ECOLI PTS system glucose-specific EIICB component OS=Escherichia coli (strain K12) OX=83333 GN=ptsG PE=1 SV=1	8.76468	50644	F217592.dat	Q26380_MS20-016_Ecoli_AE-t1	845	36.3	15	30	17	277	30	24	24	20	20	23	18	14	13	18	17	15	16	11	14	0.728291	-1.37308	-0.457412	0.0328925	Orange	0.588235	-1.7	-0.765535	0.00801134	Blue	0.807692	-1.2381	-0.308122	0.0634557	Red
P0A6U8	GLGA_ECOLI Glycogen synthase OS=Escherichia coli (strain K12) OX=83333 GN=glgA PE=1 SV=1	6.14469	52789	F217592.dat	Q26380_MS20-016_Ecoli_AE-t1	705	37.1	14	19	17	271	19	18	19	24	16	15	17	18	19	20	17	19	17	18	15	0.877551	-1.13953	-0.188445	0.155124	Red	0.869048	-1.15068	-0.202493	0.145756	Red	0.99031	-1.00978	-0.0140478	0.872935	Red
P09424	MTLD_ECOLI Mannitol-1-phosphate 5-dehydrogenase OS=Escherichia coli (strain K12) OX=83333 GN=mtlD PE=1 SV=3	5.35692	41113	F217603.dat	Q26387_MS20-016_Ecoli_Z-t8	752	47.4	14	24	17	266	15	17	14	20	19	20	19	24	21	21	22	17	11	13	13	1.24898	1.24898	0.32075	0.0359019	Orange	0.828571	-1.2069	-0.271302	0.151578	Red	0.663399	-1.50739	-0.592052	0.00414609	Blue
P40874	MTOX_ECOLI N-methyl-L-tryptophan oxidase OS=Escherichia coli (strain K12) OX=83333 GN=solA PE=1 SV=1	5.14233	40876	F217598.dat	Q26385_MS20-016_Ecoli_Q-t6	740	55.1	13	21	17	264	16	23	18	19	18	21	21	23	16	13	18	17	14	15	12	0.978571	-1.0219	-0.0312509	0.832634	Red	0.775	-1.29032	-0.367732	0.0511758	Red	0.791971	-1.26267	-0.336481	0.0366935	Orange
P16676	CYSA_ECOLI Sulfate/thiosulfate import ATP-binding protein CysA OS=Escherichia coli (strain K12) OX=83333 GN=cysA PE=1 SV=2	6.94114	41033	F217613.dat	Q26391_MS20-016_Ecoli_AC-t12	778	43.3	13	18	17	254	17	21	20	19	17	17	12	21	14	16	13	18	23	12	14	0.825397	-1.21154	-0.27684	0.0356204	Orange	0.876543	-1.14085	-0.190103	0.390079	Red	1.06197	1.06197	0.0867373	0.717803	Red
P76372	WZZB_ECOLI Chain length determinant protein OS=Escherichia coli (strain K12) OX=83333 GN=wzzB PE=1 SV=2	5.42746	36432	F217612.dat	Q26390_MS20-016_Ecoli_AH-t11	759	46.6	13	24	17	251	24	23	19	24	23	23	24	22	23	22	24	0	0	0	0	1.02128	1.02128	0.0303736	0.708479	Red	0.0425532	-23.5	-4.55459	0.000323197	Blue	0.0416667	-24	-4.58496	3.9277e-10	Blue
P45577	PROQ_ECOLI RNA chaperone ProQ OS=Escherichia coli (strain K12) OX=83333 GN=proQ PE=1 SV=2	9.66383	25877	F217596.dat	Q26383_MS20-016_Ecoli_H-t4	658	60.3	12	20	17	230	21	22	19	20	12	15	12	17	14	13	11	14	13	14	13	0.671096	-1.4901	-0.575408	7.307e-05	Orange	0.674419	-1.48276	-0.568284	0.000483369	Orange	1.00495	1.00495	0.00712443	0.934	Red
P25522	MNME_ECOLI tRNA modification GTPase MnmE OS=Escherichia coli (strain K12) OX=83333 GN=mnmE PE=1 SV=3	4.89155	49201	F217613.dat	Q26391_MS20-016_Ecoli_AC-t12	827	39.9	14	20	17	215	10	11	11	12	13	16	14	16	15	14	10	20	17	20	16	1.25	1.25	0.321928	0.0088528	Orange	1.60417	1.60417	0.681824	0.0030354	Blue	1.28333	1.28333	0.359896	0.0152965	Orange
P75823	LTAE_ECOLI Low specificity L-threonine aldolase OS=Escherichia coli (strain K12) OX=83333 GN=ltaE PE=1 SV=1	5.8067	36472	F217595.dat	Q26382_MS20-016_Ecoli_AP-t3	733	55.3	15	17	17	211	13	14	17	19	13	16	16	16	17	15	23	8	6	9	9	1.04904	1.04904	0.0690704	0.663268	Red	0.537313	-1.86111	-0.896164	0.00551428	Blue	0.512195	-1.95238	-0.965235	0.000160631	Blue
P13482	TREA_ECOLI Periplasmic trehalase OS=Escherichia coli (strain K12) OX=83333 GN=treA PE=1 SV=1	5.59952	63597	F217613.dat	Q26391_MS20-016_Ecoli_AC-t12	641	31	13	18	17	209	13	6	8	17	16	15	10	12	14	12	15	18	17	20	16	1.20238	1.20238	0.265894	0.409834	Red	1.5625	1.5625	0.643856	0.0668922	Green	1.2995	1.2995	0.377962	0.00673751	Orange
P07024	USHA_ECOLI Protein UshA OS=Escherichia coli (strain K12) OX=83333 GN=ushA PE=1 SV=2	5.47459	60786	F217595.dat	Q26382_MS20-016_Ecoli_AP-t3	617	31.1	12	15	17	204	15	13	15	14	12	15	15	13	11	13	11	14	12	16	15	0.908665	-1.10052	-0.138179	0.113447	Red	1	1	0	1	Red	1.10052	1.10052	0.138179	0.236198	Red
P37329	MODA_ECOLI Molybdate-binding protein ModA OS=Escherichia coli (strain K12) OX=83333 GN=modA PE=1 SV=1	7.80926	27347	F217613.dat	Q26391_MS20-016_Ecoli_AC-t12	537	48.6	11	18	17	178	11	11	10	9	15	11	12	13	7	7	9	18	15	15	15	1.02857	1.02857	0.040642	0.803314	Red	1.48889	1.48889	0.574236	0.00150792	Orange	1.44753	1.44753	0.533594	0.00447662	Orange
P0ACC7	GLMU_ECOLI Bifunctional protein GlmU OS=Escherichia coli (strain K12) OX=83333 GN=glmU PE=1 SV=1	6.08692	49160	F217594.dat	Q26381_MS20-016_Ecoli_AN-t2	663	36.6	13	19	17	171	15	19	16	14	10	14	12	10	7	7	7	11	8	9	12	0.621849	-1.60811	-0.685364	0.00283727	Blue	0.647059	-1.54545	-0.628031	0.00576869	Blue	1.04054	1.04054	0.0573332	0.764555	Red
P00887	AROH_ECOLI Phospho-2-dehydro-3-deoxyheptonate aldolase, Trp-sensitive OS=Escherichia coli (strain K12) OX=83333 GN=aroH PE=1 SV=4	6.42286	38711	F217594.dat	Q26381_MS20-016_Ecoli_AN-t2	560	37.6	11	11	17	167	14	11	10	10	13	12	9	12	11	10	14	12	8	10	11	1.02624	1.02624	0.0373669	0.78911	Red	0.918367	-1.08889	-0.122857	0.462907	Red	0.894886	-1.11746	-0.160224	0.261358	Red
P0A7I4	RF3_ECOLI Peptide chain release factor RF3 OS=Escherichia coli (strain K12) OX=83333 GN=prfC PE=1 SV=2	5.65463	59536	F217598.dat	Q26385_MS20-016_Ecoli_Q-t6	528	28.4	12	17	17	155	12	13	13	7	16	17	15	10	10	10	7	7	10	3	5	1.07289	1.07289	0.101497	0.672046	Red	0.591837	-1.68966	-0.756729	0.0523818	Green	0.55163	-1.81281	-0.858226	0.0223063	Blue
P39401	OPGB_ECOLI Phosphoglycerol transferase I OS=Escherichia coli (strain K12) OX=83333 GN=mdoB PE=3 SV=2	6.10231	85441	F217595.dat	Q26382_MS20-016_Ecoli_AP-t3	381	13.9	10	10	17	142	10	9	10	8	8	9	8	9	10	11	10	10	11	9	10	1.00348	1.00348	0.00501807	0.956816	Red	1.07317	1.07317	0.10188	0.279303	Red	1.06944	1.06944	0.0968615	0.257051	Red
P75864	RLMKL_ECOLI Ribosomal RNA large subunit methyltransferase K/L OS=Escherichia coli (strain K12) OX=83333 GN=rlmL PE=1 SV=1	8.96435	78805	F217613.dat	Q26391_MS20-016_Ecoli_AC-t12	473	18.2	11	13	17	140	8	10	8	9	7	10	10	9	10	8	8	13	13	9	8	1.01099	1.01099	0.0157673	0.875808	Red	1.20513	1.20513	0.269187	0.230081	Red	1.19203	1.19203	0.253419	0.250165	Red
P0AG84	YGHA_ECOLI Uncharacterized oxidoreductase YghA OS=Escherichia coli (strain K12) OX=83333 GN=yghA PE=1 SV=1	6.31981	31468	F217611.dat	Q26389_MS20-016_Ecoli_I-t10	673	48	14	20	17	139	7	5	6	14	12	14	11	14	17	20	17	0	0	2	0	1.77778	1.77778	0.830075	0.0307197	Blue	0.166667	-6	-2.58496	0.0312737	Blue	0.09375	-10.6667	-3.41504	4.41958e-06	Blue
P31060	MODF_ECOLI ABC transporter ATP-binding protein ModF OS=Escherichia coli (strain K12) OX=83333 GN=modF PE=2 SV=2	5.4316	54502	F217611.dat	Q26389_MS20-016_Ecoli_I-t10	464	29.4	13	16	17	135	11	11	8	9	12	11	13	13	11	16	11	2	2	3	2	1.24917	1.24917	0.320969	0.0316213	Orange	0.302326	-3.30769	-1.72583	0.00104827	Blue	0.242021	-4.13187	-2.04679	1.32541e-06	Blue
P76149	SAD_ECOLI Succinate semialdehyde dehydrogenase [NAD(P)+] Sad OS=Escherichia coli (strain K12) OX=83333 GN=sad PE=1 SV=2	5.44213	49686	F217595.dat	Q26382_MS20-016_Ecoli_AP-t3	646	35.5	13	20	17	132	14	13	20	14	0	2	1	1	0	1	0	19	15	17	15	0.105495	-9.47917	-3.24476	0.00230194	Blue	1.07692	1.07692	0.106915	0.533025	Red	10.2083	10.2083	3.35168	0.000205937	Blue
P0A959	ALAA_ECOLI Glutamate-pyruvate aminotransferase AlaA OS=Escherichia coli (strain K12) OX=83333 GN=alaA PE=1 SV=1	5.84739	45488	F217593.dat	Q26386_MS20-016_Ecoli_R-t7	504	37.8	9	10	17	130	10	12	13	8	6	12	10	11	6	7	8	12	5	6	4	0.81459	-1.22761	-0.295855	0.175039	Red	0.659574	-1.51613	-0.600393	0.116758	Green	0.809701	-1.23502	-0.304538	0.411641	Red
P37645	YHJG_ECOLI AsmA family protein YhjG OS=Escherichia coli (strain K12) OX=83333 GN=yhjG PE=3 SV=3	8.65172	74411	F217616.dat	Q26394_MS20-016_Ecoli_E-t15	501	18.7	11	19	17	127	2	1	3	4	7	7	8	6	8	10	8	16	16	12	19	2.4898	2.4898	1.31603	0.000546034	Blue	4.78571	4.78571	2.25873	0.000913267	Blue	1.92213	1.92213	0.942707	0.00767193	Blue
P13039	FES_ECOLI Enterochelin esterase OS=Escherichia coli (strain K12) OX=83333 GN=fes PE=1 SV=2	6.07665	45623	F217596.dat	Q26383_MS20-016_Ecoli_H-t4	509	36.2	11	13	17	112	7	9	9	13	6	4	7	6	6	6	9	8	7	9	6	0.693878	-1.44118	-0.527247	0.0764384	Red	0.809524	-1.23529	-0.304855	0.222924	Red	1.16667	1.16667	0.222392	0.198604	Red
P0A8F8	UVRB_ECOLI UvrABC system protein B OS=Escherichia coli (strain K12) OX=83333 GN=uvrB PE=1 SV=2	5.13962	76178	F217614.dat	Q26392_MS20-016_Ecoli_AI-t13	445	25.1	11	14	17	111	7	3	7	7	4	6	6	5	8	4	7	11	14	12	10	0.959184	-1.04255	-0.060121	0.813535	Red	1.82143	1.82143	0.86507	0.00498189	Blue	1.89894	1.89894	0.925191	0.00130052	Blue
P0A7J3	RL10_ECOLI 50S ribosomal protein L10 OS=Escherichia coli (strain K12) OX=83333 GN=rplJ PE=1 SV=2	9.03785	17700	F217592.dat	Q26380_MS20-016_Ecoli_AE-t1	988	79.4	15	48	16	743	48	56	51	48	53	43	43	55	54	47	43	44	53	50	55	0.952381	-1.05	-0.0703893	0.406889	Red	0.995169	-1.00485	-0.00698643	0.937515	Red	1.04493	1.04493	0.0634029	0.509024	Red
P0A7K2	RL7_ECOLI 50S ribosomal protein L7/L12 OS=Escherichia coli (strain K12) OX=83333 GN=rplL PE=1 SV=2	4.60254	12288	F217615.dat	Q26393_MS20-016_Ecoli_M-t14	717	81.8	12	43	16	573	36	43	34	36	34	29	38	27	39	42	44	37	43	43	48	0.971055	-1.02981	-0.042375	0.731539	Red	1.14379	1.14379	0.193823	0.116596	Red	1.17788	1.17788	0.236198	0.079243	Red
P0A7A9	IPYR_ECOLI Inorganic pyrophosphatase OS=Escherichia coli (strain K12) OX=83333 GN=ppa PE=1 SV=2	5.0266	19691	F217603.dat	Q26387_MS20-016_Ecoli_Z-t8	892	66.5	15	44	16	562	35	37	36	37	43	42	44	44	48	39	37	29	30	29	32	1.16587	1.16587	0.221404	0.00324519	Orange	0.832215	-1.20161	-0.264972	0.000593078	Orange	0.713816	-1.40092	-0.486376	2.896e-05	Orange
P0ADS6	YGGE_ECOLI Uncharacterized protein YggE OS=Escherichia coli (strain K12) OX=83333 GN=yggE PE=4 SV=1	6.10001	26619	F217614.dat	Q26392_MS20-016_Ecoli_AI-t13	683	40.7	13	41	16	521	31	26	27	35	35	33	33	34	36	34	34	39	41	45	38	1.14286	1.14286	0.192645	0.120467	Red	1.35772	1.35772	0.44119	0.00619789	Orange	1.18801	1.18801	0.248545	0.019966	Orange
P23836	PHOP_ECOLI Transcriptional regulatory protein PhoP OS=Escherichia coli (strain K12) OX=83333 GN=phoP PE=1 SV=1	5.09817	25519	F217603.dat	Q26387_MS20-016_Ecoli_Z-t8	1063	76.7	16	36	16	425	35	31	30	36	27	30	27	36	33	31	34	11	18	21	25	0.945378	-1.05778	-0.0810366	0.374457	Red	0.580882	-1.72152	-0.783682	0.0101007	Blue	0.614444	-1.62749	-0.702646	0.0169045	Blue
P68066	GRCA_ECOLI Autonomous glycyl radical cofactor OS=Escherichia coli (strain K12) OX=83333 GN=grcA PE=1 SV=1	5.08728	14275	F217613.dat	Q26391_MS20-016_Ecoli_AC-t12	840	87.4	15	43	16	408	15	20	13	7	41	33	37	35	21	25	32	43	35	23	28	2.23729	2.23729	1.16175	0.00131408	Blue	2.25424	2.25424	1.17264	0.0152156	Blue	1.00758	1.00758	0.0108883	0.962507	Red
P36659	CBPA_ECOLI Curved DNA-binding protein OS=Escherichia coli (strain K12) OX=83333 GN=cbpA PE=1 SV=2	6.32666	34434	F217612.dat	Q26390_MS20-016_Ecoli_AH-t11	666	52.6	14	40	16	393	11	8	9	14	29	34	34	34	29	34	40	31	23	34	29	2.99379	2.99379	1.58197	1.68483e-06	Blue	2.63043	2.63043	1.3953	0.00110819	Blue	0.878631	-1.13813	-0.186671	0.181924	Red
P37666	GHRB_ECOLI Glyoxylate/hydroxypyruvate reductase B OS=Escherichia coli (strain K12) OX=83333 GN=ghrB PE=1 SV=3	5.50025	35373	F217592.dat	Q26380_MS20-016_Ecoli_AE-t1	917	45.4	14	25	16	343	25	24	26	31	23	21	25	24	21	20	24	22	18	21	18	0.857143	-1.16667	-0.222392	0.0785914	Red	0.754545	-1.3253	-0.40632	0.0141875	Orange	0.880303	-1.13597	-0.183928	0.0664305	Red
Q46845	YGHU_ECOLI Disulfide-bond oxidoreductase YghU OS=Escherichia coli (strain K12) OX=83333 GN=yghU PE=1 SV=2	6.20725	32371	F217603.dat	Q26387_MS20-016_Ecoli_Z-t8	742	53.8	13	25	16	312	16	11	14	21	25	19	23	25	30	27	23	17	20	22	19	1.54978	1.54978	0.632067	0.0128004	Blue	1.24242	1.24242	0.313158	0.156916	Red	0.801676	-1.24739	-0.318909	0.0143319	Orange
P04391	OTC1_ECOLI Ornithine carbamoyltransferase subunit I OS=Escherichia coli (strain K12) OX=83333 GN=argI PE=1 SV=3	5.4587	36883	F217592.dat	Q26380_MS20-016_Ecoli_AE-t1	673	40.4	13	25	16	301	25	24	24	18	27	21	21	26	22	23	24	9	10	14	13	1.02857	1.02857	0.040642	0.726806	Red	0.526316	-1.9	-0.925999	0.00173851	Blue	0.511696	-1.95429	-0.966641	0.000152226	Blue
P0A7B5	PROB_ECOLI Glutamate 5-kinase OS=Escherichia coli (strain K12) OX=83333 GN=proB PE=1 SV=1	6.07333	39032	F217594.dat	Q26381_MS20-016_Ecoli_AN-t2	684	45.5	13	25	16	292	17	25	18	23	21	23	21	20	21	20	23	17	13	17	13	1.02463	1.02463	0.0351038	0.803292	Red	0.735632	-1.35938	-0.442943	0.0518657	Red	0.717949	-1.39286	-0.478047	0.0071218	Orange
P06999	PFKB_ECOLI ATP-dependent 6-phosphofructokinase isozyme 2 OS=Escherichia coli (strain K12) OX=83333 GN=pfkB PE=1 SV=2	5.25167	32436	F217614.dat	Q26392_MS20-016_Ecoli_AI-t13	828	50.5	13	24	16	290	16	15	15	18	16	16	20	17	20	21	21	23	24	26	22	1.15966	1.15966	0.213707	0.0385408	Orange	1.45588	1.45588	0.541894	0.000495023	Orange	1.25543	1.25543	0.328187	0.00318122	Orange
P30139	THIG_ECOLI Thiazole synthase OS=Escherichia coli (strain K12) OX=83333 GN=thiG PE=1 SV=3	5.3582	26879	F217595.dat	Q26382_MS20-016_Ecoli_AP-t3	893	70.7	15	27	16	280	27	30	27	30	12	11	16	12	14	15	16	12	17	21	20	0.498789	-2.00485	-1.0035	2.76068e-06	Blue	0.627119	-1.59459	-0.67319	0.00715772	Blue	1.25728	1.25728	0.330308	0.156922	Red
P0ADG4	SUHB_ECOLI Inositol-1-monophosphatase OS=Escherichia coli (strain K12) OX=83333 GN=suhB PE=1 SV=1	6.44817	29154	F217612.dat	Q26390_MS20-016_Ecoli_AH-t11	722	58.1	12	18	16	279	24	24	18	23	18	19	16	19	17	18	18	14	17	16	18	0.81106	-1.23295	-0.30212	0.050107	Red	0.741935	-1.34783	-0.430634	0.0163246	Orange	0.914773	-1.09317	-0.128515	0.157817	Red
P0A9C3	GALM_ECOLI Aldose 1-epimerase OS=Escherichia coli (strain K12) OX=83333 GN=galM PE=1 SV=1	4.84483	38167	F217595.dat	Q26382_MS20-016_Ecoli_AP-t3	759	52.3	13	23	16	277	21	20	23	20	21	18	16	18	13	16	13	22	16	18	22	0.792208	-1.2623	-0.336049	0.00654439	Orange	0.931818	-1.07317	-0.10188	0.413828	Red	1.17623	1.17623	0.23417	0.147378	Red
P76027	OPPD_ECOLI Oligopeptide transport ATP-binding protein OppD OS=Escherichia coli (strain K12) OX=83333 GN=oppD PE=1 SV=2	5.77654	37164	F217593.dat	Q26386_MS20-016_Ecoli_R-t7	881	61.1	15	32	16	257	16	21	13	12	27	30	32	34	21	21	21	3	1	2	3	1.671	1.671	0.740708	0.00512118	Blue	0.19697	-5.07692	-2.34395	0.00561901	Blue	0.117876	-8.48352	-3.08466	1.59902e-05	Blue
P00946	MANA_ECOLI Mannose-6-phosphate isomerase OS=Escherichia coli (strain K12) OX=83333 GN=manA PE=1 SV=1	5.29037	42823	F217611.dat	Q26389_MS20-016_Ecoli_I-t10	769	51.9	12	21	16	239	12	14	13	12	19	19	19	16	20	21	24	14	11	12	13	1.50649	1.50649	0.591194	0.000115422	Blue	0.981818	-1.01852	-0.0264722	0.767118	Red	0.651724	-1.53439	-0.617667	0.000121458	Blue
P39451	ADHP_ECOLI Alcohol dehydrogenase, propanol-preferring OS=Escherichia coli (strain K12) OX=83333 GN=adhP PE=1 SV=1	5.94313	35357	F217613.dat	Q26391_MS20-016_Ecoli_AC-t12	944	59.8	13	70	16	216	12	2	6	6	1	1	1	1	2	0	1	70	37	39	37	0.266667	-3.75	-1.90689	0.0750108	Green	6.23333	6.23333	2.64	0.0138384	Blue	23.375	23.375	4.54689	0.0116384	Blue
P0A6C5	ARGA_ECOLI Amino-acid acetyltransferase OS=Escherichia coli (strain K12) OX=83333 GN=argA PE=1 SV=1	6.08708	49164	F217593.dat	Q26386_MS20-016_Ecoli_R-t7	454	23.9	9	15	16	210	11	18	17	12	17	18	15	17	13	13	9	13	12	14	11	1.00461	1.00461	0.00663309	0.974284	Red	0.870968	-1.14815	-0.199309	0.348258	Red	0.866972	-1.15344	-0.205942	0.162642	Red
P26646	ACUI_ECOLI Probable acrylyl-CoA reductase AcuI OS=Escherichia coli (strain K12) OX=83333 GN=acuI PE=1 SV=1	5.63152	34702	F217603.dat	Q26387_MS20-016_Ecoli_Z-t8	529	51.9	12	21	16	209	9	9	11	13	15	16	17	21	17	14	16	15	9	14	13	1.52795	1.52795	0.611598	0.0018572	Blue	1.19565	1.19565	0.257798	0.22027	Red	0.78252	-1.27792	-0.3538	0.0536255	Red
P16703	CYSM_ECOLI Cysteine synthase B OS=Escherichia coli (strain K12) OX=83333 GN=cysM PE=1 SV=1	5.41709	32643	F217612.dat	Q26390_MS20-016_Ecoli_AH-t11	712	61.4	12	16	16	196	12	16	12	14	12	14	16	16	14	15	16	9	10	9	11	1.08374	1.08374	0.116024	0.323291	Red	0.741379	-1.34884	-0.431716	0.0211511	Orange	0.684091	-1.46179	-0.54774	0.000102476	Orange
P37744	RMLA1_ECOLI Glucose-1-phosphate thymidylyltransferase 1 OS=Escherichia coli (strain K12) OX=83333 GN=rfbA PE=1 SV=2	5.38591	32673	F217612.dat	Q26390_MS20-016_Ecoli_AH-t11	626	49.1	14	23	16	189	12	15	11	21	15	20	17	16	20	19	23	0	0	0	0	1.24263	1.24263	0.313397	0.192858	Red	0.0634921	-15.75	-3.97728	0.00721785	Blue	0.0510949	-19.5714	-4.29068	2.01953e-06	Blue
P0A988	DPO3B_ECOLI Beta sliding clamp OS=Escherichia coli (strain K12) OX=83333 GN=dnaN PE=1 SV=1	5.24978	40561	F217603.dat	Q26387_MS20-016_Ecoli_Z-t8	512	38.8	11	15	16	182	13	13	10	10	15	12	12	15	11	10	7	15	11	13	15	1.01714	1.01714	0.0245223	0.879301	Red	1.16	1.16	0.214125	0.172798	Red	1.14045	1.14045	0.189602	0.245172	Red
P07102	PPA_ECOLI Periplasmic AppA protein OS=Escherichia coli (strain K12) OX=83333 GN=appA PE=1 SV=2	6.26369	47027	F217611.dat	Q26389_MS20-016_Ecoli_I-t10	800	37.3	12	22	16	179	3	1	1	8	15	19	17	20	21	22	19	8	7	10	8	4.70588	4.70588	2.23447	0.00046963	Blue	2.17647	2.17647	1.12199	0.0495327	Blue	0.4625	-2.16216	-1.11247	4.26634e-06	Blue
P21507	SRMB_ECOLI ATP-dependent RNA helicase SrmB OS=Escherichia coli (strain K12) OX=83333 GN=srmB PE=1 SV=1	9.27335	49883	F217594.dat	Q26381_MS20-016_Ecoli_AN-t2	586	35.1	12	16	16	175	9	16	13	11	9	13	10	11	12	9	9	12	15	12	14	0.862534	-1.15938	-0.213347	0.321561	Red	1.07547	1.07547	0.10497	0.578814	Red	1.24687	1.24687	0.318317	0.0231886	Orange
A0A4S4PP95	A0A4S4PP95_ECOLI Glycogen debranching protein GlgX OS=Escherichia coli (strain K12) OX=83333 GN=glgX PE=3 SV=1	5.64527	73558	F217615.dat	Q26393_MS20-016_Ecoli_M-t14	567	22.4	11	16	16	174	13	11	9	12	7	9	10	7	12	14	14	13	13	16	14	0.932945	-1.07188	-0.100137	0.576415	Red	1.22449	1.22449	0.292181	0.0491582	Orange	1.3125	1.3125	0.392317	0.0255646	Orange
P75863	YCBX_ECOLI Uncharacterized protein YcbX OS=Escherichia coli (strain K12) OX=83333 GN=ycbX PE=1 SV=1	7.57734	40619	F217596.dat	Q26383_MS20-016_Ecoli_H-t4	587	42.5	12	13	16	167	12	14	12	13	10	8	12	11	11	13	13	11	9	11	7	0.883117	-1.13235	-0.179324	0.0827557	Red	0.763636	-1.30952	-0.389042	0.0339391	Orange	0.864706	-1.15646	-0.209719	0.209825	Red
P15067	GLGX_ECOLI Glycogen debranching enzyme OS=Escherichia coli (strain K12) OX=83333 GN=glgX PE=1 SV=3	5.64527	73530	F217611.dat	Q26389_MS20-016_Ecoli_I-t10	561	20.9	12	15	16	167	12	10	9	12	7	9	10	8	13	15	14	11	11	14	12	1.00912	1.00912	0.0130957	0.940746	Red	1.10638	1.10638	0.145851	0.270979	Red	1.09639	1.09639	0.132755	0.429104	Red
P46853	YHHX_ECOLI Uncharacterized oxidoreductase YhhX OS=Escherichia coli (strain K12) OX=83333 GN=yhhX PE=1 SV=1	6.06602	38741	F217593.dat	Q26386_MS20-016_Ecoli_R-t7	507	30.4	10	14	16	163	11	9	6	12	14	12	14	14	14	11	12	10	7	8	9	1.33333	1.33333	0.415037	0.0707162	Red	0.904762	-1.10526	-0.14439	0.531333	Red	0.678571	-1.47368	-0.559427	0.00117246	Orange
P0A932	GFCE_ECOLI Putative polysaccharide export protein GfcE OS=Escherichia coli (strain K12) OX=83333 GN=gfcE PE=3 SV=1	5.74454	41715	F217615.dat	Q26393_MS20-016_Ecoli_M-t14	739	44.1	11	24	16	149	16	13	19	10	0	0	0	0	0	0	0	24	22	24	21	0.0645161	-15.5	-3.9542	0.0049341	Blue	1.53226	1.53226	0.615659	0.0175073	Blue	23.75	23.75	4.56986	7.87071e-05	Blue
P0A7B1	PPK1_ECOLI Polyphosphate kinase OS=Escherichia coli (strain K12) OX=83333 GN=ppk PE=1 SV=2	8.96016	80381	F217593.dat	Q26386_MS20-016_Ecoli_R-t7	530	21.8	13	15	16	146	7	8	8	9	11	14	15	10	10	15	12	8	7	6	6	1.49206	1.49206	0.577309	0.00135368	Orange	0.861111	-1.16129	-0.215729	0.0953239	Red	0.577128	-1.73272	-0.793038	0.000272927	Blue
P21169	DCOR_ECOLI Constitutive ornithine decarboxylase OS=Escherichia coli (strain K12) OX=83333 GN=speC PE=1 SV=2	5.66322	79366	F217614.dat	Q26392_MS20-016_Ecoli_AI-t13	522	21.1	11	13	16	146	9	3	6	7	8	12	12	8	8	12	11	12	13	10	15	1.53695	1.53695	0.620066	0.0425941	Blue	1.86207	1.86207	0.896907	0.00907967	Blue	1.21154	1.21154	0.27684	0.116517	Red
P37648	YHJJ_ECOLI Protein YhjJ OS=Escherichia coli (strain K12) OX=83333 GN=yhjJ PE=1 SV=1	5.7264	55493	F217615.dat	Q26393_MS20-016_Ecoli_M-t14	555	28.3	10	14	16	144	7	9	5	8	9	9	11	10	9	7	9	12	13	14	12	1.22944	1.22944	0.297998	0.11092	Red	1.66667	1.66667	0.736966	0.00297671	Blue	1.35563	1.35563	0.438968	0.000681665	Orange
P08331	CPDB_ECOLI 2',3'-cyclic-nucleotide 2'-phosphodiesterase/3'-nucleotidase OS=Escherichia coli (strain K12) OX=83333 GN=cpdB PE=1 SV=2	5.44985	70788	F217595.dat	Q26382_MS20-016_Ecoli_AP-t3	448	21.3	10	14	16	127	11	11	14	8	7	7	9	8	5	4	7	15	7	8	6	0.642857	-1.55556	-0.63743	0.0291837	Blue	0.833333	-1.2	-0.263034	0.439779	Red	1.2963	1.2963	0.374396	0.35174	Red
P26612	AMY2_ECOLI Cytoplasmic alpha-amylase OS=Escherichia coli (strain K12) OX=83333 GN=amyA PE=1 SV=3	4.50051	56603	F217616.dat	Q26394_MS20-016_Ecoli_E-t15	687	35.2	14	21	16	123	5	1	5	5	4	4	4	2	7	4	4	23	17	17	21	1.02857	1.02857	0.040642	0.9055	Red	4.1	4.1	2.03562	0.000280839	Blue	3.98611	3.98611	1.99498	0.000802782	Blue
P22259	PCKA_ECOLI Phosphoenolpyruvate carboxykinase (ATP) OS=Escherichia coli (strain K12) OX=83333 GN=pckA PE=1 SV=2	5.459	59606	F217592.dat	Q26380_MS20-016_Ecoli_AE-t1	453	32.2	10	13	16	123	13	12	13	8	8	7	4	8	6	7	9	8	6	7	7	0.64	-1.5625	-0.643856	0.0224718	Blue	0.64	-1.5625	-0.643856	0.0265299	Blue	1	1	0	1	Red
P39342	YJGR_ECOLI Uncharacterized protein YjgR OS=Escherichia coli (strain K12) OX=83333 GN=yjgR PE=4 SV=1	5.91471	54298	F217593.dat	Q26386_MS20-016_Ecoli_R-t7	634	28.8	10	13	16	119	4	6	8	9	13	10	13	11	10	11	11	4	3	3	3	1.58525	1.58525	0.664714	0.0186544	Blue	0.548387	-1.82353	-0.866733	0.0476504	Blue	0.34593	-2.89076	-1.53145	2.09513e-07	Blue
P27550	ACSA_ECOLI Acetyl-coenzyme A synthetase OS=Escherichia coli (strain K12) OX=83333 GN=acs PE=1 SV=2	5.50128	72048	F217594.dat	Q26381_MS20-016_Ecoli_AN-t2	549	25.3	11	15	16	104	9	15	14	11	1	6	5	3	3	2	7	10	9	4	5	0.366577	-2.72794	-1.44781	0.00298915	Blue	0.603774	-1.65625	-0.72792	0.0405702	Blue	1.64706	1.64706	0.719892	0.122427	Green
A0A4S5ALE6	A0A4S5ALE6_ECOLI Enterochelin esterase OS=Escherichia coli (strain K12) OX=83333 GN=FAZ86_07015 PE=4 SV=1	5.96348	45495	F217615.dat	Q26393_MS20-016_Ecoli_M-t14	371	29.5	9	11	16	101	6	8	8	11	5	3	6	4	5	5	7	9	7	11	6	0.648649	-1.54167	-0.624491	0.0416856	Blue	1	1	0	1	Red	1.54167	1.54167	0.624491	0.0523489	Green
P18956	GGT_ECOLI Glutathione hydrolase proenzyme OS=Escherichia coli (strain K12) OX=83333 GN=ggt PE=1 SV=1	5.38197	61729	F217615.dat	Q26393_MS20-016_Ecoli_M-t14	624	32.9	13	18	16	99	5	3	3	2	3	4	3	5	4	3	5	13	10	18	18	1.14286	1.14286	0.192645	0.436163	Red	3.70588	3.70588	1.88982	0.00697027	Blue	3.24265	3.24265	1.69717	0.0104779	Blue
P24215	UXUA_ECOLI Mannonate dehydratase OS=Escherichia coli (strain K12) OX=83333 GN=uxuA PE=1 SV=2	5.39378	44810	F217596.dat	Q26383_MS20-016_Ecoli_H-t4	360	29.7	8	10	16	79	7	9	7	10	3	2	2	1	3	4	3	11	4	7	6	0.3861	-2.59	-1.37295	0.00158926	Blue	0.864865	-1.15625	-0.209453	0.48728	Red	2.24	2.24	1.1635	0.0531821	Green
P0AEC3	ARCB_ECOLI Aerobic respiration control sensor protein ArcB OS=Escherichia coli (strain K12) OX=83333 GN=arcB PE=1 SV=1	4.98581	87928	F217611.dat	Q26389_MS20-016_Ecoli_I-t10	362	14.5	8	8	16	72	3	2	3	4	4	8	4	2	5	8	7	7	5	5	5	1.60714	1.60714	0.684498	0.0347856	Blue	1.625	1.625	0.70044	0.00888889	Blue	1.01111	1.01111	0.0159415	0.944808	Red
P0A8G3	UXAC_ECOLI Uronate isomerase OS=Escherichia coli (strain K12) OX=83333 GN=uxaC PE=2 SV=1	5.43779	53953	F217596.dat	Q26383_MS20-016_Ecoli_H-t4	473	40.4	14	18	16	48	11	7	7	18	1	0	1	1	0	0	0	2	0	0	0	0.121581	-8.225	-3.04002	0.0279941	Blue	0.12766	-7.83333	-2.96963	0.0266472	Blue	1.05	1.05	0.0703893	0.901012	Red
P60624	RL24_ECOLI 50S ribosomal protein L24 OS=Escherichia coli (strain K12) OX=83333 GN=rplX PE=1 SV=2	10.2108	11309	F217597.dat	Q26384_MS20-016_Ecoli_AA-t5	829	79.8	15	57	15	797	48	51	42	48	57	49	61	61	65	57	58	44	51	48	57	1.22872	1.22872	0.297156	0.00327572	Orange	1.05699	1.05699	0.0799683	0.443802	Red	0.860241	-1.16246	-0.217187	0.0479846	Orange
P0A6T5	GCH1_ECOLI GTP cyclohydrolase 1 OS=Escherichia coli (strain K12) OX=83333 GN=folE PE=1 SV=2	6.79571	24815	F217592.dat	Q26380_MS20-016_Ecoli_AE-t1	970	77.5	15	55	15	628	55	53	52	56	38	39	39	46	48	47	51	21	25	28	30	0.818182	-1.22222	-0.289507	0.00171461	Orange	0.490909	-2.03704	-1.02647	0.000142056	Blue	0.6	-1.66667	-0.736966	0.000188922	Blue
P0A7X3	RS9_ECOLI 30S ribosomal protein S9 OS=Escherichia coli (strain K12) OX=83333 GN=rpsI PE=1 SV=2	10.9435	14847	F217592.dat	Q26380_MS20-016_Ecoli_AE-t1	613	67.7	14	48	15	623	48	46	41	42	38	35	35	36	42	40	47	42	41	43	47	0.883978	-1.13125	-0.177918	0.055261	Red	0.977901	-1.0226	-0.0322403	0.653338	Red	1.10625	1.10625	0.145677	0.076262	Red
P69783	PTGA_ECOLI PTS system glucose-specific EIIA component OS=Escherichia coli (strain K12) OX=83333 GN=crr PE=1 SV=2	4.73355	18240	F217597.dat	Q26384_MS20-016_Ecoli_AA-t5	707	68	11	40	15	557	32	29	32	33	40	34	39	37	39	41	44	41	40	37	39	1.23516	1.23516	0.304704	0.000557916	Orange	1.23846	1.23846	0.308549	0.000702261	Orange	1.00267	1.00267	0.00384548	0.943091	Red
P0A6C8	ARGB_ECOLI Acetylglutamate kinase OS=Escherichia coli (strain K12) OX=83333 GN=argB PE=1 SV=1	5.38381	27142	F217612.dat	Q26390_MS20-016_Ecoli_AH-t11	902	72.9	15	41	15	468	29	29	28	27	31	33	31	33	35	34	41	21	30	35	31	1.19658	1.19658	0.258918	0.00359056	Orange	1.03419	1.03419	0.0484985	0.759269	Red	0.864286	-1.15702	-0.21042	0.21173	Red
P64451	YDCL_ECOLI Uncharacterized lipoprotein YdcL OS=Escherichia coli (strain K12) OX=83333 GN=ydcL PE=3 SV=1	8.4014	24411	F217616.dat	Q26394_MS20-016_Ecoli_E-t15	847	74.3	12	40	15	413	18	13	13	23	26	26	28	24	32	29	34	33	32	42	40	1.65795	1.65795	0.729398	0.00826738	Blue	2.12676	2.12676	1.08866	0.00117573	Blue	1.28277	1.28277	0.359259	0.0341499	Orange
P0AC02	BAMD_ECOLI Outer membrane protein assembly factor BamD OS=Escherichia coli (strain K12) OX=83333 GN=bamD PE=1 SV=1	6.15828	27812	F217612.dat	Q26390_MS20-016_Ecoli_AH-t11	773	53.1	11	35	15	399	25	22	27	27	31	26	27	28	30	27	35	21	23	26	24	1.1483	1.1483	0.199499	0.0483023	Orange	0.933333	-1.07143	-0.0995357	0.309565	Red	0.812796	-1.23032	-0.299034	0.00639555	Orange
P21156	CYSD_ECOLI Sulfate adenylyltransferase subunit 2 OS=Escherichia coli (strain K12) OX=83333 GN=cysD PE=1 SV=3	7.79648	35166	F217613.dat	Q26391_MS20-016_Ecoli_AC-t12	651	62.3	13	29	15	334	27	30	28	27	21	20	20	21	15	15	17	29	21	21	22	0.669951	-1.49265	-0.577873	2.97263e-05	Orange	0.836207	-1.19588	-0.258068	0.0857049	Red	1.24816	1.24816	0.319805	0.081496	Red
P0A8W8	YFBU_ECOLI UPF0304 protein YfbU OS=Escherichia coli (strain K12) OX=83333 GN=yfbU PE=1 SV=1	6.0653	19523	F217615.dat	Q26393_MS20-016_Ecoli_M-t14	561	67.1	12	29	15	327	23	19	14	25	17	20	14	20	21	18	21	23	33	29	30	0.927731	-1.0779	-0.108221	0.588619	Red	1.4	1.4	0.485427	0.0388219	Orange	1.50906	1.50906	0.593648	0.0102919	Blue
P00935	METB_ECOLI Cystathionine gamma-synthase OS=Escherichia coli (strain K12) OX=83333 GN=metB PE=1 SV=1	6.01045	41524	F217596.dat	Q26383_MS20-016_Ecoli_H-t4	812	43	14	24	15	289	21	20	18	24	16	17	18	18	26	24	25	15	15	17	15	0.99179	-1.00828	-0.0118937	0.931898	Red	0.758621	-1.31818	-0.398549	0.018093	Orange	0.764901	-1.30736	-0.386656	0.0190075	Orange
P30178	HCXB_ECOLI Hydroxycarboxylate dehydrogenase B OS=Escherichia coli (strain K12) OX=83333 GN=hcxB PE=1 SV=2	5.95525	38872	F217614.dat	Q26392_MS20-016_Ecoli_AI-t13	762	53.7	10	27	15	266	20	18	19	22	12	18	14	12	11	11	11	25	27	25	21	0.660929	-1.51302	-0.597432	0.000479297	Blue	1.22892	1.22892	0.297386	0.0242989	Orange	1.85938	1.85938	0.894818	0.000214757	Blue
P60390	RSMH_ECOLI Ribosomal RNA small subunit methyltransferase H OS=Escherichia coli (strain K12) OX=83333 GN=rsmH PE=1 SV=1	6.06745	34856	F217613.dat	Q26391_MS20-016_Ecoli_AC-t12	533	38.7	10	24	15	242	13	13	12	13	15	14	14	13	15	14	20	24	18	23	21	1.16364	1.16364	0.21864	0.0426584	Orange	1.63636	1.63636	0.710493	0.00596956	Blue	1.40625	1.40625	0.491853	0.00722693	Orange
P0AE12	AMN_ECOLI AMP nucleosidase OS=Escherichia coli (strain K12) OX=83333 GN=amn PE=1 SV=1	5.89738	53961	F217596.dat	Q26383_MS20-016_Ecoli_H-t4	694	34.1	13	22	15	232	14	18	13	22	18	16	15	19	16	15	11	14	15	14	12	0.94165	-1.06197	-0.0867373	0.6704	Red	0.830986	-1.20339	-0.267104	0.243807	Red	0.882479	-1.13317	-0.180367	0.123493	Red
P0ABU0	MENB_ECOLI 1,4-dihydroxy-2-naphthoyl-CoA synthase OS=Escherichia coli (strain K12) OX=83333 GN=menB PE=1 SV=1	5.99389	31613	F217613.dat	Q26391_MS20-016_Ecoli_AC-t12	679	49.5	11	22	15	210	13	11	11	12	13	13	8	11	9	9	12	22	22	21	23	0.918768	-1.08841	-0.122228	0.286655	Red	1.80392	1.80392	0.851137	4.2363e-06	Blue	1.96341	1.96341	0.973365	7.5698e-07	Blue
P0A9T4	TAS_ECOLI Protein tas OS=Escherichia coli (strain K12) OX=83333 GN=tas PE=1 SV=1	6.26573	38476	F217596.dat	Q26383_MS20-016_Ecoli_H-t4	553	36.1	11	23	15	208	18	20	21	23	10	11	11	13	13	12	12	12	9	13	10	0.591362	-1.69101	-0.757886	0.00142994	Blue	0.55814	-1.79167	-0.841302	0.000506958	Blue	0.94382	-1.05952	-0.083416	0.513853	Red
P0A9F3	CYSB_ECOLI HTH-type transcriptional regulator CysB OS=Escherichia coli (strain K12) OX=83333 GN=cysB PE=3 SV=1	6.87269	36128	F217598.dat	Q26385_MS20-016_Ecoli_Q-t6	553	42.9	11	17	15	208	13	18	15	16	16	17	16	13	13	14	16	12	8	11	10	0.969697	-1.03125	-0.0443941	0.696069	Red	0.681818	-1.46667	-0.552541	0.00859735	Orange	0.703125	-1.42222	-0.508147	0.00387574	Orange
P19926	AGP_ECOLI Glucose-1-phosphatase OS=Escherichia coli (strain K12) OX=83333 GN=agp PE=1 SV=1	5.48395	45654	F217615.dat	Q26393_MS20-016_Ecoli_M-t14	823	44.6	13	26	15	197	12	7	8	9	6	10	12	9	8	9	11	22	24	26	24	1.02857	1.02857	0.040642	0.835113	Red	2.5	2.5	1.32193	5.18912e-05	Blue	2.43056	2.43056	1.28129	1.75576e-06	Blue
P36767	RDGC_ECOLI Recombination-associated protein RdgC OS=Escherichia coli (strain K12) OX=83333 GN=rdgC PE=1 SV=1	5.27299	33971	F217608.dat	Q26388_MS20-016_Ecoli_C-t9	596	41.6	12	16	15	182	9	9	7	9	11	13	15	15	16	15	16	9	13	13	12	1.62406	1.62406	0.699605	6.4248e-05	Blue	1.34211	1.34211	0.424498	0.0325779	Orange	0.826389	-1.21008	-0.275107	0.0608449	Red
P77735	YAJO_ECOLI 1-deoxyxylulose-5-phosphate synthase YajO OS=Escherichia coli (strain K12) OX=83333 GN=yajO PE=1 SV=2	5.18507	36398	F217603.dat	Q26387_MS20-016_Ecoli_Z-t8	630	46	11	16	15	177	7	6	6	12	12	12	17	16	15	11	11	14	11	14	13	1.64898	1.64898	0.721574	0.0179346	Blue	1.6	1.6	0.678072	0.0267466	Blue	0.970297	-1.03061	-0.0435016	0.725386	Red
P77522	SUFB_ECOLI FeS cluster assembly protein SufB OS=Escherichia coli (strain K12) OX=83333 GN=sufB PE=1 SV=2	5.05845	54711	F217615.dat	Q26393_MS20-016_Ecoli_M-t14	724	37.6	13	18	15	172	13	11	11	10	4	8	6	5	4	11	9	22	20	18	20	0.629738	-1.58796	-0.667177	0.00437392	Blue	1.71429	1.71429	0.777608	0.000203805	Blue	2.72222	2.72222	1.44478	3.44665e-06	Blue
Q46856	YQHD_ECOLI Alcohol dehydrogenase YqhD OS=Escherichia coli (strain K12) OX=83333 GN=yqhD PE=1 SV=1	5.7198	42071	F217596.dat	Q26383_MS20-016_Ecoli_H-t4	560	32	11	17	15	169	17	13	14	17	10	10	13	14	12	8	11	7	8	7	8	0.747253	-1.33824	-0.420332	0.0175592	Orange	0.523077	-1.91176	-0.934905	0.00328514	Blue	0.7	-1.42857	-0.514573	0.00255251	Orange
P77395	CNOX_ECOLI Chaperedoxin OS=Escherichia coli (strain K12) OX=83333 GN=cnoX PE=1 SV=2	4.49892	31771	F217612.dat	Q26390_MS20-016_Ecoli_AH-t11	567	44.4	10	15	15	160	12	9	9	9	11	11	14	8	12	11	15	6	12	10	11	1.18272	1.18272	0.242114	0.121747	Red	1	1	0	1	Red	0.845506	-1.18272	-0.242114	0.26143	Red
P29131	FTSN_ECOLI Cell division protein FtsN OS=Escherichia coli (strain K12) OX=83333 GN=ftsN PE=1 SV=3	10.1698	35771	F217597.dat	Q26384_MS20-016_Ecoli_AA-t5	473	36.1	11	14	15	153	6	8	8	11	14	12	14	9	13	10	11	9	10	8	10	1.38996	1.38996	0.475045	0.0290011	Orange	1.10811	1.10811	0.148099	0.426009	Red	0.797222	-1.25436	-0.326946	0.0159455	Orange
P0ABF1	PCNB_ECOLI Poly(A) polymerase I OS=Escherichia coli (strain K12) OX=83333 GN=pcnB PE=1 SV=2	9.66925	53837	F217595.dat	Q26382_MS20-016_Ecoli_AP-t3	397	31.6	10	12	15	147	11	10	12	8	9	13	10	12	8	10	7	11	8	9	9	0.965079	-1.03618	-0.0512805	0.746057	Red	0.911111	-1.09756	-0.134301	0.385216	Red	0.944079	-1.05923	-0.0830206	0.565565	Red
P0AFI2	PARC_ECOLI DNA topoisomerase 4 subunit A OS=Escherichia coli (strain K12) OX=83333 GN=parC PE=1 SV=1	6.24252	83778	F217598.dat	Q26385_MS20-016_Ecoli_Q-t6	375	17.8	10	10	15	138	10	10	10	8	8	10	12	11	8	10	7	12	9	7	6	0.993197	-1.00685	-0.00984779	0.93473	Red	0.904762	-1.10526	-0.14439	0.520043	Red	0.910959	-1.09774	-0.134542	0.562327	Red
P0ADT5	YGIC_ECOLI Putative acid--amine ligase YgiC OS=Escherichia coli (strain K12) OX=83333 GN=ygiC PE=1 SV=1	4.68801	44997	F217595.dat	Q26382_MS20-016_Ecoli_AP-t3	444	26.7	10	11	15	133	11	6	11	9	9	8	8	11	7	8	6	13	7	9	10	0.891986	-1.12109	-0.164907	0.44416	Red	1.04878	1.04878	0.0687128	0.781097	Red	1.17578	1.17578	0.23362	0.304739	Red
P29217	YCEH_ECOLI UPF0502 protein YceH OS=Escherichia coli (strain K12) OX=83333 GN=yceH PE=1 SV=3	5.02027	24162	F217612.dat	Q26390_MS20-016_Ecoli_AH-t11	530	68.4	11	17	15	127	9	10	8	6	9	5	5	8	13	10	17	6	7	7	7	1.14286	1.14286	0.192645	0.492204	Red	0.837838	-1.19355	-0.255257	0.176978	Red	0.733108	-1.36406	-0.447902	0.13592	Red
P25539	RIBD_ECOLI Riboflavin biosynthesis protein RibD OS=Escherichia coli (strain K12) OX=83333 GN=ribD PE=1 SV=1	7.21901	40313	F217593.dat	Q26386_MS20-016_Ecoli_R-t7	498	42	10	11	15	126	8	6	6	9	10	11	11	11	12	9	12	4	6	6	5	1.43723	1.43723	0.52329	0.00901824	Orange	0.757576	-1.32	-0.400538	0.0734731	Red	0.527108	-1.89714	-0.923828	4.35791e-05	Blue
P27306	STHA_ECOLI Soluble pyridine nucleotide transhydrogenase OS=Escherichia coli (strain K12) OX=83333 GN=sthA PE=1 SV=5	6.08355	51528	F217596.dat	Q26383_MS20-016_Ecoli_H-t4	575	30.5	8	12	15	123	10	13	11	12	10	7	7	7	8	10	8	5	6	5	4	0.731429	-1.36719	-0.451211	0.00526701	Orange	0.48	-2.08333	-1.05889	0.000344269	Blue	0.65625	-1.52381	-0.607683	0.000989205	Blue
Q57261	TRUD_ECOLI tRNA pseudouridine synthase D OS=Escherichia coli (strain K12) OX=83333 GN=truD PE=1 SV=1	6.15297	39067	F217615.dat	Q26393_MS20-016_Ecoli_M-t14	521	30.4	9	14	15	123	8	9	6	6	7	6	8	6	5	5	3	14	14	14	12	0.813853	-1.22872	-0.29716	0.156814	Red	1.75758	1.75758	0.813587	0.000799007	Blue	2.15957	2.15957	1.11075	4.57316e-06	Blue
P0AA39	RLUC_ECOLI Ribosomal large subunit pseudouridine synthase C OS=Escherichia coli (strain K12) OX=83333 GN=rluC PE=1 SV=1	9.8499	36004	F217597.dat	Q26384_MS20-016_Ecoli_AA-t5	422	37	12	13	15	122	9	10	8	9	13	14	14	15	9	7	9	2	1	1	1	1.25714	1.25714	0.330149	0.079081	Red	0.225	-4.44444	-2.152	1.71191e-05	Blue	0.178977	-5.5873	-2.48215	9.45587e-05	Blue
P31134	POTG_ECOLI Putrescine transport ATP-binding protein PotG OS=Escherichia coli (strain K12) OX=83333 GN=potG PE=3 SV=2	6.47045	41904	F217614.dat	Q26392_MS20-016_Ecoli_AI-t13	718	40.6	14	24	15	118	4	4	2	3	2	6	4	6	4	4	3	20	24	18	14	1.21008	1.21008	0.275107	0.254551	Red	4.70588	4.70588	2.23447	0.00363444	Blue	3.88889	3.88889	1.95936	0.00399798	Blue
P07023	TYRA_ECOLI T-protein OS=Escherichia coli (strain K12) OX=83333 GN=tyrA PE=1 SV=1	5.68167	42016	F217613.dat	Q26391_MS20-016_Ecoli_AC-t12	384	34.6	10	14	15	117	10	10	11	6	7	9	8	9	5	4	4	14	10	6	4	0.738676	-1.35377	-0.436986	0.0996352	Red	0.926829	-1.07895	-0.109624	0.775982	Red	1.25472	1.25472	0.327362	0.462985	Red
P0AB77	KBL_ECOLI 2-amino-3-ketobutyrate coenzyme A ligase OS=Escherichia coli (strain K12) OX=83333 GN=kbl PE=1 SV=1	5.64037	43090	F217615.dat	Q26393_MS20-016_Ecoli_M-t14	792	48	14	28	15	116	4	4	4	7	3	3	2	4	1	2	3	17	14	28	20	0.621118	-1.61	-0.687061	0.0530987	Green	3.6087	3.6087	1.85148	0.0128299	Blue	5.81	5.81	2.53854	0.010054	Blue
P08390	USG_ECOLI USG-1 protein OS=Escherichia coli (strain K12) OX=83333 GN=usg PE=1 SV=1	4.38074	36341	F217615.dat	Q26393_MS20-016_Ecoli_M-t14	422	34.7	9	9	15	105	6	7	4	5	5	7	8	5	9	6	6	11	9	9	8	1.16484	1.16484	0.220126	0.252354	Red	1.57692	1.57692	0.657112	0.00595126	Blue	1.35377	1.35377	0.436986	0.0148509	Orange
P17993	UBIG_ECOLI Ubiquinone biosynthesis O-methyltransferase OS=Escherichia coli (strain K12) OX=83333 GN=ubiG PE=1 SV=1	6.11882	26538	F217612.dat	Q26390_MS20-016_Ecoli_AH-t11	432	54.6	8	11	15	103	9	7	6	7	8	6	8	8	8	7	11	3	5	4	6	1.09091	1.09091	0.125531	0.406978	Red	0.666667	-1.5	-0.584963	0.022506	Blue	0.611111	-1.63636	-0.710493	0.00443018	Blue
P39407	YJJU_ECOLI Uncharacterized protein YjjU OS=Escherichia coli (strain K12) OX=83333 GN=yjjU PE=3 SV=1	8.7105	39807	F217593.dat	Q26386_MS20-016_Ecoli_R-t7	421	37.5	10	12	15	91	1	1	2	1	9	10	12	9	7	6	7	6	8	6	6	4.25397	4.25397	2.08881	4.03622e-05	Blue	3.33333	3.33333	1.73697	0.000442777	Blue	0.783582	-1.27619	-0.351844	0.0528735	Red
P0ACB0	DNAB_ECOLI Replicative DNA helicase OS=Escherichia coli (strain K12) OX=83333 GN=dnaB PE=1 SV=1	4.94579	52358	F217592.dat	Q26380_MS20-016_Ecoli_AE-t1	432	32.7	10	10	15	89	10	5	5	3	6	6	9	8	7	6	4	7	5	3	5	1.12169	1.12169	0.165678	0.63726	Red	0.888889	-1.125	-0.169925	0.679148	Red	0.792453	-1.2619	-0.335603	0.171952	Red
P39838	RCSD_ECOLI Phosphotransferase RcsD OS=Escherichia coli (strain K12) OX=83333 GN=rcsD PE=1 SV=3	5.05569	100310	F217608.dat	Q26388_MS20-016_Ecoli_C-t9	369	13	8	8	15	89	7	3	5	5	6	7	8	7	8	8	8	5	4	3	5	1.40476	1.40476	0.490326	0.0517801	Red	0.875	-1.14286	-0.192645	0.465138	Red	0.622881	-1.60544	-0.682971	0.00193523	Blue
P0AF20	NAGC_ECOLI N-acetylglucosamine repressor OS=Escherichia coli (strain K12) OX=83333 GN=nagC PE=2 SV=1	6.92371	44514	F217603.dat	Q26387_MS20-016_Ecoli_Z-t8	315	22.4	7	9	15	70	3	5	3	5	7	2	8	9	4	8	5	4	3	3	1	1.42857	1.42857	0.514573	0.0891282	Red	0.75	-1.33333	-0.415037	0.193923	Red	0.525	-1.90476	-0.929611	0.0162566	Blue
P76344	ZINT_ECOLI Metal-binding protein ZinT OS=Escherichia coli (strain K12) OX=83333 GN=zinT PE=1 SV=1	5.91451	24746	F217596.dat	Q26383_MS20-016_Ecoli_H-t4	933	54.6	13	133	14	1374	131	129	115	133	6	34	67	26	181	153	194	16	63	64	62	0.745536	-1.34132	-0.423651	0.321649	Red	0.408203	-2.44976	-1.29264	0.00467543	Blue	0.54753	-1.82638	-0.86899	0.218518	Green
P0ACF8	HNS_ECOLI DNA-binding protein H-NS OS=Escherichia coli (strain K12) OX=83333 GN=hns PE=1 SV=2	5.43626	15530	F217614.dat	Q26392_MS20-016_Ecoli_AI-t13	766	65.7	11	95	14	946	36	42	31	47	56	43	60	53	71	74	68	92	96	85	92	1.54286	1.54286	0.625604	0.00332186	Blue	2.30625	2.30625	1.20555	4.54538e-05	Blue	1.49479	1.49479	0.579944	0.000150445	Orange
P0A8G6	NQOR_ECOLI NAD(P)H dehydrogenase (quinone) OS=Escherichia coli (strain K12) OX=83333 GN=wrbA PE=1 SV=2	5.59395	20832	F217608.dat	Q26388_MS20-016_Ecoli_C-t9	948	61.6	13	77	14	921	46	37	40	66	61	57	62	68	77	62	71	66	68	70	70	1.37676	1.37676	0.461275	0.0610871	Red	1.44041	1.44041	0.526484	0.0456875	Orange	1.04624	1.04624	0.0652091	0.303348	Red
P0A7S9	RS13_ECOLI 30S ribosomal protein S13 OS=Escherichia coli (strain K12) OX=83333 GN=rpsM PE=1 SV=2	10.7826	13091	F217603.dat	Q26387_MS20-016_Ecoli_Z-t8	730	69.5	12	49	14	742	46	50	46	47	42	46	45	49	51	55	56	45	54	53	57	1.03923	1.03923	0.0555153	0.410873	Red	1.10363	1.10363	0.142253	0.144769	Red	1.06197	1.06197	0.0867373	0.370813	Red
P0A707	IF3_ECOLI Translation initiation factor IF-3 OS=Escherichia coli (strain K12) OX=83333 GN=infC PE=1 SV=1	9.53967	20551	F217603.dat	Q26387_MS20-016_Ecoli_Z-t8	892	72.2	13	51	14	641	42	37	43	35	42	45	52	51	46	43	49	31	39	42	44	1.189	1.189	0.249745	0.0185278	Orange	0.993789	-1.00625	-0.00898878	0.944889	Red	0.835821	-1.19643	-0.258734	0.0622117	Red
P12758	UDP_ECOLI Uridine phosphorylase OS=Escherichia coli (strain K12) OX=83333 GN=udp PE=1 SV=3	5.81289	27142	F217593.dat	Q26386_MS20-016_Ecoli_R-t7	868	77.9	13	51	14	638	34	40	34	37	45	49	51	49	43	42	39	37	41	50	47	1.2464	1.2464	0.317772	0.00258566	Orange	1.20134	1.20134	0.264647	0.0773245	Red	0.963846	-1.03751	-0.0531252	0.639052	Red
P52697	6PGL_ECOLI 6-phosphogluconolactonase OS=Escherichia coli (strain K12) OX=83333 GN=pgl PE=1 SV=2	5.06029	36285	F217614.dat	Q26392_MS20-016_Ecoli_AI-t13	728	57.1	13	44	14	554	36	30	29	42	36	33	38	31	32	32	38	43	44	46	44	1.00101	1.00101	0.00146096	0.991686	Red	1.28369	1.28369	0.360295	0.0420869	Orange	1.28239	1.28239	0.358834	3.70761e-05	Orange
P0AEP3	GALU_ECOLI UTP--glucose-1-phosphate uridylyltransferase OS=Escherichia coli (strain K12) OX=83333 GN=galU PE=1 SV=2	5.10803	32921	F217596.dat	Q26383_MS20-016_Ecoli_H-t4	866	53	13	33	14	478	29	29	31	33	30	29	32	33	31	35	36	36	30	33	31	1.05669	1.05669	0.0795513	0.225976	Red	1.06349	1.06349	0.0888093	0.270815	Red	1.00644	1.00644	0.00925797	0.90017	Red
P0A8E7	YAJQ_ECOLI UPF0234 protein YajQ OS=Escherichia coli (strain K12) OX=83333 GN=yajQ PE=1 SV=2	5.95698	18333	F217608.dat	Q26388_MS20-016_Ecoli_C-t9	844	63.2	13	44	14	471	24	22	21	32	39	36	36	39	44	40	42	21	21	26	28	1.57004	1.57004	0.650803	0.00496515	Blue	0.970874	-1.03	-0.0426443	0.815697	Red	0.618375	-1.61714	-0.693447	0.000529238	Blue
P0ADV7	MLAC_ECOLI Intermembrane phospholipid transport system binding protein MlaC OS=Escherichia coli (strain K12) OX=83333 GN=mlaC PE=1 SV=1	9.35442	23947	F217608.dat	Q26388_MS20-016_Ecoli_C-t9	693	63.5	13	32	14	440	28	25	24	24	33	31	31	34	32	24	28	25	29	33	39	1.19728	1.19728	0.259759	0.0101872	Orange	1.2381	1.2381	0.308122	0.124631	Red	1.03409	1.03409	0.048363	0.757779	Red
P39831	YDFG_ECOLI NADP-dependent 3-hydroxy acid dehydrogenase YdfG OS=Escherichia coli (strain K12) OX=83333 GN=ydfG PE=1 SV=2	5.65177	27232	F217603.dat	Q26387_MS20-016_Ecoli_Z-t8	653	52	10	40	14	418	19	18	18	18	29	32	34	40	29	35	41	22	26	32	25	1.83302	1.83302	0.874226	0.000102737	Blue	1.41558	1.41558	0.501398	0.0307089	Orange	0.772267	-1.29489	-0.372828	0.0225433	Orange
P0AEZ9	MOAB_ECOLI Molybdenum cofactor biosynthesis protein B OS=Escherichia coli (strain K12) OX=83333 GN=moaB PE=1 SV=2	5.72716	18653	F217612.dat	Q26390_MS20-016_Ecoli_AH-t11	602	67.6	10	30	14	325	13	15	11	23	29	26	29	29	29	30	30	11	15	18	17	1.80952	1.80952	0.85561	0.0130148	Blue	0.984848	-1.01538	-0.0220263	0.937977	Red	0.544258	-1.83736	-0.877636	0.00163797	Blue
P30126	LEUD_ECOLI 3-isopropylmalate dehydratase small subunit OS=Escherichia coli (strain K12) OX=83333 GN=leuD PE=1 SV=3	5.16063	22473	F217596.dat	Q26383_MS20-016_Ecoli_H-t4	668	79.1	10	27	14	299	26	21	21	27	19	21	22	19	23	19	17	17	17	11	19	0.848485	-1.17857	-0.237039	0.0957533	Red	0.686869	-1.45588	-0.541894	0.0168475	Orange	0.809524	-1.23529	-0.304855	0.0988871	Red
P30750	METN_ECOLI Methionine import ATP-binding protein MetN OS=Escherichia coli (strain K12) OX=83333 GN=metN PE=1 SV=4	5.94676	37765	F217603.dat	Q26387_MS20-016_Ecoli_Z-t8	640	49.3	9	15	14	251	19	21	18	19	13	15	14	15	18	18	14	15	19	17	16	0.804233	-1.24342	-0.314315	0.0030248	Orange	0.876543	-1.14085	-0.190103	0.0602166	Red	1.08991	1.08991	0.124212	0.236533	Red
P37051	PURU_ECOLI Formyltetrahydrofolate deformylase OS=Escherichia coli (strain K12) OX=83333 GN=purU PE=1 SV=1	6.49637	31915	F217594.dat	Q26381_MS20-016_Ecoli_AN-t2	645	51.4	12	26	14	245	21	26	19	19	18	16	12	17	17	15	17	9	12	14	13	0.764045	-1.30882	-0.388271	0.0409507	Orange	0.58427	-1.71154	-0.775294	0.00496426	Blue	0.764706	-1.30769	-0.387023	0.0232423	Orange
P23839	YICC_ECOLI UPF0701 protein YicC OS=Escherichia coli (strain K12) OX=83333 GN=yicC PE=1 SV=2	5.09975	33154	F217615.dat	Q26393_MS20-016_Ecoli_M-t14	551	43.2	11	20	14	244	15	15	13	15	12	16	17	17	19	15	18	18	18	20	16	1.11521	1.11521	0.157312	0.108573	Red	1.22581	1.22581	0.293731	0.0148041	Orange	1.09917	1.09917	0.136419	0.18622	Red
P17854	CYSH_ECOLI Phosphoadenosine phosphosulfate reductase OS=Escherichia coli (strain K12) OX=83333 GN=cysH PE=1 SV=3	5.50879	27958	F217613.dat	Q26391_MS20-016_Ecoli_AC-t12	609	52.9	12	28	14	243	15	13	12	9	11	13	12	17	13	11	12	28	25	26	26	1.03504	1.03504	0.0496871	0.764398	Red	2.0566	2.0566	1.04026	0.000331931	Blue	1.98698	1.98698	0.990577	3.26826e-07	Blue
P27248	GCST_ECOLI Aminomethyltransferase OS=Escherichia coli (strain K12) OX=83333 GN=gcvT PE=1 SV=3	5.3629	40121	F217592.dat	Q26380_MS20-016_Ecoli_AE-t1	571	35.7	11	20	14	233	20	22	18	20	10	9	10	12	11	15	16	22	13	19	16	0.612245	-1.63333	-0.707819	0.000157314	Blue	0.880952	-1.13514	-0.182864	0.299483	Red	1.43889	1.43889	0.524955	0.0524096	Red
P76193	YNHG_ECOLI Probable L,D-transpeptidase YnhG OS=Escherichia coli (strain K12) OX=83333 GN=ynhG PE=1 SV=1	9.42215	36060	F217598.dat	Q26385_MS20-016_Ecoli_Q-t6	451	37.4	10	15	14	204	11	8	9	18	13	15	13	13	14	14	16	13	10	19	18	1.2	1.2	0.263034	0.350869	Red	1.28	1.28	0.356144	0.301534	Red	1.06667	1.06667	0.0931094	0.673388	Red
P0AET8	HDHA_ECOLI 7-alpha-hydroxysteroid dehydrogenase OS=Escherichia coli (strain K12) OX=83333 GN=hdhA PE=1 SV=1	5.2164	26762	F217616.dat	Q26394_MS20-016_Ecoli_E-t15	452	49.4	11	16	14	188	11	7	4	19	12	10	10	12	11	13	16	13	17	17	16	1.15556	1.15556	0.208587	0.633349	Red	1.48889	1.48889	0.574236	0.18946	Red	1.28846	1.28846	0.365649	0.0189143	Orange
P09030	EX3_ECOLI Exodeoxyribonuclease III OS=Escherichia coli (strain K12) OX=83333 GN=xthA PE=1 SV=4	5.79868	30950	F217596.dat	Q26383_MS20-016_Ecoli_H-t4	396	44	9	14	14	181	10	11	12	14	15	10	12	16	10	11	15	9	9	14	13	1.07563	1.07563	0.105182	0.475229	Red	0.960784	-1.04082	-0.0577155	0.762339	Red	0.893229	-1.11953	-0.162898	0.403337	Red
P76536	YFEX_ECOLI Dye-decolorizing peroxidase YfeX OS=Escherichia coli (strain K12) OX=83333 GN=yfeX PE=1 SV=2	5.33637	33031	F217598.dat	Q26385_MS20-016_Ecoli_Q-t6	508	57.9	10	15	14	177	14	14	9	12	16	15	15	13	13	11	16	8	6	9	6	1.14286	1.14286	0.192645	0.225284	Red	0.622642	-1.60606	-0.683526	0.0155683	Blue	0.544811	-1.8355	-0.876171	0.000187092	Blue
P24255	RP54_ECOLI RNA polymerase sigma-54 factor OS=Escherichia coli (strain K12) OX=83333 GN=rpoN PE=1 SV=2	4.62718	53956	F217613.dat	Q26391_MS20-016_Ecoli_AC-t12	457	30.2	9	15	14	166	10	8	9	7	10	13	12	9	9	12	15	15	13	12	12	1.30827	1.30827	0.387661	0.0221614	Orange	1.47368	1.47368	0.559427	0.00339859	Orange	1.12644	1.12644	0.171766	0.187446	Red
P0ABF6	CDD_ECOLI Cytidine deaminase OS=Escherichia coli (strain K12) OX=83333 GN=cdd PE=1 SV=1	5.41949	31520	F217608.dat	Q26388_MS20-016_Ecoli_C-t9	535	44.2	9	13	14	142	7	5	5	8	13	12	11	11	13	12	12	9	8	8	8	1.7931	1.7931	0.842459	0.00200521	Blue	1.27586	1.27586	0.351472	0.0704426	Red	0.711538	-1.40541	-0.490986	6.52325e-06	Orange
P0ACP1	CRA_ECOLI Catabolite repressor/activator OS=Escherichia coli (strain K12) OX=83333 GN=cra PE=1 SV=1	6.47649	37976	F217613.dat	Q26391_MS20-016_Ecoli_AC-t12	618	41.3	11	17	14	136	10	9	8	5	4	8	4	6	7	8	7	17	12	16	15	0.809524	-1.23529	-0.304855	0.229053	Red	1.77778	1.77778	0.830075	0.00376031	Blue	2.19608	2.19608	1.13493	0.000828046	Blue
P37313	DPPF_ECOLI Dipeptide transport ATP-binding protein DppF OS=Escherichia coli (strain K12) OX=83333 GN=dppF PE=3 SV=1	9.02829	37536	F217603.dat	Q26387_MS20-016_Ecoli_Z-t8	588	40.7	11	16	14	135	5	5	3	3	16	16	17	16	7	8	12	7	8	5	7	2.82857	2.82857	1.50007	0.000790868	Blue	1.55	1.55	0.632268	0.0183132	Blue	0.54798	-1.82488	-0.867805	0.00599755	Blue
P66948	BEPA_ECOLI Beta-barrel assembly-enhancing protease OS=Escherichia coli (strain K12) OX=83333 GN=bepA PE=1 SV=1	7.08447	53874	F217616.dat	Q26394_MS20-016_Ecoli_E-t15	419	29	10	13	14	133	4	5	6	7	10	10	11	11	5	10	9	11	8	13	13	1.6044	1.6044	0.68203	0.00393839	Blue	1.88462	1.88462	0.91427	0.00934241	Blue	1.17466	1.17466	0.23224	0.248719	Red
P42588	PAT_ECOLI Putrescine aminotransferase OS=Escherichia coli (strain K12) OX=83333 GN=patA PE=1 SV=2	6.05109	49630	F217614.dat	Q26392_MS20-016_Ecoli_AI-t13	505	36.2	11	16	14	126	11	12	15	6	5	7	4	6	2	4	3	16	16	8	11	0.452381	-2.21053	-1.14439	0.0325475	Blue	1.14583	1.14583	0.196397	0.543765	Red	2.53289	2.53289	1.34079	0.0190862	Blue
P0ADS9	YGGN_ECOLI Uncharacterized protein YggN OS=Escherichia coli (strain K12) OX=83333 GN=yggN PE=4 SV=1	8.96767	26413	F217615.dat	Q26393_MS20-016_Ecoli_M-t14	473	48.1	9	14	14	113	5	2	2	2	7	4	4	6	6	6	6	13	17	14	19	1.75238	1.75238	0.809316	0.022214	Blue	4.46667	4.46667	2.1592	0.000595752	Blue	2.54891	2.54891	1.34988	0.00315003	Blue
P39406	RSMC_ECOLI Ribosomal RNA small subunit methyltransferase C OS=Escherichia coli (strain K12) OX=83333 GN=rsmC PE=1 SV=3	5.9988	37601	F217615.dat	Q26393_MS20-016_Ecoli_M-t14	415	27.1	7	9	14	111	7	6	6	5	8	9	7	7	7	8	8	7	9	9	8	1.2449	1.2449	0.316027	0.013997	Orange	1.32143	1.32143	0.402098	0.0121942	Orange	1.06148	1.06148	0.086071	0.379197	Red
P00888	AROF_ECOLI Phospho-2-dehydro-3-deoxyheptonate aldolase, Tyr-sensitive OS=Escherichia coli (strain K12) OX=83333 GN=aroF PE=1 SV=1	5.42312	38779	F217613.dat	Q26391_MS20-016_Ecoli_AC-t12	712	52.8	12	20	14	109	5	7	13	2	4	8	7	4	1	2	3	20	14	9	10	0.663594	-1.50694	-0.591626	0.357546	Green	1.83871	1.83871	0.878694	0.10548	Green	2.77083	2.77083	1.47032	0.0280904	Blue
P24175	MANB_ECOLI Phosphomannomutase OS=Escherichia coli (strain K12) OX=83333 GN=manB PE=3 SV=1	5.52658	50431	F217613.dat	Q26391_MS20-016_Ecoli_AC-t12	515	31.4	12	22	14	102	7	9	11	2	0	0	0	0	0	0	0	22	18	15	18	0.121212	-8.25	-3.04439	0.0330182	Blue	2.33333	2.33333	1.22239	0.0046494	Blue	19.25	19.25	4.26679	0.00105118	Blue
P0A821	SELA_ECOLI L-seryl-tRNA(Sec) selenium transferase OS=Escherichia coli (strain K12) OX=83333 GN=selA PE=1 SV=1	6.04577	50575	F217603.dat	Q26387_MS20-016_Ecoli_Z-t8	424	22.7	9	9	14	102	7	6	9	7	6	8	9	9	6	7	6	5	6	6	5	1.00433	1.00433	0.00623195	0.96638	Red	0.787879	-1.26923	-0.343954	0.0617412	Red	0.784483	-1.27473	-0.350186	0.0158083	Orange
P0ABH0	FTSA_ECOLI Cell division protein FtsA OS=Escherichia coli (strain K12) OX=83333 GN=ftsA PE=1 SV=1	5.84453	45301	F217603.dat	Q26387_MS20-016_Ecoli_Z-t8	402	35.2	8	8	14	101	10	11	6	7	7	5	7	8	5	5	6	7	3	7	7	0.75188	-1.33	-0.411426	0.139895	Red	0.736842	-1.35714	-0.440573	0.160388	Red	0.98	-1.02041	-0.0291463	0.902552	Red
P36929	RSMB_ECOLI Ribosomal RNA small subunit methyltransferase B OS=Escherichia coli (strain K12) OX=83333 GN=rsmB PE=1 SV=2	7.16534	48317	F217612.dat	Q26390_MS20-016_Ecoli_AH-t11	407	28.4	9	10	14	96	5	5	5	8	9	9	10	6	8	9	10	3	3	3	3	1.43915	1.43915	0.52522	0.0179521	Orange	0.592593	-1.6875	-0.754888	0.0350815	Blue	0.411765	-2.42857	-1.28011	3.4364e-05	Blue
P76403	YEGQ_ECOLI Uncharacterized protease YegQ OS=Escherichia coli (strain K12) OX=83333 GN=yegQ PE=3 SV=1	5.79724	51160	F217595.dat	Q26382_MS20-016_Ecoli_AP-t3	403	26.5	9	9	14	78	7	12	9	11	7	6	6	6	3	2	3	2	2	0	2	0.531561	-1.88125	-0.911692	0.0100898	Blue	0.232558	-4.3	-2.10434	0.00211484	Blue	0.4375	-2.28571	-1.19265	0.00599041	Blue
P06983	HEM3_ECOLI Porphobilinogen deaminase OS=Escherichia coli (strain K12) OX=83333 GN=hemC PE=1 SV=2	5.31163	33831	F217608.dat	Q26388_MS20-016_Ecoli_C-t9	332	37.7	8	8	14	78	3	4	4	3	4	8	6	6	8	7	3	6	4	6	6	1.55556	1.55556	0.63743	0.0131625	Blue	1.44444	1.44444	0.530515	0.0191846	Orange	0.928571	-1.07692	-0.106915	0.583672	Red
P27250	AHR_ECOLI Aldehyde reductase Ahr OS=Escherichia coli (strain K12) OX=83333 GN=ahr PE=1 SV=2	5.85741	36478	F217613.dat	Q26391_MS20-016_Ecoli_AC-t12	694	41.9	13	20	14	75	0	1	2	0	6	5	6	6	0	1	1	20	10	9	8	2.61224	2.61224	1.38529	0.0391713	Blue	7.28571	7.28571	2.86507	0.0269665	Blue	2.78906	2.78906	1.47978	0.0531154	Green
P22525	YCBB_ECOLI Probable L,D-transpeptidase YcbB OS=Escherichia coli (strain K12) OX=83333 GN=ycbB PE=1 SV=2	8.63444	67770	F217614.dat	Q26392_MS20-016_Ecoli_AI-t13	366	14.8	6	8	14	74	6	5	5	7	2	2	4	3	2	5	5	7	8	8	5	0.634921	-1.575	-0.655352	0.00767937	Blue	1.18519	1.18519	0.245112	0.20017	Red	1.86667	1.86667	0.900464	0.00507007	Blue
P39321	TAMB_ECOLI Translocation and assembly module subunit TamB OS=Escherichia coli (strain K12) OX=83333 GN=tamB PE=1 SV=2	4.93245	136695	F217614.dat	Q26392_MS20-016_Ecoli_AI-t13	338	8.3	10	10	14	72	4	7	3	3	6	2	4	8	3	5	2	6	10	3	6	1.0068	1.0068	0.00978102	0.978208	Red	1.38095	1.38095	0.465664	0.295548	Red	1.37162	1.37162	0.455883	0.289574	Red
P0A7K6	RL19_ECOLI 50S ribosomal protein L19 OS=Escherichia coli (strain K12) OX=83333 GN=rplS PE=1 SV=2	10.6192	13125	F217594.dat	Q26381_MS20-016_Ecoli_AN-t2	683	70.4	13	58	13	808	53	58	54	54	48	49	48	50	59	58	60	46	55	60	56	0.971172	-1.02968	-0.0422008	0.516236	Red	0.991031	-1.00905	-0.0129973	0.882111	Red	1.02045	1.02045	0.0292034	0.770243	Red
P0A7R5	RS10_ECOLI 30S ribosomal protein S10 OS=Escherichia coli (strain K12) OX=83333 GN=rpsJ PE=1 SV=1	9.68106	11728	F217594.dat	Q26381_MS20-016_Ecoli_AN-t2	699	81.6	13	42	13	559	36	42	36	34	32	33	35	34	43	35	40	36	40	41	42	0.973684	-1.02703	-0.0384741	0.676302	Red	1.07237	1.07237	0.100801	0.256139	Red	1.10135	1.10135	0.139275	0.0954721	Red
P0C0L2	OSMC_ECOLI Peroxiredoxin OsmC OS=Escherichia coli (strain K12) OX=83333 GN=osmC PE=1 SV=2	5.57039	15079	F217612.dat	Q26390_MS20-016_Ecoli_AH-t11	949	62.2	13	50	13	525	23	17	19	33	36	36	38	39	48	45	50	33	35	36	37	1.77976	1.77976	0.831684	0.00558036	Blue	1.51042	1.51042	0.594947	0.0375534	Blue	0.848662	-1.17833	-0.236738	0.0273022	Orange
P0A6L2	DAPA_ECOLI 4-hydroxy-tetrahydrodipicolinate synthase OS=Escherichia coli (strain K12) OX=83333 GN=dapA PE=1 SV=1	5.98132	31250	F217594.dat	Q26381_MS20-016_Ecoli_AN-t2	746	54.8	13	29	13	450	31	29	31	35	31	29	26	32	32	29	29	28	27	30	31	0.945055	-1.05814	-0.0815299	0.281252	Red	0.923077	-1.08333	-0.115477	0.163657	Red	0.976744	-1.02381	-0.0339473	0.575613	Red
P0AE88	CPXR_ECOLI Transcriptional regulatory protein CpxR OS=Escherichia coli (strain K12) OX=83333 GN=cpxR PE=1 SV=1	5.3927	26296	F217612.dat	Q26390_MS20-016_Ecoli_AH-t11	504	63.8	10	31	13	348	13	12	14	15	25	20	29	30	23	18	31	26	28	32	32	1.80296	1.80296	0.850364	0.0006177	Blue	2.10345	2.10345	1.07276	0.000555101	Blue	1.16667	1.16667	0.222392	0.10769	Red
P00960	SYGA_ECOLI Glycine--tRNA ligase alpha subunit OS=Escherichia coli (strain K12) OX=83333 GN=glyQ PE=1 SV=2	4.89462	34752	F217603.dat	Q26387_MS20-016_Ecoli_Z-t8	739	49.8	12	30	13	346	26	26	24	27	24	23	25	30	25	24	23	17	18	17	17	0.966622	-1.03453	-0.048976	0.440781	Red	0.682243	-1.46575	-0.551642	0.00025891	Orange	0.705801	-1.41683	-0.502666	9.74738e-05	Orange
A0A4S5AHK0	A0A4S5AHK0_ECOLI Glycine--tRNA ligase subunit alpha OS=Escherichia coli (strain K12) OX=83333 GN=glyQ PE=3 SV=1	4.9442	34694	F217614.dat	Q26392_MS20-016_Ecoli_AI-t13	678	49.8	11	22	13	325	25	24	22	24	20	18	20	25	21	21	19	22	22	21	21	0.871573	-1.14735	-0.198307	0.0143841	Orange	0.909091	-1.1	-0.137504	0.029121	Orange	1.04305	1.04305	0.0608033	0.329765	Red
P07623	METAS_ECOLI Homoserine O-succinyltransferase OS=Escherichia coli (strain K12) OX=83333 GN=metAS PE=1 SV=4	5.0561	35705	F217596.dat	Q26383_MS20-016_Ecoli_H-t4	733	57.6	12	35	13	314	26	26	27	35	15	13	15	16	23	25	26	16	15	21	15	0.677966	-1.475	-0.560715	0.0139268	Orange	0.601695	-1.66197	-0.732896	0.00583383	Blue	0.8875	-1.12676	-0.172181	0.393398	Red
P0A6R0	FABH_ECOLI 3-oxoacyl-[acyl-carrier-protein] synthase 3 OS=Escherichia coli (strain K12) OX=83333 GN=fabH PE=1 SV=1	5.07752	33494	F217611.dat	Q26389_MS20-016_Ecoli_I-t10	717	39.1	10	20	13	305	20	25	20	21	23	23	24	25	19	20	21	14	18	19	13	1.02857	1.02857	0.040642	0.673346	Red	0.755556	-1.32353	-0.40439	0.0285147	Orange	0.734568	-1.36134	-0.445032	0.0151977	Orange
P0AE52	BCP_ECOLI Peroxiredoxin Bcp OS=Escherichia coli (strain K12) OX=83333 GN=bcp PE=1 SV=1	5.03177	17623	F217615.dat	Q26393_MS20-016_Ecoli_M-t14	562	78.2	8	24	13	304	16	19	14	17	20	16	20	17	20	21	22	26	27	24	25	1.16735	1.16735	0.223233	0.0646369	Red	1.51429	1.51429	0.598637	0.000726021	Blue	1.2972	1.2972	0.375404	0.000255705	Orange
P0AB67	PNTB_ECOLI NAD(P) transhydrogenase subunit beta OS=Escherichia coli (strain K12) OX=83333 GN=pntB PE=1 SV=1	5.72149	48692	F217592.dat	Q26380_MS20-016_Ecoli_AE-t1	752	34	13	38	13	301	38	30	31	29	14	14	12	15	16	16	21	20	14	14	17	0.497835	-2.0087	-1.00626	0.00105727	Blue	0.522727	-1.91304	-0.93587	0.00111699	Blue	1.05	1.05	0.0703893	0.661529	Red
P0A9D2	GSTA_ECOLI Glutathione S-transferase GstA OS=Escherichia coli (strain K12) OX=83333 GN=gstA PE=1 SV=1	5.84867	22854	F217616.dat	Q26394_MS20-016_Ecoli_E-t15	616	58.7	9	24	13	277	17	18	16	18	13	15	13	17	16	18	19	23	21	29	24	0.923679	-1.08263	-0.114536	0.201096	Red	1.38356	1.38356	0.468387	0.0218919	Orange	1.49788	1.49788	0.582923	0.00840289	Orange
P0A7E9	PYRH_ECOLI Uridylate kinase OS=Escherichia coli (strain K12) OX=83333 GN=pyrH PE=1 SV=2	6.85102	25954	F217603.dat	Q26387_MS20-016_Ecoli_Z-t8	603	73.9	12	29	13	266	10	15	13	15	20	16	20	29	23	18	23	17	13	17	17	1.56391	1.56391	0.645157	0.00293325	Blue	1.19298	1.19298	0.254573	0.127305	Red	0.762821	-1.31092	-0.390584	0.0208754	Orange
P77774	BAMB_ECOLI Outer membrane protein assembly factor BamB OS=Escherichia coli (strain K12) OX=83333 GN=bamB PE=1 SV=1	4.71817	41861	F217612.dat	Q26390_MS20-016_Ecoli_AH-t11	868	44.4	10	22	13	260	12	16	11	12	15	21	18	17	17	19	22	20	18	22	20	1.41299	1.41299	0.498748	0.0057349	Orange	1.52727	1.52727	0.610958	0.00244874	Blue	1.08088	1.08088	0.11221	0.235516	Red
P16456	SELD_ECOLI Selenide, water dikinase OS=Escherichia coli (strain K12) OX=83333 GN=selD PE=1 SV=1	5.29931	36664	F217612.dat	Q26390_MS20-016_Ecoli_AH-t11	669	54.5	12	20	13	247	21	23	25	20	17	17	17	18	17	16	20	11	8	9	8	0.792627	-1.26163	-0.335286	0.01505	Orange	0.430108	-2.325	-1.21723	0.000148142	Blue	0.542636	-1.84286	-0.881944	7.75478e-05	Blue
P0A794	PDXJ_ECOLI Pyridoxine 5'-phosphate synthase OS=Escherichia coli (strain K12) OX=83333 GN=pdxJ PE=1 SV=2	5.6099	26368	F217594.dat	Q26381_MS20-016_Ecoli_AN-t2	581	48.6	11	18	13	225	15	18	12	13	18	18	15	17	16	17	21	15	9	11	10	1.18894	1.18894	0.249676	0.111461	Red	0.790323	-1.26531	-0.339486	0.132075	Red	0.664729	-1.50437	-0.589162	0.00977906	Blue
P22255	CYSQ_ECOLI 3'(2'),5'-bisphosphate nucleotidase CysQ OS=Escherichia coli (strain K12) OX=83333 GN=cysQ PE=1 SV=2	5.59129	27159	F217616.dat	Q26394_MS20-016_Ecoli_E-t15	656	56.1	11	22	13	215	11	10	9	12	14	12	13	15	16	15	12	16	17	21	22	1.29193	1.29193	0.369523	0.00565125	Orange	1.73913	1.73913	0.798366	0.00567524	Blue	1.34615	1.34615	0.428843	0.0316205	Orange
P0A8Y5	YIDA_ECOLI Sugar phosphatase YidA OS=Escherichia coli (strain K12) OX=83333 GN=yidA PE=1 SV=1	5.10752	29702	F217593.dat	Q26386_MS20-016_Ecoli_R-t7	544	45.2	10	14	13	205	14	14	16	12	14	14	14	12	15	15	15	13	12	12	13	1.00952	1.00952	0.0136749	0.882161	Red	0.9	-1.11111	-0.152003	0.163292	Red	0.891509	-1.12169	-0.165678	0.00910979	Orange
P0AD12	YEEZ_ECOLI Protein YeeZ OS=Escherichia coli (strain K12) OX=83333 GN=yeeZ PE=1 SV=1	5.27744	29661	F217611.dat	Q26389_MS20-016_Ecoli_I-t10	579	48.5	10	14	13	201	14	9	13	12	17	15	16	14	15	14	15	12	10	14	11	1.24176	1.24176	0.312384	0.0547706	Red	0.980769	-1.01961	-0.0280144	0.862209	Red	0.789823	-1.26611	-0.340399	0.0196289	Orange
P0AG07	RPE_ECOLI Ribulose-phosphate 3-epimerase OS=Escherichia coli (strain K12) OX=83333 GN=rpe PE=1 SV=1	5.12715	24539	F217608.dat	Q26388_MS20-016_Ecoli_C-t9	505	66.2	9	17	13	200	10	10	11	11	16	15	13	17	17	14	14	11	14	12	15	1.40373	1.40373	0.489262	9.51121e-05	Orange	1.21739	1.21739	0.283793	0.0661414	Red	0.867257	-1.15306	-0.205469	0.100352	Red
P64596	YRAP_ECOLI Uncharacterized protein YraP OS=Escherichia coli (strain K12) OX=83333 GN=yraP PE=3 SV=1	9.03847	20016	F217614.dat	Q26392_MS20-016_Ecoli_AI-t13	756	68.6	11	18	13	197	9	8	11	9	12	11	15	11	13	14	12	17	18	18	19	1.32404	1.32404	0.404949	0.00516001	Orange	1.85366	1.85366	0.890376	6.75641e-05	Blue	1.4	1.4	0.485427	2.91076e-05	Orange
P76422	THID_ECOLI Hydroxymethylpyrimidine/phosphomethylpyrimidine kinase OS=Escherichia coli (strain K12) OX=83333 GN=thiD PE=1 SV=1	5.73452	28616	F217596.dat	Q26383_MS20-016_Ecoli_H-t4	743	59.4	11	22	13	191	16	11	10	22	16	15	15	15	14	15	18	6	4	9	5	1.04308	1.04308	0.0608552	0.822778	Red	0.444444	-2.25	-1.16993	0.0427679	Blue	0.426087	-2.34694	-1.23078	0.00106318	Blue
P0AFI7	PDXH_ECOLI Pyridoxine/pyridoxamine 5'-phosphate oxidase OS=Escherichia coli (strain K12) OX=83333 GN=pdxH PE=1 SV=2	9.18246	25529	F217596.dat	Q26383_MS20-016_Ecoli_H-t4	432	56.9	12	14	13	184	10	15	12	14	15	13	12	14	13	14	15	10	8	10	9	1.07013	1.07013	0.0977859	0.462985	Red	0.745455	-1.34146	-0.423808	0.043139	Orange	0.696602	-1.43554	-0.521594	0.000177985	Orange
P76268	KDGR_ECOLI Transcriptional regulator KdgR OS=Escherichia coli (strain K12) OX=83333 GN=kdgR PE=1 SV=1	5.43462	30010	F217603.dat	Q26387_MS20-016_Ecoli_Z-t8	454	40.3	9	13	13	180	11	12	12	13	11	10	13	13	13	11	9	11	12	15	14	0.956044	-1.04598	-0.0648511	0.457133	Red	1.07692	1.07692	0.106915	0.371947	Red	1.12644	1.12644	0.171766	0.204957	Red
P52108	RSTA_ECOLI Transcriptional regulatory protein RstA OS=Escherichia coli (strain K12) OX=83333 GN=rstA PE=1 SV=2	5.41811	26687	F217611.dat	Q26389_MS20-016_Ecoli_I-t10	548	43.5	11	19	13	179	11	10	8	16	13	13	12	13	16	19	22	4	4	11	7	1.34111	1.34111	0.423425	0.102162	Red	0.612245	-1.63333	-0.707819	0.0925764	Green	0.456522	-2.19048	-1.13124	0.00450253	Blue
P69805	PTND_ECOLI PTS system mannose-specific EIID component OS=Escherichia coli (strain K12) OX=83333 GN=manZ PE=1 SV=2	9.3214	30935	F217592.dat	Q26380_MS20-016_Ecoli_AE-t1	426	36	10	16	13	167	16	17	18	13	5	6	6	8	9	9	9	11	12	15	13	0.495798	-2.01695	-1.01217	0.000880907	Blue	0.808824	-1.23636	-0.306103	0.0584936	Red	1.63136	1.63136	0.706072	0.00211871	Blue
P17952	MURC_ECOLI UDP-N-acetylmuramate--L-alanine ligase OS=Escherichia coli (strain K12) OX=83333 GN=murC PE=1 SV=2	5.52883	53592	F217616.dat	Q26394_MS20-016_Ecoli_E-t15	579	34.8	12	14	13	163	10	11	10	10	11	10	8	9	9	9	7	12	17	16	14	0.888889	-1.125	-0.169925	0.0505511	Red	1.4	1.4	0.485427	0.0240388	Orange	1.575	1.575	0.655352	0.00798752	Blue
P31142	THTM_ECOLI 3-mercaptopyruvate sulfurtransferase OS=Escherichia coli (strain K12) OX=83333 GN=sseA PE=1 SV=3	4.5617	30793	F217597.dat	Q26384_MS20-016_Ecoli_AA-t5	644	55.2	10	12	13	158	13	10	12	14	12	10	9	9	10	8	8	9	10	13	11	0.787062	-1.27055	-0.345451	0.0348848	Orange	0.886792	-1.12766	-0.173332	0.26054	Red	1.12671	1.12671	0.172119	0.241769	Red
P0A9X1	ZNUC_ECOLI Zinc import ATP-binding protein ZnuC OS=Escherichia coli (strain K12) OX=83333 GN=znuC PE=1 SV=1	9.43897	27850	F217616.dat	Q26394_MS20-016_Ecoli_E-t15	530	52.6	10	18	13	153	15	14	13	13	0	2	4	2	12	13	11	4	16	16	18	0.493947	-2.02451	-1.01757	0.0109474	Blue	0.983051	-1.01724	-0.0246621	0.94311	Red	1.9902	1.9902	0.992911	0.111432	Green
P0C8J8	GATZ_ECOLI D-tagatose-1,6-bisphosphate aldolase subunit GatZ OS=Escherichia coli (strain K12) OX=83333 GN=gatZ PE=1 SV=1	5.50491	47079	F217597.dat	Q26384_MS20-016_Ecoli_AA-t5	812	47.9	13	21	13	151	6	14	7	0	21	21	26	18	7	13	18	0	0	0	0	2.41475	2.41475	1.27187	0.0216491	Blue	0.129032	-7.75	-2.9542	0.100031	Green	0.0534351	-18.7143	-4.22607	0.000267728	Blue
P0A9U3	YBIT_ECOLI Probable ATP-binding protein YbiT OS=Escherichia coli (strain K12) OX=83333 GN=ybiT PE=1 SV=1	4.98868	59820	F217595.dat	Q26382_MS20-016_Ecoli_AP-t3	627	26.4	11	16	13	150	14	11	16	12	9	9	11	10	9	9	9	9	8	8	6	0.73183	-1.36644	-0.45042	0.0365564	Orange	0.614035	-1.62857	-0.703607	0.00854081	Blue	0.839041	-1.19184	-0.253187	0.067845	Red
P69924	RIR2_ECOLI Ribonucleoside-diphosphate reductase 1 subunit beta OS=Escherichia coli (strain K12) OX=83333 GN=nrdB PE=1 SV=2	4.69077	43490	F217597.dat	Q26384_MS20-016_Ecoli_AA-t5	528	27.1	8	13	13	146	7	11	9	10	13	12	13	15	7	9	8	10	8	7	7	1.17073	1.17073	0.22741	0.248971	Red	0.878049	-1.13889	-0.187627	0.304027	Red	0.75	-1.33333	-0.415037	0.0517863	Red
P75913	GHRA_ECOLI Glyoxylate/hydroxypyruvate reductase A OS=Escherichia coli (strain K12) OX=83333 GN=ghrA PE=1 SV=2	6.31746	35321	F217596.dat	Q26383_MS20-016_Ecoli_H-t4	473	51.3	10	14	13	137	10	9	8	14	12	10	11	11	11	11	11	6	3	6	4	1.06667	1.06667	0.0931094	0.61106	Red	0.511111	-1.95652	-0.968291	0.0163227	Blue	0.479167	-2.08696	-1.0614	0.00223332	Blue
P0AE78	CORC_ECOLI Magnesium and cobalt efflux protein CorC OS=Escherichia coli (strain K12) OX=83333 GN=corC PE=1 SV=1	4.55009	33278	F217603.dat	Q26387_MS20-016_Ecoli_Z-t8	282	37	9	13	13	135	9	10	7	9	12	10	9	13	13	10	11	5	4	8	5	1.24542	1.24542	0.316634	0.0254853	Orange	0.666667	-1.5	-0.584963	0.0257088	Blue	0.535294	-1.86813	-0.901596	0.00185562	Blue
P0ACY1	YDJA_ECOLI Putative NAD(P)H nitroreductase YdjA OS=Escherichia coli (strain K12) OX=83333 GN=ydjA PE=1 SV=1	6.31388	20046	F217612.dat	Q26390_MS20-016_Ecoli_AH-t11	459	62.3	10	13	13	134	12	10	10	8	8	7	8	7	10	10	13	7	7	9	8	0.909091	-1.1	-0.137504	0.411694	Red	0.795455	-1.25714	-0.330149	0.0650181	Red	0.875	-1.14286	-0.192645	0.220058	Red
P0AEY5	MDAB_ECOLI NADPH:quinone oxidoreductase MdaB OS=Escherichia coli (strain K12) OX=83333 GN=mdaB PE=1 SV=1	5.84529	21877	F217593.dat	Q26386_MS20-016_Ecoli_R-t7	542	50.3	10	13	13	131	9	10	8	8	11	9	13	12	14	10	14	3	3	3	4	1.31868	1.31868	0.399096	0.00644421	Orange	0.435897	-2.29412	-1.19794	0.000274329	Blue	0.330556	-3.02521	-1.59704	8.37835e-06	Blue
P42620	YQJG_ECOLI Glutathionyl-hydroquinone reductase YqjG OS=Escherichia coli (strain K12) OX=83333 GN=yqjG PE=1 SV=1	5.98995	37363	F217615.dat	Q26393_MS20-016_Ecoli_M-t14	592	31.1	9	13	13	130	3	5	4	6	9	7	9	9	9	9	12	13	10	13	12	1.84416	1.84416	0.882961	0.00089708	Blue	2.36364	2.36364	1.24101	0.000238079	Blue	1.28169	1.28169	0.358048	0.016824	Orange
P75876	RLMI_ECOLI Ribosomal RNA large subunit methyltransferase I OS=Escherichia coli (strain K12) OX=83333 GN=rlmI PE=1 SV=2	7.60152	44329	F217594.dat	Q26381_MS20-016_Ecoli_AN-t2	580	36.4	12	14	13	130	8	14	11	10	12	7	10	11	11	6	11	5	5	5	4	0.911854	-1.09667	-0.133125	0.521548	Red	0.489362	-2.04348	-1.03103	0.0152485	Blue	0.536667	-1.86335	-0.897902	0.000917272	Blue
P0A784	ORN_ECOLI Oligoribonuclease OS=Escherichia coli (strain K12) OX=83333 GN=orn PE=1 SV=2	4.96271	20802	F217593.dat	Q26386_MS20-016_Ecoli_R-t7	331	47	8	11	13	130	10	6	6	9	11	8	11	10	8	10	13	7	7	8	6	1.27347	1.27347	0.348764	0.103251	Red	0.914286	-1.09375	-0.129283	0.536559	Red	0.717949	-1.39286	-0.478047	0.00319579	Orange
P0AEI4	RIMO_ECOLI Ribosomal protein S12 methylthiotransferase RimO OS=Escherichia coli (strain K12) OX=83333 GN=rimO PE=1 SV=1	5.30489	49550	F217592.dat	Q26380_MS20-016_Ecoli_AE-t1	354	30.8	10	11	13	126	11	12	9	8	11	9	11	7	7	8	6	9	7	6	5	0.857143	-1.16667	-0.222392	0.226285	Red	0.704545	-1.41935	-0.505235	0.0408279	Orange	0.82197	-1.21659	-0.282843	0.181984	Red
P14081	SELB_ECOLI Selenocysteine-specific elongation factor OS=Escherichia coli (strain K12) OX=83333 GN=selB PE=1 SV=3	6.10722	68825	F217593.dat	Q26386_MS20-016_Ecoli_R-t7	537	18.7	10	12	13	125	7	11	9	9	11	10	12	8	9	9	10	4	4	5	7	1.08571	1.08571	0.118644	0.410979	Red	0.6	-1.66667	-0.736966	0.0104213	Blue	0.552632	-1.80952	-0.85561	0.00134199	Blue
P0A7X6	RIMM_ECOLI Ribosome maturation factor RimM OS=Escherichia coli (strain K12) OX=83333 GN=rimM PE=1 SV=1	4.6077	20592	F217612.dat	Q26390_MS20-016_Ecoli_AH-t11	355	58.2	9	12	13	122	8	5	5	9	8	8	5	8	9	9	12	8	11	7	10	1.21659	1.21659	0.282843	0.239453	Red	1.29032	1.29032	0.367732	0.154075	Red	1.06061	1.06061	0.0848889	0.64885	Red
P77376	YDGJ_ECOLI Uncharacterized oxidoreductase YdgJ OS=Escherichia coli (strain K12) OX=83333 GN=ydgJ PE=1 SV=2	5.4885	38234	F217613.dat	Q26391_MS20-016_Ecoli_AC-t12	307	22	7	13	13	116	4	4	5	7	6	8	7	7	4	8	5	13	11	12	15	1.2381	1.2381	0.308122	0.161627	Red	2.29167	2.29167	1.1964	0.000495023	Blue	1.85096	1.85096	0.888275	0.00101395	Blue
P37773	MPL_ECOLI UDP-N-acetylmuramate--L-alanyl-gamma-D-glutamyl-meso-2,6-diaminoheptandioate ligase OS=Escherichia coli (strain K12) OX=83333 GN=mpl PE=1 SV=3	5.53087	49842	F217594.dat	Q26381_MS20-016_Ecoli_AN-t2	308	26.7	9	12	13	109	8	12	11	6	8	9	8	10	9	8	6	6	3	2	3	0.905923	-1.10385	-0.142539	0.546527	Red	0.439024	-2.27778	-1.18763	0.0163644	Blue	0.484615	-2.06349	-1.04509	0.00508296	Blue
P0A6U3	MNMG_ECOLI tRNA uridine 5-carboxymethylaminomethyl modification enzyme MnmG OS=Escherichia coli (strain K12) OX=83333 GN=mnmG PE=1 SV=1	6.19544	69478	F217616.dat	Q26394_MS20-016_Ecoli_E-t15	286	14.3	6	7	13	99	7	6	7	5	6	6	8	5	8	5	6	8	6	8	8	1.00493	1.00493	0.00708942	0.959021	Red	1.17241	1.17241	0.229482	0.121072	Red	1.16667	1.16667	0.222392	0.117403	Red
P0ABQ0	COABC_ECOLI Coenzyme A biosynthesis bifunctional protein CoaBC OS=Escherichia coli (strain K12) OX=83333 GN=coaBC PE=1 SV=2	7.05646	43411	F217614.dat	Q26392_MS20-016_Ecoli_AI-t13	498	27.8	9	11	13	97	5	8	6	9	7	6	4	5	3	5	6	9	11	5	8	0.767857	-1.30233	-0.38109	0.136692	Red	1.15625	1.15625	0.209453	0.452886	Red	1.50581	1.50581	0.590544	0.0823837	Green
P63389	YHES_ECOLI Probable ATP-binding protein YheS OS=Escherichia coli (strain K12) OX=83333 GN=yheS PE=1 SV=1	5.5001	71799	F217616.dat	Q26394_MS20-016_Ecoli_E-t15	267	14.8	8	8	13	95	4	8	7	7	6	6	4	7	6	7	4	6	8	7	8	0.895238	-1.11702	-0.159657	0.463247	Red	1.1	1.1	0.137504	0.484903	Red	1.22872	1.22872	0.29716	0.0522879	Red
P33232	LLDD_ECOLI L-lactate dehydrogenase OS=Escherichia coli (strain K12) OX=83333 GN=lldD PE=1 SV=1	6.33249	42701	F217596.dat	Q26383_MS20-016_Ecoli_H-t4	504	23.7	8	10	13	92	8	6	8	10	4	5	4	6	7	10	10	5	3	4	2	0.84127	-1.18868	-0.249359	0.290475	Red	0.5	-2	-1	0.00559701	Blue	0.59434	-1.68254	-0.750641	0.0273643	Blue
P31678	OTSB_ECOLI Trehalose-6-phosphate phosphatase OS=Escherichia coli (strain K12) OX=83333 GN=otsB PE=1 SV=2	5.37773	29157	F217608.dat	Q26388_MS20-016_Ecoli_C-t9	416	35.7	7	10	13	92	2	1	1	2	8	5	9	8	10	6	6	10	7	10	7	3.37143	3.37143	1.75336	5.05437e-05	Blue	3.8	3.8	1.926	0.00221407	Blue	1.12712	1.12712	0.172639	0.36596	Red
P30870	GLNE_ECOLI Bifunctional glutamine synthetase adenylyltransferase/adenylyl-removing enzyme OS=Escherichia coli (strain K12) OX=83333 GN=glnE PE=1 SV=2	5.07839	108350	F217597.dat	Q26384_MS20-016_Ecoli_AA-t5	351	11.2	8	9	13	88	8	6	4	6	9	7	8	8	7	7	7	5	4	1	1	1.22449	1.22449	0.292181	0.148281	Red	0.535714	-1.86667	-0.900464	0.0504511	Green	0.4375	-2.28571	-1.19265	0.0146265	Blue
P0AFL6	PPX_ECOLI Exopolyphosphatase OS=Escherichia coli (strain K12) OX=83333 GN=ppx PE=1 SV=2	6.64553	58099	F217611.dat	Q26389_MS20-016_Ecoli_I-t10	351	17.7	6	7	13	80	5	5	5	7	5	4	7	6	5	7	5	6	5	4	4	1.01099	1.01099	0.0157673	0.916625	Red	0.884615	-1.13043	-0.176878	0.320281	Red	0.875	-1.14286	-0.192645	0.239887	Red
P43671	PQIB_ECOLI Intermembrane transport protein PqiB OS=Escherichia coli (strain K12) OX=83333 GN=pqiB PE=1 SV=2	7.738	60482	F217613.dat	Q26391_MS20-016_Ecoli_AC-t12	365	26.9	10	11	13	56	6	5	2	2	1	1	2	1	2	2	1	11	6	8	6	0.511278	-1.95588	-0.96782	0.107654	Green	1.84211	1.84211	0.881356	0.0441258	Blue	3.60294	3.60294	1.84918	0.0114876	Blue
P45578	LUXS_ECOLI S-ribosylhomocysteine lyase OS=Escherichia coli (strain K12) OX=83333 GN=luxS PE=1 SV=3	5.18082	19404	F217613.dat	Q26391_MS20-016_Ecoli_AC-t12	835	89.5	12	94	12	909	38	36	32	36	62	55	56	57	59	53	59	94	99	83	90	1.59687	1.59687	0.675246	2.52173e-06	Blue	2.53425	2.53425	1.34156	0.000136752	Blue	1.58701	1.58701	0.666311	0.000972815	Blue
P23869	PPIB_ECOLI Peptidyl-prolyl cis-trans isomerase B OS=Escherichia coli (strain K12) OX=83333 GN=ppiB PE=1 SV=2	5.51395	18142	F217594.dat	Q26381_MS20-016_Ecoli_AN-t2	617	69.5	12	47	12	689	46	47	42	54	48	40	55	55	61	51	65	30	33	31	31	1.13101	1.13101	0.177617	0.149304	Red	0.668394	-1.49612	-0.58123	0.00585367	Orange	0.590969	-1.69214	-0.758847	0.00030489	Blue
P0AC55	GLNK_ECOLI Nitrogen regulatory protein P-II 2 OS=Escherichia coli (strain K12) OX=83333 GN=glnK PE=1 SV=1	5.83962	12252	F217603.dat	Q26387_MS20-016_Ecoli_Z-t8	810	86.6	11	64	12	667	0	0	1	1	61	53	46	64	53	52	59	60	72	71	74	37.619	37.619	5.23339	2.93276e-07	Blue	46.8333	46.8333	5.54946	0.000190265	Blue	1.24494	1.24494	0.316072	0.0115446	Orange
P0A862	TPX_ECOLI Thiol peroxidase OS=Escherichia coli (strain K12) OX=83333 GN=tpx PE=1 SV=2	4.74976	17824	F217603.dat	Q26387_MS20-016_Ecoli_Z-t8	913	99.4	11	47	12	584	39	42	38	38	43	41	37	47	44	38	36	32	34	40	35	1.03993	1.03993	0.0564851	0.396186	Red	0.900621	-1.11034	-0.151008	0.0988002	Red	0.866041	-1.15468	-0.207493	0.0424221	Orange
P76002	PLIG_ECOLI Inhibitor of g-type lysozyme OS=Escherichia coli (strain K12) OX=83333 GN=pliG PE=1 SV=1	9.49801	14897	F217592.dat	Q26380_MS20-016_Ecoli_AE-t1	723	67.7	11	40	12	500	40	36	36	42	10	16	23	16	41	36	44	22	41	48	49	0.698011	-1.43264	-0.518679	0.0615443	Red	1.03797	1.03797	0.0537713	0.829253	Red	1.48705	1.48705	0.57245	0.142263	Red
P0AEK2	FABG_ECOLI 3-oxoacyl-[acyl-carrier-protein] reductase FabG OS=Escherichia coli (strain K12) OX=83333 GN=fabG PE=1 SV=1	6.76335	25544	F217603.dat	Q26387_MS20-016_Ecoli_Z-t8	951	75.4	11	32	12	441	29	27	29	27	24	26	26	32	31	30	35	28	33	29	35	1.03941	1.03941	0.0557633	0.495108	Red	1.11207	1.11207	0.153246	0.142173	Red	1.06991	1.06991	0.097483	0.373029	Red
P68919	RL25_ECOLI 50S ribosomal protein L25 OS=Escherichia coli (strain K12) OX=83333 GN=rplY PE=1 SV=1	9.59896	10687	F217594.dat	Q26381_MS20-016_Ecoli_AN-t2	579	88.3	11	30	12	429	27	30	25	29	31	28	31	31	33	31	30	22	29	25	27	1.10311	1.10311	0.141571	0.0673614	Red	0.930435	-1.07477	-0.104023	0.326779	Red	0.843468	-1.18558	-0.245594	0.0373714	Orange
P0A7W7	RS8_ECOLI 30S ribosomal protein S8 OS=Escherichia coli (strain K12) OX=83333 GN=rpsH PE=1 SV=2	9.44142	14118	F217615.dat	Q26393_MS20-016_Ecoli_M-t14	450	73.1	10	41	12	427	30	24	22	24	21	27	20	22	25	30	36	31	34	41	40	1.03297	1.03297	0.0467942	0.763645	Red	1.44231	1.44231	0.528379	0.00973261	Orange	1.39628	1.39628	0.481585	0.0121133	Orange
P0A7L3	RL20_ECOLI 50S ribosomal protein L20 OS=Escherichia coli (strain K12) OX=83333 GN=rplT PE=1 SV=2	11.4712	13489	F217594.dat	Q26381_MS20-016_Ecoli_AN-t2	545	48.3	11	36	12	418	38	36	28	27	25	26	23	25	30	21	30	22	30	27	30	0.803437	-1.24465	-0.315743	0.0946284	Red	0.849624	-1.17699	-0.235103	0.193881	Red	1.05749	1.05749	0.0806394	0.525634	Red
P0ACF0	DBHA_ECOLI DNA-binding protein HU-alpha OS=Escherichia coli (strain K12) OX=83333 GN=hupA PE=1 SV=1	9.57238	9529	F217592.dat	Q26380_MS20-016_Ecoli_AE-t1	877	87.8	11	33	12	406	33	27	29	26	26	23	25	30	27	21	27	28	26	30	28	0.893157	-1.11962	-0.163014	0.145561	Red	0.97479	-1.02586	-0.0368368	0.687759	Red	1.0914	1.0914	0.126177	0.111813	Red
P0A955	ALKH_ECOLI KHG/KDPG aldolase OS=Escherichia coli (strain K12) OX=83333 GN=eda PE=1 SV=1	5.56875	22270	F217613.dat	Q26391_MS20-016_Ecoli_AC-t12	594	85	11	25	12	404	23	23	22	27	27	27	25	29	23	26	35	25	29	34	29	1.14863	1.14863	0.199913	0.0743645	Red	1.22222	1.22222	0.289507	0.0515703	Red	1.06407	1.06407	0.0895935	0.463743	Red
P27434	RODZ_ECOLI Cytoskeleton protein RodZ OS=Escherichia coli (strain K12) OX=83333 GN=rodZ PE=1 SV=2	5.5848	36169	F217603.dat	Q26387_MS20-016_Ecoli_Z-t8	714	35.9	12	25	12	334	22	15	15	21	23	19	26	25	23	23	26	22	25	26	23	1.27644	1.27644	0.352123	0.0579612	Red	1.2987	1.2987	0.37707	0.0474699	Orange	1.01744	1.01744	0.0249464	0.74961	Red
P04846	NLPA_ECOLI Lipoprotein 28 OS=Escherichia coli (strain K12) OX=83333 GN=nlpA PE=1 SV=1	5.76601	29405	F217592.dat	Q26380_MS20-016_Ecoli_AE-t1	662	36.8	9	21	12	298	21	22	20	19	18	18	15	20	15	17	18	24	28	24	19	0.850498	-1.17578	-0.23362	0.00855185	Orange	1.15116	1.15116	0.203092	0.176584	Red	1.35352	1.35352	0.436712	0.0321015	Orange
P0AFG0	NUSG_ECOLI Transcription termination/antitermination protein NusG OS=Escherichia coli (strain K12) OX=83333 GN=nusG PE=1 SV=2	6.33913	20518	F217608.dat	Q26388_MS20-016_Ecoli_C-t9	590	75.1	10	22	12	294	17	17	15	16	19	19	18	19	22	22	23	17	22	26	22	1.23395	1.23395	0.303289	0.0014161	Orange	1.31884	1.31884	0.39927	0.0541931	Red	1.06879	1.06879	0.095981	0.502211	Red
P0A9L3	FKBB_ECOLI FKBP-type 22 kDa peptidyl-prolyl cis-trans isomerase OS=Escherichia coli (strain K12) OX=83333 GN=fklB PE=1 SV=2	4.84897	22203	F217603.dat	Q26387_MS20-016_Ecoli_Z-t8	642	44.2	11	19	12	293	14	13	15	13	20	19	23	19	24	20	22	20	26	21	24	1.49153	1.49153	0.576789	2.12065e-05	Orange	1.61017	1.61017	0.687213	0.00444484	Blue	1.07955	1.07955	0.110424	0.31727	Red
P0A7Z0	RPIA_ECOLI Ribose-5-phosphate isomerase A OS=Escherichia coli (strain K12) OX=83333 GN=rpiA PE=1 SV=1	5.20357	22846	F217608.dat	Q26388_MS20-016_Ecoli_C-t9	626	58.9	12	25	12	280	16	17	16	17	26	20	20	21	25	23	23	14	12	16	14	1.34694	1.34694	0.429684	0.00031929	Orange	0.857143	-1.16667	-0.222392	0.0484859	Orange	0.636364	-1.57143	-0.652077	8.02277e-05	Blue
P15047	ENTA_ECOLI 2,3-dihydro-2,3-dihydroxybenzoate dehydrogenase OS=Escherichia coli (strain K12) OX=83333 GN=entA PE=1 SV=1	4.97125	26233	F217596.dat	Q26383_MS20-016_Ecoli_H-t4	580	48.4	10	22	12	260	16	17	20	22	15	16	19	16	16	19	17	16	16	18	17	0.904159	-1.106	-0.145351	0.273184	Red	0.898734	-1.11268	-0.154034	0.247075	Red	0.994	-1.00604	-0.00868224	0.891535	Red
P0AGE6	CHRR_ECOLI Quinone reductase OS=Escherichia coli (strain K12) OX=83333 GN=chrR PE=1 SV=1	5.00646	20363	F217612.dat	Q26390_MS20-016_Ecoli_AH-t11	543	70.2	9	26	12	249	11	9	10	14	20	19	18	23	21	17	26	13	16	15	17	1.79762	1.79762	0.846087	0.000265119	Blue	1.35417	1.35417	0.437405	0.022974	Orange	0.753311	-1.32747	-0.408682	0.00516797	Orange
P60651	SPEB_ECOLI Agmatinase OS=Escherichia coli (strain K12) OX=83333 GN=speB PE=1 SV=1	5.14218	33536	F217603.dat	Q26387_MS20-016_Ecoli_Z-t8	603	43.5	9	18	12	229	20	17	13	17	16	18	17	18	18	14	15	10	12	12	12	0.98994	-1.01016	-0.0145875	0.914283	Red	0.704225	-1.42	-0.505891	0.0292168	Orange	0.711382	-1.40571	-0.491303	0.000133857	Orange
P0AEG4	DSBA_ECOLI Thiol:disulfide interchange protein DsbA OS=Escherichia coli (strain K12) OX=83333 GN=dsbA PE=1 SV=1	5.94569	23090	F217612.dat	Q26390_MS20-016_Ecoli_AH-t11	465	38.5	9	22	12	228	11	12	8	10	21	18	15	21	17	18	22	12	17	13	13	1.76508	1.76508	0.819733	0.000113141	Blue	1.31111	1.31111	0.39079	0.0490307	Orange	0.742806	-1.34625	-0.428943	0.00986409	Orange
P60716	LIPA_ECOLI Lipoyl synthase OS=Escherichia coli (strain K12) OX=83333 GN=lipA PE=1 SV=1	8.08416	36048	F217594.dat	Q26381_MS20-016_Ecoli_AN-t2	441	39.3	11	19	12	226	12	19	16	8	17	14	15	17	13	12	14	19	19	15	16	1.05569	1.05569	0.0781864	0.760854	Red	1.23729	1.23729	0.307182	0.249182	Red	1.17202	1.17202	0.228995	0.0776284	Red
P63224	GMHA_ECOLI Phosphoheptose isomerase OS=Escherichia coli (strain K12) OX=83333 GN=gmhA PE=1 SV=1	5.96593	20802	F217616.dat	Q26394_MS20-016_Ecoli_E-t15	532	55.7	9	18	12	220	12	16	15	12	14	13	13	13	13	16	19	13	16	17	18	1.046	1.046	0.0648895	0.630166	Red	1.15254	1.15254	0.20482	0.182639	Red	1.10185	1.10185	0.13993	0.295737	Red
P0A887	UBIE_ECOLI Ubiquinone/menaquinone biosynthesis C-methyltransferase UbiE OS=Escherichia coli (strain K12) OX=83333 GN=ubiE PE=1 SV=1	7.77133	28055	F217603.dat	Q26387_MS20-016_Ecoli_Z-t8	618	47.8	11	19	12	212	17	18	14	13	16	14	13	19	13	10	9	12	13	15	16	0.874459	-1.14356	-0.193538	0.270009	Red	0.909091	-1.1	-0.137504	0.358387	Red	1.0396	1.0396	0.056034	0.725781	Red
P0A8A0	YEBC_ECOLI Probable transcriptional regulatory protein YebC OS=Escherichia coli (strain K12) OX=83333 GN=yebC PE=1 SV=1	4.71428	26406	F217597.dat	Q26384_MS20-016_Ecoli_AA-t5	492	37.4	8	14	12	200	10	10	12	13	14	17	17	13	12	11	17	14	12	14	14	1.25948	1.25948	0.332823	0.0294558	Orange	1.18367	1.18367	0.243271	0.0526504	Red	0.939815	-1.06404	-0.0895516	0.419253	Red
A0A4S4ZXI1	A0A4S4ZXI1_ECOLI MDR efflux pump AcrAB transcriptional activator RobA OS=Escherichia coli (strain K12) OX=83333 GN=robA PE=4 SV=1	6.66449	33124	F217611.dat	Q26389_MS20-016_Ecoli_I-t10	352	37	9	16	12	196	13	11	12	15	11	12	13	11	10	16	16	15	13	14	14	0.997403	-1.0026	-0.00375213	0.977949	Red	1.09091	1.09091	0.125531	0.25247	Red	1.09375	1.09375	0.129283	0.236757	Red
P0A759	NAGB_ECOLI Glucosamine-6-phosphate deaminase OS=Escherichia coli (strain K12) OX=83333 GN=nagB PE=1 SV=1	6.41131	29755	F217615.dat	Q26393_MS20-016_Ecoli_M-t14	524	63.9	11	24	12	195	12	10	8	15	10	9	9	11	9	10	11	18	20	24	19	0.886297	-1.12829	-0.174137	0.424253	Red	1.73469	1.73469	0.794681	0.00416259	Blue	1.95724	1.95724	0.968818	0.00292445	Blue
P39173	YEAD_ECOLI Putative glucose-6-phosphate 1-epimerase OS=Escherichia coli (strain K12) OX=83333 GN=yeaD PE=1 SV=2	5.89002	32646	F217595.dat	Q26382_MS20-016_Ecoli_AP-t3	641	43.2	11	17	12	193	16	22	17	13	12	13	12	15	10	11	12	13	6	11	10	0.730159	-1.36957	-0.453718	0.0752674	Red	0.611111	-1.63636	-0.710493	0.0276321	Blue	0.836957	-1.19481	-0.256775	0.248318	Red
P45955	CPOB_ECOLI Cell division coordinator CpoB OS=Escherichia coli (strain K12) OX=83333 GN=cpoB PE=1 SV=2	8.58138	28214	F217612.dat	Q26390_MS20-016_Ecoli_AH-t11	585	32.7	9	18	12	193	10	5	8	13	14	14	16	15	15	15	18	11	11	17	11	1.62857	1.62857	0.703607	0.0280973	Blue	1.35	1.35	0.432959	0.172207	Red	0.828947	-1.20635	-0.270648	0.159194	Red
P00861	DCDA_ECOLI Diaminopimelate decarboxylase OS=Escherichia coli (strain K12) OX=83333 GN=lysA PE=1 SV=1	5.62932	46148	F217592.dat	Q26380_MS20-016_Ecoli_AE-t1	698	47.1	12	19	12	187	19	17	16	17	13	9	10	8	11	12	11	11	10	11	12	0.634051	-1.57716	-0.657329	6.95196e-05	Blue	0.657534	-1.52083	-0.604862	0.000353658	Blue	1.03704	1.03704	0.0524674	0.590149	Red
P0AG14	SOHB_ECOLI Probable protease SohB OS=Escherichia coli (strain K12) OX=83333 GN=sohB PE=1 SV=1	9.24053	39342	F217596.dat	Q26383_MS20-016_Ecoli_H-t4	401	26.1	8	13	12	186	9	12	15	13	11	14	13	12	12	10	14	12	12	15	12	1.0027	1.0027	0.00388343	0.980405	Red	1.03774	1.03774	0.0534393	0.745791	Red	1.03495	1.03495	0.0495558	0.637718	Red
P76316	DCYD_ECOLI D-cysteine desulfhydrase OS=Escherichia coli (strain K12) OX=83333 GN=dcyD PE=1 SV=4	4.93613	35131	F217593.dat	Q26386_MS20-016_Ecoli_R-t7	500	33.5	8	12	12	185	14	14	14	14	12	11	12	16	12	13	12	11	10	11	9	0.904762	-1.10526	-0.14439	0.0582013	Red	0.75	-1.33333	-0.415037	0.00433206	Orange	0.828947	-1.20635	-0.270648	0.0153954	Orange
P12281	MOEA_ECOLI Molybdopterin molybdenumtransferase OS=Escherichia coli (strain K12) OX=83333 GN=moeA PE=1 SV=1	5.02604	44040	F217598.dat	Q26385_MS20-016_Ecoli_Q-t6	664	40.9	10	17	12	184	11	10	11	10	16	17	12	15	15	12	11	14	8	10	12	1.30435	1.30435	0.383329	0.00629246	Orange	1.04348	1.04348	0.0614005	0.728482	Red	0.8	-1.25	-0.321928	0.104497	Red
P02925	RBSB_ECOLI Ribose import binding protein RbsB OS=Escherichia coli (strain K12) OX=83333 GN=rbsB PE=1 SV=1	6.84923	30931	F217594.dat	Q26381_MS20-016_Ecoli_AN-t2	586	56.4	10	14	12	179	9	14	12	9	15	11	15	12	11	9	9	14	14	13	12	1.05952	1.05952	0.083416	0.659242	Red	1.1875	1.1875	0.247928	0.164152	Red	1.12079	1.12079	0.164512	0.183208	Red
P0A729	NTPPB_ECOLI 7-methyl-GTP pyrophosphatase OS=Escherichia coli (strain K12) OX=83333 GN=yceF PE=1 SV=1	5.88675	21677	F217612.dat	Q26390_MS20-016_Ecoli_AH-t11	573	61.9	10	18	12	179	10	7	7	12	12	10	11	13	15	12	18	11	11	14	16	1.4	1.4	0.485427	0.0408317	Orange	1.4	1.4	0.485427	0.0603183	Red	1	1	0	1	Red
P0A8K1	PSD_ECOLI Phosphatidylserine decarboxylase proenzyme OS=Escherichia coli (strain K12) OX=83333 GN=psd PE=1 SV=1	5.50976	35912	F217616.dat	Q26394_MS20-016_Ecoli_E-t15	544	48.8	11	16	12	173	5	8	8	7	11	15	14	12	13	13	16	10	12	13	16	1.80357	1.80357	0.850857	0.000202746	Blue	1.71875	1.71875	0.78136	0.0114499	Blue	0.95297	-1.04935	-0.0694968	0.651733	Red
P05194	AROD_ECOLI 3-dehydroquinate dehydratase OS=Escherichia coli (strain K12) OX=83333 GN=aroD PE=1 SV=2	5.19028	27449	F217612.dat	Q26390_MS20-016_Ecoli_AH-t11	682	51.2	11	17	12	170	8	10	6	12	10	13	8	13	16	11	17	10	11	14	11	1.35714	1.35714	0.440573	0.0800841	Red	1.25	1.25	0.321928	0.16598	Red	0.921053	-1.08571	-0.118644	0.490274	Red
P0A6X7	IHFA_ECOLI Integration host factor subunit alpha OS=Escherichia coli (strain K12) OX=83333 GN=ihfA PE=1 SV=1	9.3422	11347	F217614.dat	Q26392_MS20-016_Ecoli_AI-t13	408	76.8	10	20	12	169	9	6	4	8	10	7	10	9	14	12	9	15	20	15	21	1.43779	1.43779	0.523851	0.0486805	Orange	2.41935	2.41935	1.27462	0.00194842	Blue	1.68269	1.68269	0.750771	0.00949352	Blue
P0ADT8	YGIM_ECOLI Uncharacterized protein YgiM OS=Escherichia coli (strain K12) OX=83333 GN=ygiM PE=3 SV=1	9.09587	23062	F217603.dat	Q26387_MS20-016_Ecoli_Z-t8	488	48.1	8	15	12	164	10	9	9	7	12	14	10	15	15	14	14	4	8	12	11	1.47985	1.47985	0.565454	0.000870094	Orange	1	1	0	1	Red	0.675743	-1.47985	-0.565454	0.0734919	Red
A0A4S5A3Y5	A0A4S5A3Y5_ECOLI UDP-glucose 4-epimerase GalE OS=Escherichia coli (strain K12) OX=83333 GN=galE PE=4 SV=1	5.88695	37215	F217615.dat	Q26393_MS20-016_Ecoli_M-t14	441	35.8	8	15	12	158	11	10	11	9	10	9	11	10	12	8	9	13	10	15	10	0.965079	-1.03618	-0.0512805	0.588595	Red	1.15556	1.15556	0.208587	0.255793	Red	1.19737	1.19737	0.259867	0.180317	Red
P23908	ARGE_ECOLI Acetylornithine deacetylase OS=Escherichia coli (strain K12) OX=83333 GN=argE PE=1 SV=2	5.53772	42320	F217593.dat	Q26386_MS20-016_Ecoli_R-t7	465	29.2	7	13	12	155	6	11	9	6	13	12	13	9	12	17	11	14	6	8	8	1.49206	1.49206	0.577309	0.0260426	Orange	1.11111	1.11111	0.152003	0.655788	Red	0.744681	-1.34286	-0.425306	0.144081	Red
P37349	DHAM_ECOLI PEP-dependent dihydroxyacetone kinase, phosphoryl donor subunit DhaM OS=Escherichia coli (strain K12) OX=83333 GN=dhaM PE=1 SV=3	4.61148	51416	F217611.dat	Q26389_MS20-016_Ecoli_I-t10	492	27.3	7	14	12	152	10	7	12	10	13	13	14	10	13	14	14	5	5	6	6	1.30233	1.30233	0.38109	0.0411157	Orange	0.604651	-1.65385	-0.725825	0.0217701	Blue	0.464286	-2.15385	-1.10692	9.57099e-07	Blue
P0AFD6	NUOI_ECOLI NADH-quinone oxidoreductase subunit I OS=Escherichia coli (strain K12) OX=83333 GN=nuoI PE=1 SV=1	5.39592	20524	F217615.dat	Q26393_MS20-016_Ecoli_M-t14	339	50.6	7	15	12	152	10	11	9	4	9	12	7	8	8	5	9	12	17	15	16	0.977444	-1.02308	-0.0329146	0.907745	Red	1.68421	1.68421	0.752072	0.0166749	Blue	1.72308	1.72308	0.784987	0.00217072	Blue
P0A9V1	LPTB_ECOLI Lipopolysaccharide export system ATP-binding protein LptB OS=Escherichia coli (strain K12) OX=83333 GN=lptB PE=1 SV=2	5.6398	26784	F217616.dat	Q26394_MS20-016_Ecoli_E-t15	406	43.2	8	15	12	151	7	11	7	8	7	9	10	10	12	9	14	11	9	12	15	1.20463	1.20463	0.268594	0.179328	Red	1.37838	1.37838	0.462972	0.0703157	Red	1.14423	1.14423	0.194378	0.330857	Red
P0A722	LPXA_ECOLI Acyl-[acyl-carrier-protein]--UDP-N-acetylglucosamine O-acyltransferase OS=Escherichia coli (strain K12) OX=83333 GN=lpxA PE=1 SV=1	6.6305	28062	F217592.dat	Q26380_MS20-016_Ecoli_AE-t1	299	40.1	8	18	12	150	18	14	13	10	6	5	8	10	5	6	6	10	15	14	10	0.513317	-1.94811	-0.962078	0.0154773	Blue	0.898305	-1.11321	-0.154723	0.505405	Red	1.75	1.75	0.807355	0.0138964	Blue
P37146	RIR4_ECOLI Ribonucleoside-diphosphate reductase 2 subunit beta OS=Escherichia coli (strain K12) OX=83333 GN=nrdF PE=1 SV=2	4.66618	36420	F217615.dat	Q26393_MS20-016_Ecoli_M-t14	592	30.1	10	22	12	146	15	13	14	13	0	0	3	3	2	2	2	17	20	22	20	0.184019	-5.43421	-2.44207	1.06664e-07	Blue	1.40678	1.40678	0.492396	0.0052525	Orange	7.64474	7.64474	2.93447	5.48419e-05	Blue
P0A8X0	YJGA_ECOLI UPF0307 protein YjgA OS=Escherichia coli (strain K12) OX=83333 GN=yjgA PE=1 SV=1	5.29972	21346	F217615.dat	Q26393_MS20-016_Ecoli_M-t14	506	56.8	9	17	12	146	7	5	6	7	8	9	7	8	7	9	11	15	15	17	15	1.30049	1.30049	0.379058	0.0146439	Orange	2.27586	2.27586	1.18641	1.10314e-05	Blue	1.75	1.75	0.807355	8.24462e-06	Blue
P77499	SUFC_ECOLI Probable ATP-dependent transporter SufC OS=Escherichia coli (strain K12) OX=83333 GN=sufC PE=1 SV=1	4.83967	27565	F217596.dat	Q26383_MS20-016_Ecoli_H-t4	401	40.3	9	13	12	146	7	8	9	13	5	7	9	7	10	10	8	11	15	12	15	0.878049	-1.13889	-0.187627	0.44064	Red	1.39024	1.39024	0.475338	0.0560937	Red	1.58333	1.58333	0.662965	0.0061113	Blue
P31808	YCIK_ECOLI Uncharacterized oxidoreductase YciK OS=Escherichia coli (strain K12) OX=83333 GN=yciK PE=1 SV=3	7.66644	27915	F217614.dat	Q26392_MS20-016_Ecoli_AI-t13	589	48.4	9	15	12	142	6	6	7	10	7	7	9	11	9	6	10	11	15	14	14	1.14286	1.14286	0.192645	0.351292	Red	1.75758	1.75758	0.813587	0.00285045	Blue	1.53788	1.53788	0.620942	0.0028808	Blue
P25714	YIDC_ECOLI Membrane protein insertase YidC OS=Escherichia coli (strain K12) OX=83333 GN=yidC PE=1 SV=2	7.70043	61486	F217594.dat	Q26381_MS20-016_Ecoli_AN-t2	520	25.2	8	10	12	136	9	10	9	7	10	9	9	8	11	9	10	10	10	9	6	1.0696	1.0696	0.0970674	0.393945	Red	1	1	0	1	Red	0.934932	-1.0696	-0.0970674	0.541267	Red
P11458	NADA_ECOLI Quinolinate synthase A OS=Escherichia coli (strain K12) OX=83333 GN=nadA PE=1 SV=3	5.19319	38216	F217608.dat	Q26388_MS20-016_Ecoli_C-t9	368	47.6	8	11	12	136	8	9	6	11	11	10	12	10	11	8	10	7	10	7	6	1.18797	1.18797	0.248498	0.188807	Red	0.894737	-1.11765	-0.160465	0.488937	Red	0.753165	-1.32773	-0.408963	0.038336	Orange
P27278	NADR_ECOLI Trifunctional NAD biosynthesis/regulator protein NadR OS=Escherichia coli (strain K12) OX=83333 GN=nadR PE=1 SV=2	5.42332	47316	F217615.dat	Q26393_MS20-016_Ecoli_M-t14	345	30	8	12	12	135	6	8	9	8	7	9	11	11	10	7	6	12	10	12	9	1.1102	1.1102	0.150825	0.36081	Red	1.34286	1.34286	0.425306	0.0229534	Orange	1.20956	1.20956	0.274481	0.0955059	Red
P30871	3PASE_ECOLI Inorganic triphosphatase OS=Escherichia coli (strain K12) OX=83333 GN=ygiF PE=1 SV=1	5.73064	48359	F217594.dat	Q26381_MS20-016_Ecoli_AN-t2	407	22.2	10	12	12	134	7	12	12	10	9	10	10	9	7	9	7	8	8	8	8	0.863492	-1.15809	-0.211745	0.294256	Red	0.8	-1.25	-0.321928	0.152962	Red	0.926471	-1.07937	-0.110183	0.182392	Red
P0ACB7	HEMY_ECOLI Protein HemY OS=Escherichia coli (strain K12) OX=83333 GN=hemY PE=1 SV=1	8.52469	45217	F217613.dat	Q26391_MS20-016_Ecoli_AC-t12	572	35.9	10	14	12	132	10	11	11	7	7	8	9	8	6	5	5	14	12	10	9	0.730897	-1.36818	-0.45226	0.0454207	Orange	1.13953	1.13953	0.188445	0.344097	Red	1.55909	1.55909	0.640705	0.018788	Blue
P77444	SUFS_ECOLI Cysteine desulfurase OS=Escherichia coli (strain K12) OX=83333 GN=sufS PE=1 SV=1	5.88583	44406	F217596.dat	Q26383_MS20-016_Ecoli_H-t4	474	26.8	10	17	12	126	13	7	9	17	4	5	7	7	7	5	7	12	9	9	8	0.56	-1.78571	-0.836501	0.0863095	Green	0.84	-1.19048	-0.251539	0.449296	Red	1.5	1.5	0.584963	0.0171424	Blue
P08244	PYRF_ECOLI Orotidine 5'-phosphate decarboxylase OS=Escherichia coli (strain K12) OX=83333 GN=pyrF PE=1 SV=1	5.81319	26333	F217612.dat	Q26390_MS20-016_Ecoli_AH-t11	441	49.4	9	14	12	125	7	8	6	6	9	9	8	8	12	14	14	3	6	6	9	1.49309	1.49309	0.578299	0.00924039	Orange	0.903226	-1.10714	-0.146841	0.599719	Red	0.604938	-1.65306	-0.72514	0.0242976	Blue
P33362	YEHZ_ECOLI Glycine betaine-binding protein YehZ OS=Escherichia coli (strain K12) OX=83333 GN=yehZ PE=1 SV=1	5.81611	32589	F217597.dat	Q26384_MS20-016_Ecoli_AA-t5	354	30.8	8	11	12	125	7	2	2	6	11	9	12	11	9	9	9	10	9	10	9	2.09524	2.09524	1.06711	0.016086	Blue	2	2	1	0.0253193	Blue	0.954545	-1.04762	-0.0671142	0.401312	Red
P29680	DCUP_ECOLI Uroporphyrinogen decarboxylase OS=Escherichia coli (strain K12) OX=83333 GN=hemE PE=3 SV=3	5.8823	39223	F217592.dat	Q26380_MS20-016_Ecoli_AE-t1	366	28.8	9	10	12	114	10	9	10	8	7	7	9	9	7	9	5	6	7	5	6	0.836237	-1.19583	-0.258016	0.0516555	Red	0.682927	-1.46429	-0.550197	0.002243	Orange	0.816667	-1.22449	-0.292181	0.0520488	Red
P77434	ALAC_ECOLI Glutamate-pyruvate aminotransferase AlaC OS=Escherichia coli (strain K12) OX=83333 GN=alaC PE=1 SV=1	7.70973	46187	F217594.dat	Q26381_MS20-016_Ecoli_AN-t2	367	27.7	9	11	12	111	9	11	8	9	7	9	9	8	8	6	4	6	5	7	5	0.808362	-1.23707	-0.306926	0.0652519	Red	0.658537	-1.51852	-0.602665	0.0052304	Blue	0.814655	-1.22751	-0.295739	0.0979044	Red
P76113	CURA_ECOLI NADPH-dependent curcumin reductase OS=Escherichia coli (strain K12) OX=83333 GN=curA PE=1 SV=3	5.52592	37586	F217612.dat	Q26390_MS20-016_Ecoli_AH-t11	623	45.8	9	14	12	108	4	3	3	10	13	10	12	14	14	11	14	0	0	0	0	2.2619	2.2619	1.17754	0.0148342	Blue	0.166667	-6	-2.58496	0.0590472	Green	0.0736842	-13.5714	-3.7625	8.63077e-07	Blue
P37749	WBBI_ECOLI Beta-1,6-galactofuranosyltransferase WbbI OS=Escherichia coli (strain K12) OX=83333 GN=wbbI PE=1 SV=1	5.84678	37733	F217603.dat	Q26387_MS20-016_Ecoli_Z-t8	523	34.2	10	15	12	107	4	10	5	12	9	10	10	15	10	10	12	0	0	0	0	1.3551	1.3551	0.438401	0.209683	Red	0.114286	-8.75	-3.12928	0.027767	Blue	0.0843373	-11.8571	-3.56768	7.90256e-06	Blue
P30011	NADC_ECOLI Nicotinate-nucleotide pyrophosphorylase [carboxylating] OS=Escherichia coli (strain K12) OX=83333 GN=nadC PE=3 SV=7	5.07164	32742	F217616.dat	Q26394_MS20-016_Ecoli_E-t15	280	28.3	7	8	12	105	8	7	6	8	6	7	6	9	8	9	6	6	4	7	8	1.00433	1.00433	0.00623195	0.960945	Red	0.878788	-1.13793	-0.186413	0.356522	Red	0.875	-1.14286	-0.192645	0.345633	Red
P31433	YICH_ECOLI AsmA family protein YicH OS=Escherichia coli (strain K12) OX=83333 GN=yicH PE=3 SV=2	5.67288	62234	F217611.dat	Q26389_MS20-016_Ecoli_I-t10	389	21.1	9	9	12	100	6	5	4	7	6	3	9	7	6	9	8	7	8	8	7	1.20879	1.20879	0.273565	0.219763	Red	1.30769	1.30769	0.387023	0.0453983	Orange	1.08182	1.08182	0.113458	0.472897	Red
P27303	EMRA_ECOLI Multidrug export protein EmrA OS=Escherichia coli (strain K12) OX=83333 GN=emrA PE=1 SV=2	9.33311	42710	F217594.dat	Q26381_MS20-016_Ecoli_AN-t2	325	28.5	9	10	12	98	9	10	10	9	5	7	7	7	6	6	4	5	3	5	5	0.666667	-1.5	-0.584963	9.12804e-05	Blue	0.52381	-1.90909	-0.932886	0.000415412	Blue	0.785714	-1.27273	-0.347923	0.0572038	Red
P02918	PBPA_ECOLI Penicillin-binding protein 1A OS=Escherichia coli (strain K12) OX=83333 GN=mrcA PE=1 SV=1	6.15496	93577	F217598.dat	Q26385_MS20-016_Ecoli_Q-t6	398	11.1	7	8	12	97	3	7	5	5	6	8	7	8	6	6	6	7	9	6	8	1.28571	1.28571	0.36257	0.123697	Red	1.41667	1.41667	0.5025	0.0553537	Red	1.10185	1.10185	0.13993	0.337041	Red
P36649	CUEO_ECOLI Blue copper oxidase CueO OS=Escherichia coli (strain K12) OX=83333 GN=cueO PE=1 SV=2	6.27969	56519	F217592.dat	Q26380_MS20-016_Ecoli_AE-t1	380	26.6	9	9	12	96	9	8	7	5	7	3	6	5	4	6	4	6	10	6	10	0.727273	-1.375	-0.459432	0.0719008	Red	1.09091	1.09091	0.125531	0.621767	Red	1.5	1.5	0.584963	0.0729916	Green
P23003	TRMA_ECOLI tRNA/tmRNA (uracil-C(5))-methyltransferase OS=Escherichia coli (strain K12) OX=83333 GN=trmA PE=1 SV=1	5.70666	41940	F217593.dat	Q26386_MS20-016_Ecoli_R-t7	372	36.1	8	11	12	91	7	7	8	5	7	7	11	6	7	8	8	4	3	2	1	1.12442	1.12442	0.169186	0.302583	Red	0.451613	-2.21429	-1.14684	0.00328076	Blue	0.401639	-2.4898	-1.31603	0.000434586	Blue
P0A9K7	PHOU_ECOLI Phosphate-specific transport system accessory protein PhoU OS=Escherichia coli (strain K12) OX=83333 GN=phoU PE=1 SV=1	5.13625	27400	F217595.dat	Q26382_MS20-016_Ecoli_AP-t3	394	37.3	8	10	12	89	7	8	10	11	3	4	3	4	4	2	8	5	6	7	7	0.5	-2	-1	0.00406326	Blue	0.725	-1.37931	-0.463947	0.0491165	Orange	1.45	1.45	0.536053	0.0291595	Orange
P40120	OPGD_ECOLI Glucans biosynthesis protein D OS=Escherichia coli (strain K12) OX=83333 GN=mdoD PE=1 SV=3	5.89299	62718	F217595.dat	Q26382_MS20-016_Ecoli_AP-t3	399	22	9	11	12	81	7	9	11	8	5	5	5	4	2	5	1	6	6	2	5	0.498168	-2.00735	-1.00529	0.0033027	Blue	0.589744	-1.69565	-0.76184	0.0204054	Blue	1.18382	1.18382	0.243454	0.46431	Red
P37685	ALDB_ECOLI Aldehyde dehydrogenase B OS=Escherichia coli (strain K12) OX=83333 GN=aldB PE=1 SV=2	5.43897	56270	F217613.dat	Q26391_MS20-016_Ecoli_AC-t12	447	26	9	16	12	79	3	0	1	4	1	3	3	1	1	3	1	16	15	14	13	0.952381	-1.05	-0.0703893	0.892801	Red	5.16667	5.16667	2.36923	6.14663e-05	Blue	5.425	5.425	2.43962	7.70067e-06	Blue
P32055	FCL_ECOLI GDP-L-fucose synthase OS=Escherichia coli (strain K12) OX=83333 GN=fcl PE=1 SV=2	6.39071	36118	F217615.dat	Q26393_MS20-016_Ecoli_M-t14	374	34	10	14	12	78	11	7	12	4	0	0	0	0	0	0	0	10	10	14	10	0.105263	-9.5	-3.24793	0.0193293	Blue	1.26316	1.26316	0.337035	0.291761	Red	12	12	3.58496	0.00160887	Blue
P23909	MUTS_ECOLI DNA mismatch repair protein MutS OS=Escherichia coli (strain K12) OX=83333 GN=mutS PE=1 SV=1	5.39388	95187	F217614.dat	Q26392_MS20-016_Ecoli_AI-t13	331	12.3	7	7	12	75	4	7	6	4	6	4	6	6	3	3	1	7	7	5	6	0.822857	-1.21528	-0.281286	0.323693	Red	1.16	1.16	0.214125	0.311187	Red	1.40972	1.40972	0.495411	0.0403178	Orange
P28249	ASMA_ECOLI Protein AsmA OS=Escherichia coli (strain K12) OX=83333 GN=asmA PE=3 SV=2	5.24595	68920	F217593.dat	Q26386_MS20-016_Ecoli_R-t7	350	16.9	8	8	12	68	2	2	3	5	5	4	8	6	3	5	3	5	4	5	8	1.46429	1.46429	0.550197	0.0944633	Red	1.625	1.625	0.70044	0.0684758	Green	1.10976	1.10976	0.150243	0.576946	Red
P77348	MPPA_ECOLI Periplasmic murein peptide-binding protein OS=Escherichia coli (strain K12) OX=83333 GN=mppA PE=1 SV=2	8.44474	59863	F217613.dat	Q26391_MS20-016_Ecoli_AC-t12	304	16.4	8	9	12	62	3	6	6	3	5	5	5	2	2	3	3	9	3	3	4	0.831169	-1.20312	-0.266787	0.399834	Red	1.04545	1.04545	0.0641303	0.887407	Red	1.25781	1.25781	0.330917	0.485904	Red
P39377	IADA_ECOLI Isoaspartyl dipeptidase OS=Escherichia coli (strain K12) OX=83333 GN=iadA PE=1 SV=1	5.08135	41058	F217592.dat	Q26380_MS20-016_Ecoli_AE-t1	236	17.4	6	6	12	60	6	9	4	5	3	5	3	4	3	4	5	4	1	1	3	0.693878	-1.44118	-0.527247	0.139143	Red	0.464286	-2.15385	-1.10692	0.0331203	Blue	0.669118	-1.49451	-0.579668	0.118233	Red
P09546	PUTA_ECOLI Bifunctional protein PutA OS=Escherichia coli (strain K12) OX=83333 GN=putA PE=1 SV=3	5.69123	143725	F217597.dat	Q26384_MS20-016_Ecoli_AA-t5	289	7	8	8	12	54	1	4	5	2	8	7	5	6	3	2	5	3	2	0	1	1.53571	1.53571	0.61891	0.119376	Green	0.625	-1.6	-0.678072	0.23337	Green	0.406977	-2.45714	-1.29698	0.00643555	Blue
P0A917	OMPX_ECOLI Outer membrane protein X OS=Escherichia coli (strain K12) OX=83333 GN=ompX PE=1 SV=1	6.56134	18591	F217608.dat	Q26388_MS20-016_Ecoli_C-t9	970	72.5	10	119	11	1559	86	75	72	108	93	91	100	105	119	115	135	85	120	128	127	1.26708	1.26708	0.341508	0.0614986	Red	1.34493	1.34493	0.427528	0.0645148	Red	1.06144	1.06144	0.08602	0.592542	Red
P0A912	PAL_ECOLI Peptidoglycan-associated lipoprotein OS=Escherichia coli (strain K12) OX=83333 GN=pal PE=1 SV=1	6.29216	18812	F217594.dat	Q26381_MS20-016_Ecoli_AN-t2	743	75.7	10	57	11	865	47	57	52	57	58	56	47	51	65	74	79	47	57	58	60	1.15076	1.15076	0.202583	0.14281	Red	1.04147	1.04147	0.0586277	0.572323	Red	0.905034	-1.10493	-0.143956	0.294631	Red
P0ADY3	RL14_ECOLI 50S ribosomal protein L14 OS=Escherichia coli (strain K12) OX=83333 GN=rplN PE=1 SV=1	10.4313	13532	F217592.dat	Q26380_MS20-016_Ecoli_AE-t1	593	70.7	11	57	11	865	57	54	48	44	40	41	56	46	64	59	63	67	76	78	72	1.03796	1.03796	0.053747	0.69484	Red	1.43478	1.43478	0.520832	0.0011692	Orange	1.38231	1.38231	0.467085	0.00153417	Orange
P02413	RL15_ECOLI 50S ribosomal protein L15 OS=Escherichia coli (strain K12) OX=83333 GN=rplO PE=1 SV=1	11.1849	14971	F217611.dat	Q26389_MS20-016_Ecoli_I-t10	716	59	11	37	11	563	39	40	37	40	38	37	35	36	36	37	38	36	39	36	39	0.942857	-1.06061	-0.0848889	0.0375605	Orange	0.9625	-1.03896	-0.0551416	0.230105	Red	1.02083	1.02083	0.0297473	0.455805	Red
A0A4S5A7P1	A0A4S5A7P1_ECOLI 50S ribosomal protein L15 OS=Escherichia coli (strain K12) OX=83333 GN=rplO PE=3 SV=1	11.1849	14957	F217614.dat	Q26392_MS20-016_Ecoli_AI-t13	727	59	11	42	11	541	37	39	36	38	34	33	31	33	32	33	34	39	42	38	42	0.879406	-1.13713	-0.185398	0.0013081	Orange	1.07143	1.07143	0.0995357	0.0728346	Red	1.21835	1.21835	0.284934	0.00274347	Orange
P0AFP6	GCH1L_ECOLI GTP cyclohydrolase 1 type 2 homolog OS=Escherichia coli (strain K12) OX=83333 GN=ybgI PE=1 SV=1	5.06724	26876	F217616.dat	Q26394_MS20-016_Ecoli_E-t15	885	56.3	10	40	11	521	29	24	23	28	37	34	35	40	39	40	40	32	39	41	40	1.43915	1.43915	0.52522	0.000690881	Orange	1.44444	1.44444	0.530515	0.00399425	Orange	1.00368	1.00368	0.0052943	0.952311	Red
P0A7S3	RS12_ECOLI 30S ribosomal protein S12 OS=Escherichia coli (strain K12) OX=83333 GN=rpsL PE=1 SV=2	10.876	13728	F217594.dat	Q26381_MS20-016_Ecoli_AN-t2	494	60.5	10	34	11	451	28	34	30	31	29	29	24	27	35	30	30	27	34	31	32	0.949381	-1.05332	-0.0749404	0.391798	Red	1.00787	1.00787	0.0113153	0.901333	Red	1.06161	1.06161	0.0862557	0.369531	Red
P61517	CAN_ECOLI Carbonic anhydrase 2 OS=Escherichia coli (strain K12) OX=83333 GN=can PE=1 SV=1	6.16406	25081	F217593.dat	Q26386_MS20-016_Ecoli_R-t7	544	47.7	10	41	11	443	16	22	16	14	28	39	41	39	36	36	33	32	31	34	26	2.05556	2.05556	1.03953	5.53241e-05	Blue	1.76389	1.76389	0.81876	0.00130504	Blue	0.858108	-1.16535	-0.220769	0.0588749	Red
P0ACG1	STPA_ECOLI DNA-binding protein StpA OS=Escherichia coli (strain K12) OX=83333 GN=stpA PE=1 SV=1	7.94968	15338	F217608.dat	Q26388_MS20-016_Ecoli_C-t9	595	68.7	11	28	11	357	25	28	23	28	27	27	25	23	28	28	26	20	18	15	16	1.01058	1.01058	0.0151864	0.84659	Red	0.675926	-1.47945	-0.565063	0.0018927	Orange	0.668848	-1.49511	-0.580249	0.000743336	Orange
P0ABJ1	CYOA_ECOLI Cytochrome bo(3) ubiquinol oxidase subunit 2 OS=Escherichia coli (strain K12) OX=83333 GN=cyoA PE=1 SV=1	6.75845	34889	F217594.dat	Q26381_MS20-016_Ecoli_AN-t2	593	46	10	30	11	346	24	30	26	20	32	28	26	28	25	27	28	11	15	15	11	1.1044	1.1044	0.143257	0.293033	Red	0.538462	-1.85714	-0.893085	0.00474484	Blue	0.487562	-2.05102	-1.03634	4.20283e-05	Blue
P0DMC7	RCSB_ECOLI Transcriptional regulatory protein RcsB OS=Escherichia coli (strain K12) OX=83333 GN=rcsB PE=1 SV=1	6.84984	23656	F217614.dat	Q26392_MS20-016_Ecoli_AI-t13	626	50.5	10	18	11	253	16	17	17	16	15	14	16	15	17	18	18	17	18	18	21	0.979592	-1.02083	-0.0297473	0.603334	Red	1.11429	1.11429	0.156119	0.0999397	Red	1.1375	1.1375	0.185867	0.06717	Red
P10100	RLPA_ECOLI Endolytic peptidoglycan transglycosylase RlpA OS=Escherichia coli (strain K12) OX=83333 GN=rlpA PE=1 SV=1	5.51462	37505	F217598.dat	Q26385_MS20-016_Ecoli_Q-t6	490	29.3	10	16	11	239	15	13	16	14	15	16	16	15	17	16	14	19	18	18	17	1.06912	1.06912	0.0964298	0.208971	Red	1.22581	1.22581	0.293731	0.00573625	Orange	1.14655	1.14655	0.197301	0.00269165	Orange
P69503	APT_ECOLI Adenine phosphoribosyltransferase OS=Escherichia coli (strain K12) OX=83333 GN=apt PE=1 SV=1	5.2576	19847	F217594.dat	Q26381_MS20-016_Ecoli_AN-t2	671	75.4	11	19	11	225	21	19	17	17	12	16	16	14	14	15	15	13	12	11	13	0.798535	-1.25229	-0.324573	0.0163386	Orange	0.679487	-1.4717	-0.557482	0.00314569	Orange	0.850917	-1.1752	-0.232909	0.0107194	Orange
P10346	GLNQ_ECOLI Glutamine transport ATP-binding protein GlnQ OS=Escherichia coli (strain K12) OX=83333 GN=glnQ PE=1 SV=1	6.08493	26714	F217614.dat	Q26392_MS20-016_Ecoli_AI-t13	457	45	8	16	11	225	11	13	12	13	18	17	16	19	16	13	14	14	16	17	16	1.2938	1.2938	0.371615	0.00250234	Orange	1.26415	1.26415	0.338169	0.0052304	Orange	0.977083	-1.02345	-0.0334465	0.708484	Red
P0AF24	NAGD_ECOLI Ribonucleotide monophosphatase NagD OS=Escherichia coli (strain K12) OX=83333 GN=nagD PE=1 SV=1	5.1798	27146	F217596.dat	Q26383_MS20-016_Ecoli_H-t4	691	62.4	11	17	11	195	14	15	14	17	18	13	12	16	17	12	9	8	11	10	9	0.928571	-1.07692	-0.106915	0.440109	Red	0.65625	-1.52381	-0.607683	0.00124532	Blue	0.706731	-1.41497	-0.500767	0.0126174	Orange
P0ADC1	LPTE_ECOLI LPS-assembly lipoprotein LptE OS=Escherichia coli (strain K12) OX=83333 GN=lptE PE=1 SV=1	8.73039	21343	F217616.dat	Q26394_MS20-016_Ecoli_E-t15	571	48.7	10	15	11	195	10	11	10	12	14	14	17	15	14	12	12	11	10	18	15	1.2766	1.2766	0.352302	0.00308254	Orange	1.23404	1.23404	0.303392	0.235108	Red	0.966667	-1.03448	-0.0489096	0.812037	Red
P06960	OTC2_ECOLI Ornithine carbamoyltransferase subunit F OS=Escherichia coli (strain K12) OX=83333 GN=argF PE=1 SV=4	5.62575	36803	F217611.dat	Q26389_MS20-016_Ecoli_I-t10	425	25.4	7	14	11	192	16	15	16	13	18	16	14	17	15	14	15	5	5	7	6	1.03571	1.03571	0.0506261	0.550297	Red	0.421875	-2.37037	-1.24511	8.40987e-05	Blue	0.407328	-2.45503	-1.29574	4.52281e-07	Blue
P06610	BTUE_ECOLI Thioredoxin/glutathione peroxidase BtuE OS=Escherichia coli (strain K12) OX=83333 GN=btuE PE=1 SV=1	4.81196	20456	F217616.dat	Q26394_MS20-016_Ecoli_E-t15	546	56.3	9	22	11	191	9	8	8	14	13	10	11	8	13	11	15	11	18	20	22	1.16944	1.16944	0.225812	0.325194	Red	1.74419	1.74419	0.802554	0.0358869	Blue	1.49148	1.49148	0.576742	0.0754463	Red
P0ABJ9	CYDA_ECOLI Cytochrome bd-I ubiquinol oxidase subunit 1 OS=Escherichia coli (strain K12) OX=83333 GN=cydA PE=1 SV=1	6.35304	58167	F217598.dat	Q26385_MS20-016_Ecoli_Q-t6	430	18.2	9	16	11	189	12	12	12	5	17	16	16	18	10	13	12	12	14	10	10	1.38413	1.38413	0.468976	0.0867489	Red	1.11111	1.11111	0.152003	0.560376	Red	0.802752	-1.24571	-0.316973	0.0667754	Red
P0ACU7	YJDC_ECOLI HTH-type transcriptional regulator YjdC OS=Escherichia coli (strain K12) OX=83333 GN=yjdC PE=4 SV=1	4.94702	21917	F217614.dat	Q26392_MS20-016_Ecoli_AI-t13	615	68.1	11	22	11	181	8	5	6	8	12	9	8	7	12	14	14	18	22	18	20	1.52995	1.52995	0.613488	0.0121952	Blue	2.64516	2.64516	1.40336	6.31121e-05	Blue	1.72892	1.72892	0.789867	0.000250021	Blue
P0AFY8	SEQA_ECOLI Negative modulator of initiation of replication OS=Escherichia coli (strain K12) OX=83333 GN=seqA PE=1 SV=1	8.81509	20303	F217614.dat	Q26392_MS20-016_Ecoli_AI-t13	411	51.4	8	14	11	181	12	8	6	10	13	13	13	13	13	12	14	13	14	13	14	1.4	1.4	0.485427	0.0513153	Red	1.45	1.45	0.536053	0.0366884	Orange	1.03571	1.03571	0.0506261	0.213584	Red
P0A9S7	LIVG_ECOLI High-affinity branched-chain amino acid transport ATP-binding protein LivG OS=Escherichia coli (strain K12) OX=83333 GN=livG PE=3 SV=1	6.66388	28409	F217594.dat	Q26381_MS20-016_Ecoli_AN-t2	476	43.9	9	18	11	180	15	18	15	15	14	10	13	15	12	9	11	8	8	8	9	0.776119	-1.28846	-0.365649	0.00892189	Orange	0.552239	-1.81081	-0.856636	0.00104827	Blue	0.711538	-1.40541	-0.490986	0.00313133	Orange
P0A6V8	GLK_ECOLI Glucokinase OS=Escherichia coli (strain K12) OX=83333 GN=glk PE=1 SV=1	6.06137	34701	F217603.dat	Q26387_MS20-016_Ecoli_Z-t8	449	26.8	9	17	11	175	13	12	12	12	14	15	14	17	11	11	14	8	8	9	5	1.11051	1.11051	0.151225	0.126614	Red	0.641509	-1.55882	-0.640458	0.00895913	Blue	0.57767	-1.73109	-0.791683	0.000911654	Blue
P24186	FOLD_ECOLI Bifunctional protein FolD OS=Escherichia coli (strain K12) OX=83333 GN=folD PE=1 SV=4	5.74245	31024	F217594.dat	Q26381_MS20-016_Ecoli_AN-t2	491	29.9	9	15	11	152	14	15	12	12	11	11	12	13	9	8	10	5	8	7	5	0.81203	-1.23148	-0.300395	0.029958	Orange	0.508772	-1.96552	-0.974909	0.000581842	Blue	0.626543	-1.59606	-0.674514	0.00314691	Blue
P0ADA3	NLPD_ECOLI Murein hydrolase activator NlpD OS=Escherichia coli (strain K12) OX=83333 GN=nlpD PE=1 SV=1	9.51815	40124	F217616.dat	Q26394_MS20-016_Ecoli_E-t15	481	32.7	8	14	11	152	8	7	7	9	11	9	10	7	7	9	9	16	14	15	14	1.12653	1.12653	0.171887	0.165861	Red	1.8	1.8	0.847997	4.78594e-05	Blue	1.59783	1.59783	0.67611	2.64859e-05	Blue
P75745	PXPC_ECOLI 5-oxoprolinase subunit C OS=Escherichia coli (strain K12) OX=83333 GN=pxpC PE=1 SV=1	8.59058	34365	F217592.dat	Q26380_MS20-016_Ecoli_AE-t1	375	26.1	8	9	11	150	9	8	7	8	11	10	12	9	11	10	12	12	10	12	9	1.30159	1.30159	0.380272	0.0016031	Orange	1.30556	1.30556	0.384664	0.0261377	Orange	1.00305	1.00305	0.00439177	0.968496	Red
Q46920	QUEF_ECOLI NADPH-dependent 7-cyano-7-deazaguanine reductase OS=Escherichia coli (strain K12) OX=83333 GN=queF PE=1 SV=1	5.72594	32567	F217596.dat	Q26383_MS20-016_Ecoli_H-t4	381	39.4	9	12	11	137	10	11	9	12	8	8	11	10	10	7	11	9	9	5	7	0.89441	-1.11806	-0.160992	0.209134	Red	0.73913	-1.35294	-0.436099	0.04608	Orange	0.826389	-1.21008	-0.275107	0.171074	Red
P0ACQ4	OXYR_ECOLI Hydrogen peroxide-inducible genes activator OS=Escherichia coli (strain K12) OX=83333 GN=oxyR PE=1 SV=1	5.95949	34254	F217596.dat	Q26383_MS20-016_Ecoli_H-t4	419	39.3	10	10	11	134	9	11	10	10	8	8	7	6	10	6	8	10	8	13	10	0.779221	-1.28333	-0.359896	0.00548355	Orange	1.02273	1.02273	0.0324215	0.832866	Red	1.3125	1.3125	0.392317	0.0729414	Red
P75949	NAGZ_ECOLI Beta-hexosaminidase OS=Escherichia coli (strain K12) OX=83333 GN=nagZ PE=1 SV=1	5.86298	37571	F217597.dat	Q26384_MS20-016_Ecoli_AA-t5	314	24.3	9	12	11	128	8	7	7	6	12	10	10	10	8	8	8	10	8	9	7	1.30357	1.30357	0.38247	0.00718306	Orange	1.1875	1.1875	0.247928	0.105965	Red	0.910959	-1.09774	-0.134542	0.31572	Red
P0A9N4	PFLA_ECOLI Pyruvate formate-lyase 1-activating enzyme OS=Escherichia coli (strain K12) OX=83333 GN=pflA PE=1 SV=2	6.00176	28186	F217603.dat	Q26387_MS20-016_Ecoli_Z-t8	328	40.2	7	11	11	122	7	6	7	4	9	11	10	11	7	5	9	9	9	8	10	1.40816	1.40816	0.493815	0.0284834	Orange	1.42857	1.42857	0.514573	0.0154591	Orange	1.01449	1.01449	0.0207586	0.880827	Red
P75777	YBHG_ECOLI UPF0194 membrane protein YbhG OS=Escherichia coli (strain K12) OX=83333 GN=ybhG PE=2 SV=1	5.43258	36394	F217615.dat	Q26393_MS20-016_Ecoli_M-t14	369	30.4	8	12	11	120	8	8	9	8	7	5	7	9	5	6	8	9	9	12	10	0.833977	-1.19907	-0.261921	0.0379956	Orange	1.18919	1.18919	0.249978	0.084546	Red	1.42593	1.42593	0.511899	0.00907982	Orange
P69874	POTA_ECOLI Spermidine/putrescine import ATP-binding protein PotA OS=Escherichia coli (strain K12) OX=83333 GN=potA PE=1 SV=1	5.19028	43001	F217594.dat	Q26381_MS20-016_Ecoli_AN-t2	542	25.7	7	17	11	119	10	17	14	12	8	8	6	7	6	7	10	8	3	0	3	0.591479	-1.69068	-0.757602	0.0236146	Blue	0.315789	-3.16667	-1.66297	0.0048445	Blue	0.533898	-1.87302	-0.905363	0.0939444	Green
P0A9W9	YRDA_ECOLI Protein YrdA OS=Escherichia coli (strain K12) OX=83333 GN=yrdA PE=1 SV=1	5.25862	20232	F217613.dat	Q26391_MS20-016_Ecoli_AC-t12	445	52.7	8	12	11	114	7	6	5	4	10	5	8	5	7	4	7	12	12	11	11	1.16484	1.16484	0.220126	0.318989	Red	1.92308	1.92308	0.943416	0.00089399	Blue	1.65094	1.65094	0.723291	0.000465502	Blue
P75914	YCDX_ECOLI Probable phosphatase YcdX OS=Escherichia coli (strain K12) OX=83333 GN=ycdX PE=1 SV=1	5.53379	26873	F217597.dat	Q26384_MS20-016_Ecoli_AA-t5	213	25.7	6	9	11	101	7	7	6	4	9	6	8	9	9	8	6	5	7	4	6	1.26531	1.26531	0.339486	0.0762775	Red	0.928571	-1.07692	-0.106915	0.620369	Red	0.733871	-1.36264	-0.446402	0.0256001	Orange
P33920	NDPA_ECOLI Nucleoid-associated protein YejK OS=Escherichia coli (strain K12) OX=83333 GN=yejK PE=1 SV=3	4.87586	37799	F217594.dat	Q26381_MS20-016_Ecoli_AN-t2	722	51.6	11	12	11	98	9	12	6	4	5	5	6	9	4	6	6	7	6	7	6	0.783673	-1.27604	-0.351675	0.367883	Red	0.857143	-1.16667	-0.222392	0.529331	Red	1.09375	1.09375	0.129283	0.358521	Red
P0A884	TYSY_ECOLI Thymidylate synthase OS=Escherichia coli (strain K12) OX=83333 GN=thyA PE=1 SV=1	5.61961	30460	F217614.dat	Q26392_MS20-016_Ecoli_AI-t13	350	29.5	8	10	11	98	9	9	7	8	6	5	5	6	3	3	3	9	10	7	8	0.586873	-1.70395	-0.768881	0.000558638	Blue	1.02703	1.02703	0.0384741	0.767118	Red	1.75	1.75	0.807355	0.00191914	Blue
P30140	THIH_ECOLI 2-iminoacetate synthase OS=Escherichia coli (strain K12) OX=83333 GN=thiH PE=1 SV=3	6.56988	43293	F217615.dat	Q26393_MS20-016_Ecoli_M-t14	359	26	8	10	11	97	6	11	10	6	4	6	2	3	4	5	4	7	9	10	10	0.540541	-1.85	-0.887525	0.0407962	Blue	1.08108	1.08108	0.112475	0.638539	Red	2	2	1	0.00122033	Blue
P25906	PDXI_ECOLI Pyridoxine 4-dehydrogenase OS=Escherichia coli (strain K12) OX=83333 GN=pdxI PE=1 SV=1	5.3194	30687	F217615.dat	Q26393_MS20-016_Ecoli_M-t14	570	45.8	9	20	11	95	3	3	2	3	1	4	3	2	6	4	6	11	12	20	15	1.25714	1.25714	0.330149	0.241449	Red	4.13333	4.13333	2.04731	0.0095167	Blue	3.28788	3.28788	1.71716	0.00856338	Blue
P0AED7	DAPE_ECOLI Succinyl-diaminopimelate desuccinylase OS=Escherichia coli (strain K12) OX=83333 GN=dapE PE=1 SV=1	5.30652	41243	F217595.dat	Q26382_MS20-016_Ecoli_AP-t3	345	28.8	8	9	11	94	9	6	9	8	2	3	3	5	3	7	7	7	6	9	10	0.587302	-1.7027	-0.767827	0.00704182	Blue	1	1	0	1	Red	1.7027	1.7027	0.767827	0.0171726	Blue
P41407	AZOR_ECOLI FMN-dependent NADH-azoreductase OS=Escherichia coli (strain K12) OX=83333 GN=azoR PE=1 SV=3	5.06305	21644	F217597.dat	Q26384_MS20-016_Ecoli_AA-t5	316	52.2	8	9	11	89	7	5	5	8	9	6	7	10	8	6	9	2	2	3	2	1.22167	1.22167	0.28886	0.13933	Red	0.448276	-2.23077	-1.15754	0.00907206	Blue	0.366935	-2.72527	-1.4464	2.75591e-05	Blue
P76235	YEAH_ECOLI UPF0229 protein YeaH OS=Escherichia coli (strain K12) OX=83333 GN=yeaH PE=3 SV=1	6.72256	49362	F217615.dat	Q26393_MS20-016_Ecoli_M-t14	459	40	9	14	11	86	0	1	1	2	5	2	3	2	2	4	3	14	18	14	15	2	2	1	0.00955495	Blue	8.125	8.125	3.02237	0.000140351	Blue	4.0625	4.0625	2.02237	0.00019415	Blue
P25397	TEHB_ECOLI Tellurite methyltransferase OS=Escherichia coli (strain K12) OX=83333 GN=tehB PE=1 SV=1	6.8363	22516	F217597.dat	Q26384_MS20-016_Ecoli_AA-t5	336	54.8	7	10	11	84	3	4	1	6	10	8	7	6	8	8	9	2	4	4	4	2	2	1	0.0146906	Blue	1	1	0	1	Red	0.5	-2	-1	0.000215174	Blue
P06616	ERA_ECOLI GTPase Era OS=Escherichia coli (strain K12) OX=83333 GN=era PE=1 SV=2	6.72982	33789	F217612.dat	Q26390_MS20-016_Ecoli_AH-t11	262	23.9	6	6	11	82	4	6	5	4	6	6	7	9	2	6	6	5	7	5	4	1.21739	1.21739	0.283793	0.208336	Red	1.08696	1.08696	0.120294	0.55201	Red	0.892857	-1.12	-0.163499	0.475842	Red
P0A6S7	GPDA_ECOLI Glycerol-3-phosphate dehydrogenase [NAD(P)+] OS=Escherichia coli (strain K12) OX=83333 GN=gpsA PE=3 SV=1	6.08524	36339	F217615.dat	Q26393_MS20-016_Ecoli_M-t14	541	47.8	8	9	11	80	3	3	3	3	5	6	6	3	5	6	5	6	8	9	9	1.53571	1.53571	0.61891	0.00182405	Blue	2.25	2.25	1.16993	0.00581565	Blue	1.46512	1.46512	0.551015	0.0170663	Orange
A0A4S5ABH4	A0A4S5ABH4_ECOLI GDP-L-fucose synthase OS=Escherichia coli (strain K12) OX=83333 GN=fcl PE=3 SV=1	6.271	36205	F217615.dat	Q26393_MS20-016_Ecoli_M-t14	397	33.5	10	15	11	78	11	6	11	4	0	0	0	0	0	0	0	10	11	15	10	0.111111	-9	-3.16993	0.0205442	Blue	1.38889	1.38889	0.473931	0.160365	Red	12.5	12.5	3.64386	0.00235385	Blue
P22333	ADD_ECOLI Adenosine deaminase OS=Escherichia coli (strain K12) OX=83333 GN=add PE=3 SV=2	5.3627	36375	F217615.dat	Q26393_MS20-016_Ecoli_M-t14	284	21	5	6	11	77	6	5	3	5	6	4	6	4	5	3	7	6	5	6	6	1.04348	1.04348	0.0614005	0.770756	Red	1.17391	1.17391	0.231326	0.215036	Red	1.125	1.125	0.169925	0.238879	Red
P0A6I3	COAA_ECOLI Pantothenate kinase OS=Escherichia coli (strain K12) OX=83333 GN=coaA PE=1 SV=1	6.32472	36337	F217593.dat	Q26386_MS20-016_Ecoli_R-t7	246	21.2	7	7	11	76	8	8	6	5	4	5	7	7	4	5	4	4	4	3	2	0.792627	-1.26163	-0.335286	0.128347	Red	0.548387	-1.82353	-0.866733	0.010621	Blue	0.69186	-1.44538	-0.531447	0.0257533	Orange
P76034	YCIT_ECOLI Uncharacterized HTH-type transcriptional regulator YciT OS=Escherichia coli (strain K12) OX=83333 GN=yciT PE=4 SV=1	5.98592	27585	F217611.dat	Q26389_MS20-016_Ecoli_I-t10	305	34.5	6	6	11	68	4	6	4	5	6	5	8	5	3	6	4	1	4	4	3	1.09317	1.09317	0.128515	0.505624	Red	0.695652	-1.4375	-0.523562	0.0928017	Red	0.636364	-1.57143	-0.652077	0.0433164	Blue
P75898	RUTA_ECOLI Pyrimidine monooxygenase RutA OS=Escherichia coli (strain K12) OX=83333 GN=rutA PE=1 SV=3	5.10154	42192	F217614.dat	Q26392_MS20-016_Ecoli_AI-t13	513	33.8	9	13	11	63	0	0	0	0	6	7	5	9	0	0	0	9	13	5	9	4.85714	4.85714	2.28011	0.0364303	Blue	10	10	3.32193	0.0117619	Blue	2.05882	2.05882	1.04182	0.0487703	Blue
P06710	DPO3X_ECOLI DNA polymerase III subunit tau OS=Escherichia coli (strain K12) OX=83333 GN=dnaX PE=1 SV=1	6.38856	71093	F217615.dat	Q26393_MS20-016_Ecoli_M-t14	342	14	8	8	11	63	1	1	3	4	5	3	7	4	4	4	4	6	6	8	3	1.67033	1.67033	0.740133	0.0537317	Green	2.07692	2.07692	1.05445	0.0367738	Blue	1.24342	1.24342	0.314315	0.305149	Red
P0AG24	SPOT_ECOLI Bifunctional (p)ppGpp synthase/hydrolase SpoT OS=Escherichia coli (strain K12) OX=83333 GN=spoT PE=1 SV=1	8.88793	79292	F217614.dat	Q26392_MS20-016_Ecoli_AI-t13	275	13.2	7	7	11	63	4	3	3	4	3	7	7	5	2	2	3	4	7	4	5	1.14286	1.14286	0.192645	0.486679	Red	1.33333	1.33333	0.415037	0.121486	Red	1.16667	1.16667	0.222392	0.452353	Red
P0A9K1	PHOH_ECOLI Protein PhoH OS=Escherichia coli (strain K12) OX=83333 GN=phoH PE=1 SV=1	8.80548	39240	F217592.dat	Q26380_MS20-016_Ecoli_AE-t1	367	35.9	10	13	11	55	13	8	9	9	0	0	0	0	2	1	3	0	2	5	3	0.172757	-5.78846	-2.53318	0.00167173	Blue	0.325581	-3.07143	-1.61891	0.0031354	Blue	1.88462	1.88462	0.91427	0.218907	Green
P31473	RAVA_ECOLI ATPase RavA OS=Escherichia coli (strain K12) OX=83333 GN=ravA PE=1 SV=2	6.05901	56354	F217614.dat	Q26392_MS20-016_Ecoli_AI-t13	362	16.5	8	8	11	52	1	0	3	4	1	1	2	3	1	3	2	7	8	9	7	0.952381	-1.05	-0.0703893	0.890761	Red	2.91667	2.91667	1.54432	0.00346605	Blue	3.0625	3.0625	1.61471	5.53281e-05	Blue
P43672	UUP_ECOLI ATP-binding protein Uup OS=Escherichia coli (strain K12) OX=83333 GN=uup PE=1 SV=2	5.35544	72022	F217616.dat	Q26394_MS20-016_Ecoli_E-t15	172	8.8	3	3	11	47	3	3	3	1	4	4	4	4	3	2	3	4	3	3	3	1.26531	1.26531	0.339486	0.16938	Red	1.21429	1.21429	0.280108	0.244615	Red	0.959677	-1.04202	-0.0593785	0.65699	Red
P00363	FRDA_ECOLI Fumarate reductase flavoprotein subunit OS=Escherichia coli (strain K12) OX=83333 GN=frdA PE=1 SV=3	5.86293	65930	F217614.dat	Q26392_MS20-016_Ecoli_AI-t13	454	16.4	6	6	11	46	2	1	3	0	6	2	5	7	2	2	2	2	6	2	4	1.88571	1.88571	0.915111	0.0658868	Green	1.8	1.8	0.847997	0.140905	Green	0.954545	-1.04762	-0.0671142	0.870811	Red
P31827	YDDB_ECOLI Uncharacterized protein YddB OS=Escherichia coli (strain K12) OX=83333 GN=yddB PE=4 SV=2	6.00611	89228	F217592.dat	Q26380_MS20-016_Ecoli_AE-t1	295	11.3	7	9	11	40	9	9	6	6	0	1	1	0	0	0	0	2	2	2	2	0.151261	-6.61111	-2.72489	0.00277931	Blue	0.352941	-2.83333	-1.5025	0.00789784	Blue	2.33333	2.33333	1.22239	8.77319e-05	Blue
P20099	BISC_ECOLI Biotin sulfoxide reductase OS=Escherichia coli (strain K12) OX=83333 GN=bisC PE=1 SV=3	5.58158	85796	F217597.dat	Q26384_MS20-016_Ecoli_AA-t5	220	8.1	4	5	11	36	0	1	0	3	5	5	6	4	5	4	3	0	0	0	0	2.78571	2.78571	1.47805	0.00763483	Blue	0.5	-2	-1	0.252215	Green	0.179487	-5.57143	-2.47805	1.68432e-05	Blue
P25798	FLIF_ECOLI Flagellar M-ring protein OS=Escherichia coli (strain K12) OX=83333 GN=fliF PE=1 SV=3	6.50767	60552	F217598.dat	Q26385_MS20-016_Ecoli_Q-t6	281	14.1	7	7	11	31	4	6	6	3	1	8	1	2	0	0	0	0	0	0	0	0.47205	-2.11842	-1.08299	0.0468745	Blue	0.173913	-5.75	-2.52356	0.00795988	Blue	0.368421	-2.71429	-1.44057	0.165137	Green
P76223	YNJB_ECOLI Protein YnjB OS=Escherichia coli (strain K12) OX=83333 GN=ynjB PE=1 SV=2	5.87029	42818	F217616.dat	Q26394_MS20-016_Ecoli_E-t15	206	18.6	5	6	11	29	0	1	0	0	3	3	2	3	1	2	0	5	0	3	6	2.4	2.4	1.26303	0.0073042	Blue	3.6	3.6	1.848	0.0889484	Green	1.5	1.5	0.584963	0.347252	Green
P0AG44	RL17_ECOLI 50S ribosomal protein L17 OS=Escherichia coli (strain K12) OX=83333 GN=rplQ PE=1 SV=1	11.0521	14356	F217603.dat	Q26387_MS20-016_Ecoli_Z-t8	492	47.2	9	46	10	832	43	52	55	52	48	50	51	46	57	59	56	61	66	67	69	1.03745	1.03745	0.053039	0.568147	Red	1.29612	1.29612	0.374195	0.0040416	Orange	1.24933	1.24933	0.321156	0.000626723	Orange
P02358	RS6_ECOLI 30S ribosomal protein S6 OS=Escherichia coli (strain K12) OX=83333 GN=rpsF PE=1 SV=1	4.93306	15694	F217608.dat	Q26388_MS20-016_Ecoli_C-t9	505	69.6	9	48	10	678	44	37	36	45	40	41	41	41	48	46	44	51	54	53	57	1.06024	1.06024	0.0843922	0.384511	Red	1.31928	1.31928	0.399748	0.00510313	Orange	1.24432	1.24432	0.315355	0.000290542	Orange
P0C018	RL18_ECOLI 50S ribosomal protein L18 OS=Escherichia coli (strain K12) OX=83333 GN=rplR PE=1 SV=1	10.4157	12762	F217592.dat	Q26380_MS20-016_Ecoli_AE-t1	615	67.5	10	35	10	554	35	35	33	33	32	33	36	34	40	35	39	34	42	43	50	1.0449	1.0449	0.0633621	0.249361	Red	1.23571	1.23571	0.305345	0.0842883	Red	1.18262	1.18262	0.241983	0.131315	Red
P0A7R9	RS11_ECOLI 30S ribosomal protein S11 OS=Escherichia coli (strain K12) OX=83333 GN=rpsK PE=1 SV=2	11.3283	13836	F217594.dat	Q26381_MS20-016_Ecoli_AN-t2	695	76.7	10	33	10	541	36	33	35	35	40	33	38	35	40	39	36	32	38	34	37	1.07093	1.07093	0.0988629	0.0634118	Red	1.01399	1.01399	0.0200378	0.757003	Red	0.946828	-1.05616	-0.0788252	0.277616	Red
P0AEU7	SKP_ECOLI Chaperone protein Skp OS=Escherichia coli (strain K12) OX=83333 GN=skp PE=1 SV=1	9.6944	17677	F217596.dat	Q26383_MS20-016_Ecoli_H-t4	629	55.9	9	32	10	490	26	26	29	32	32	28	33	30	38	33	37	33	37	38	38	1.16239	1.16239	0.217098	0.0436643	Orange	1.28205	1.28205	0.358454	0.00483365	Orange	1.10294	1.10294	0.141356	0.0847753	Red
P0AG59	RS14_ECOLI 30S ribosomal protein S14 OS=Escherichia coli (strain K12) OX=83333 GN=rpsN PE=1 SV=2	11.1629	11573	F217616.dat	Q26394_MS20-016_Ecoli_E-t15	328	46.5	8	23	10	286	20	23	14	18	15	13	14	17	20	19	21	21	25	23	23	0.911392	-1.09722	-0.133856	0.46452	Red	1.21519	1.21519	0.281182	0.106192	Red	1.33333	1.33333	0.415037	0.00233206	Orange
P0ACA3	SSPA_ECOLI Stringent starvation protein A OS=Escherichia coli (strain K12) OX=83333 GN=sspA PE=1 SV=2	5.22141	24289	F217616.dat	Q26394_MS20-016_Ecoli_E-t15	551	62.3	9	30	10	274	12	14	11	13	13	15	15	18	17	19	22	18	27	30	30	1.33333	1.33333	0.415037	0.00767641	Orange	2.01852	2.01852	1.0133	0.0143822	Blue	1.51389	1.51389	0.598259	0.0391797	Blue
P12008	AROC_ECOLI Chorismate synthase OS=Escherichia coli (strain K12) OX=83333 GN=aroC PE=1 SV=4	5.81053	39113	F217597.dat	Q26384_MS20-016_Ecoli_AA-t5	347	26.6	7	23	10	264	6	25	20	23	23	15	20	23	17	17	20	16	14	12	13	1.04029	1.04029	0.05699	0.869652	Red	0.75641	-1.32203	-0.402759	0.35182	Red	0.727113	-1.3753	-0.459749	0.0040771	Orange
P0AGD3	SODF_ECOLI Superoxide dismutase [Fe] OS=Escherichia coli (strain K12) OX=83333 GN=sodB PE=1 SV=2	5.58127	21253	F217603.dat	Q26387_MS20-016_Ecoli_Z-t8	501	62.2	8	22	10	230	20	21	19	13	21	20	21	22	14	9	18	7	7	7	11	0.979592	-1.02083	-0.0297473	0.880815	Red	0.467532	-2.13889	-1.09686	0.00494222	Blue	0.477273	-2.09524	-1.06711	0.00108602	Blue
P0AFU8	RISA_ECOLI Riboflavin synthase OS=Escherichia coli (strain K12) OX=83333 GN=ribC PE=1 SV=1	5.64231	23430	F217616.dat	Q26394_MS20-016_Ecoli_E-t15	576	59.2	10	20	10	223	14	12	9	15	16	14	13	15	17	12	13	17	18	18	20	1.13228	1.13228	0.179225	0.287697	Red	1.42593	1.42593	0.511899	0.0149956	Orange	1.25935	1.25935	0.332674	0.00241687	Orange
P0C0S1	MSCS_ECOLI Small-conductance mechanosensitive channel OS=Escherichia coli (strain K12) OX=83333 GN=mscS PE=1 SV=1	7.89616	30877	F217614.dat	Q26392_MS20-016_Ecoli_AI-t13	663	35	8	26	10	200	12	13	10	10	9	9	9	12	11	9	12	17	26	20	21	0.909621	-1.09936	-0.136663	0.278164	Red	1.79592	1.79592	0.844722	0.00874159	Blue	1.97436	1.97436	0.981384	0.00730391	Blue
P0A8E1	YCFP_ECOLI UPF0227 protein YcfP OS=Escherichia coli (strain K12) OX=83333 GN=ycfP PE=1 SV=1	6.13201	21213	F217616.dat	Q26394_MS20-016_Ecoli_E-t15	376	66.7	8	19	10	185	8	10	7	10	12	11	9	14	13	13	14	14	16	15	19	1.36264	1.36264	0.446402	0.00915327	Orange	1.74359	1.74359	0.802061	0.00217246	Blue	1.27957	1.27957	0.355659	0.0303406	Orange
P0A6W5	GREA_ECOLI Transcription elongation factor GreA OS=Escherichia coli (strain K12) OX=83333 GN=greA PE=1 SV=1	4.71172	17630	F217616.dat	Q26394_MS20-016_Ecoli_E-t15	448	62.7	7	13	10	179	10	12	12	10	9	7	12	10	13	9	14	14	18	16	13	0.964286	-1.03704	-0.0524674	0.708456	Red	1.35417	1.35417	0.437405	0.0225746	Orange	1.40432	1.40432	0.489873	0.0146412	Orange
P0A6Q3	FABA_ECOLI 3-hydroxydecanoyl-[acyl-carrier-protein] dehydratase OS=Escherichia coli (strain K12) OX=83333 GN=fabA PE=1 SV=2	6.12557	18957	F217594.dat	Q26381_MS20-016_Ecoli_AN-t2	492	55.8	10	16	10	178	14	16	12	13	12	10	13	14	11	12	12	9	10	8	12	0.881356	-1.13462	-0.182203	0.135166	Red	0.728814	-1.37209	-0.456378	0.0161581	Orange	0.826923	-1.2093	-0.274175	0.0707229	Red
P0AFR4	YCIO_ECOLI Uncharacterized protein YciO OS=Escherichia coli (strain K12) OX=83333 GN=yciO PE=1 SV=1	5.96874	23197	F217593.dat	Q26386_MS20-016_Ecoli_R-t7	504	55.3	8	15	10	177	10	9	9	9	13	12	15	13	12	13	13	7	12	16	14	1.36585	1.36585	0.449803	1.72719e-05	Orange	1.29268	1.29268	0.370368	0.218155	Red	0.946429	-1.0566	-0.0794345	0.726785	Red
P0AF08	APBC_ECOLI Iron-sulfur cluster carrier protein OS=Escherichia coli (strain K12) OX=83333 GN=mrp PE=3 SV=1	5.85424	39913	F217603.dat	Q26387_MS20-016_Ecoli_Z-t8	440	26.3	8	13	10	176	9	11	12	12	12	13	12	13	12	14	12	12	11	10	11	1.13095	1.13095	0.177538	0.108313	Red	1	1	0	1	Red	0.884211	-1.13095	-0.177538	0.0201062	Orange
P0ABA4	ATPD_ECOLI ATP synthase subunit delta OS=Escherichia coli (strain K12) OX=83333 GN=atpH PE=1 SV=1	4.94477	19320	F217616.dat	Q26394_MS20-016_Ecoli_E-t15	476	58.8	8	14	10	175	14	15	13	11	11	11	9	13	12	11	12	7	13	9	14	0.862155	-1.15988	-0.21398	0.101627	Red	0.824561	-1.21277	-0.278301	0.24267	Red	0.956395	-1.04559	-0.064321	0.772918	Red
P0A894	RAPZ_ECOLI RNase adapter protein RapZ OS=Escherichia coli (strain K12) OX=83333 GN=rapZ PE=1 SV=1	6.72359	32472	F217595.dat	Q26382_MS20-016_Ecoli_AP-t3	550	44.4	10	12	10	164	13	9	12	12	11	10	11	15	10	9	10	12	12	8	10	0.948571	-1.05422	-0.0761717	0.589488	Red	0.92	-1.08696	-0.120294	0.468277	Red	0.96988	-1.03106	-0.0441226	0.776869	Red
P0A8I3	YAAA_ECOLI Peroxide stress resistance protein YaaA OS=Escherichia coli (strain K12) OX=83333 GN=yaaA PE=1 SV=1	6.85848	29567	F217603.dat	Q26387_MS20-016_Ecoli_Z-t8	378	41.5	9	13	10	158	8	12	10	12	9	12	16	13	10	9	13	8	8	9	9	1.10559	1.10559	0.144817	0.398508	Red	0.826087	-1.21053	-0.275634	0.125215	Red	0.747191	-1.33835	-0.420451	0.0154987	Orange
P0ADK0	YIAF_ECOLI Uncharacterized protein YiaF OS=Escherichia coli (strain K12) OX=83333 GN=yiaF PE=4 SV=2	6.0788	25647	F217612.dat	Q26390_MS20-016_Ecoli_AH-t11	477	37.3	8	11	10	156	12	8	10	11	7	10	9	10	10	8	11	13	14	11	12	0.914286	-1.09375	-0.129283	0.377178	Red	1.2	1.2	0.263034	0.083707	Red	1.3125	1.3125	0.392317	0.00654095	Orange
P0A8A2	YEEN_ECOLI Probable transcriptional regulatory protein YeeN OS=Escherichia coli (strain K12) OX=83333 GN=yeeN PE=1 SV=1	4.71346	25851	F217611.dat	Q26389_MS20-016_Ecoli_I-t10	429	39.1	7	13	10	146	9	9	8	8	12	11	11	12	12	13	9	9	7	8	8	1.30827	1.30827	0.387661	0.000586771	Orange	0.947368	-1.05556	-0.0780025	0.359991	Red	0.724138	-1.38095	-0.465664	0.000462534	Orange
P76004	YCGM_ECOLI Uncharacterized protein YcgM OS=Escherichia coli (strain K12) OX=83333 GN=ycgM PE=1 SV=1	5.87898	23696	F217615.dat	Q26393_MS20-016_Ecoli_M-t14	273	55.3	7	14	10	145	7	7	8	8	9	9	9	10	11	8	11	10	12	14	12	1.2437	1.2437	0.314636	0.00308229	Orange	1.52941	1.52941	0.612977	0.00784579	Blue	1.22973	1.22973	0.298341	0.0492324	Orange
P11446	ARGC_ECOLI N-acetyl-gamma-glutamyl-phosphate reductase OS=Escherichia coli (strain K12) OX=83333 GN=argC PE=1 SV=1	5.58194	35929	F217612.dat	Q26390_MS20-016_Ecoli_AH-t11	535	48.8	10	15	10	144	9	11	8	8	10	11	11	9	12	10	15	6	8	9	7	1.21429	1.21429	0.280108	0.0683489	Red	0.85	-1.17647	-0.234465	0.168633	Red	0.7	-1.42857	-0.514573	0.00518475	Orange
P0A9D4	CYSE_ECOLI Serine acetyltransferase OS=Escherichia coli (strain K12) OX=83333 GN=cysE PE=1 SV=1	6.05012	29298	F217616.dat	Q26394_MS20-016_Ecoli_E-t15	432	49.8	7	15	10	143	9	11	8	10	7	6	7	8	8	5	7	14	14	14	15	0.748299	-1.33636	-0.418313	0.0157676	Orange	1.45238	1.45238	0.53842	0.00263752	Orange	1.94091	1.94091	0.956733	9.60686e-08	Blue
P60595	HIS5_ECOLI Imidazole glycerol phosphate synthase subunit HisH OS=Escherichia coli (strain K12) OX=83333 GN=hisH PE=1 SV=1	5.33499	21639	F217615.dat	Q26393_MS20-016_Ecoli_M-t14	419	46.4	8	12	10	143	9	7	10	10	10	9	8	8	11	12	11	7	8	12	11	1.08571	1.08571	0.118644	0.384471	Red	1.05	1.05	0.0703893	0.73308	Red	0.967105	-1.03401	-0.0482552	0.800135	Red
P46130	YBHC_ECOLI Putative acyl-CoA thioester hydrolase YbhC OS=Escherichia coli (strain K12) OX=83333 GN=ybhC PE=1 SV=2	5.66204	46054	F217593.dat	Q26386_MS20-016_Ecoli_R-t7	513	21.3	6	9	10	142	9	12	7	10	8	12	9	9	9	11	13	9	7	11	6	1.06122	1.06122	0.0857299	0.628003	Red	0.880952	-1.13514	-0.182864	0.442632	Red	0.830128	-1.20463	-0.268594	0.204336	Red
P77171	YDCI_ECOLI Uncharacterized HTH-type transcriptional regulator YdcI OS=Escherichia coli (strain K12) OX=83333 GN=ydcI PE=3 SV=2	7.8226	33381	F217594.dat	Q26381_MS20-016_Ecoli_AN-t2	343	32.6	7	8	10	142	13	12	9	11	10	10	8	11	13	12	12	5	5	5	6	0.96793	-1.03313	-0.0470253	0.723941	Red	0.510204	-1.96	-0.970854	0.00397822	Blue	0.527108	-1.89714	-0.923828	4.6213e-05	Blue
P0A8S1	ARGP_ECOLI HTH-type transcriptional regulator ArgP OS=Escherichia coli (strain K12) OX=83333 GN=argP PE=1 SV=1	6.4016	33450	F217615.dat	Q26393_MS20-016_Ecoli_M-t14	423	37.4	8	11	10	141	5	8	7	8	10	12	13	12	9	7	9	11	8	11	11	1.41071	1.41071	0.496426	0.0142899	Orange	1.40625	1.40625	0.491853	0.0198323	Orange	0.996835	-1.00317	-0.00457273	0.974918	Red
P61320	LOLB_ECOLI Outer-membrane lipoprotein LolB OS=Escherichia coli (strain K12) OX=83333 GN=lolB PE=1 SV=1	8.88583	23536	F217612.dat	Q26390_MS20-016_Ecoli_AH-t11	309	41.5	8	11	10	140	7	6	8	10	9	8	11	13	10	11	11	8	10	9	9	1.30612	1.30612	0.38529	0.0430484	Orange	1.14286	1.14286	0.192645	0.25247	Red	0.875	-1.14286	-0.192645	0.084054	Red
P0AF28	NARL_ECOLI Nitrate/nitrite response regulator protein NarL OS=Escherichia coli (strain K12) OX=83333 GN=narL PE=1 SV=1	5.7265	23912	F217615.dat	Q26393_MS20-016_Ecoli_M-t14	407	46.8	8	13	10	138	7	8	6	9	5	9	8	12	10	8	9	11	14	13	9	1.14286	1.14286	0.192645	0.270922	Red	1.5	1.5	0.584963	0.0223392	Blue	1.3125	1.3125	0.392317	0.0676966	Red
P09053	AVTA_ECOLI Valine--pyruvate aminotransferase OS=Escherichia coli (strain K12) OX=83333 GN=avtA PE=1 SV=3	5.64952	46681	F217612.dat	Q26390_MS20-016_Ecoli_AH-t11	394	24.9	9	11	10	138	11	9	11	12	8	9	7	9	8	6	11	11	9	9	8	0.790274	-1.26538	-0.339576	0.023057	Orange	0.87234	-1.14634	-0.197037	0.1428	Red	1.10385	1.10385	0.142539	0.302583	Red
P21338	RNI_ECOLI Ribonuclease I OS=Escherichia coli (strain K12) OX=83333 GN=rna PE=1 SV=1	8.86303	29599	F217612.dat	Q26390_MS20-016_Ecoli_AH-t11	377	41	8	11	10	133	8	7	7	12	10	7	10	11	11	8	11	7	6	8	10	1.12782	1.12782	0.173536	0.408368	Red	0.921053	-1.08571	-0.118644	0.628758	Red	0.816667	-1.22449	-0.292181	0.109621	Red
P0AG51	RL30_ECOLI 50S ribosomal protein L30 OS=Escherichia coli (strain K12) OX=83333 GN=rpmD PE=1 SV=2	10.9565	6538	F217616.dat	Q26394_MS20-016_Ecoli_E-t15	211	71.2	6	9	10	132	12	12	10	11	11	5	9	9	4	8	8	8	9	7	9	0.71137	-1.40574	-0.491327	0.00844574	Orange	0.755102	-1.32432	-0.405256	0.00441696	Orange	1.06148	1.06148	0.086071	0.618245	Red
P0ADV5	YHBW_ECOLI Luciferase-like monooxygenase OS=Escherichia coli (strain K12) OX=83333 GN=yhbW PE=4 SV=1	5.99139	37106	F217613.dat	Q26391_MS20-016_Ecoli_AC-t12	290	28.1	8	13	10	132	9	8	7	7	8	8	7	8	9	9	8	13	10	9	12	1.0449	1.0449	0.0633621	0.504473	Red	1.37143	1.37143	0.455679	0.028941	Orange	1.3125	1.3125	0.392317	0.0470101	Orange
Q47147	YAFJ_ECOLI Putative glutamine amidotransferase YafJ OS=Escherichia coli (strain K12) OX=83333 GN=yafJ PE=1 SV=1	8.14096	28617	F217615.dat	Q26393_MS20-016_Ecoli_M-t14	398	40	9	15	10	130	5	3	5	4	6	8	8	7	8	9	10	13	11	15	18	1.71429	1.71429	0.777608	0.000558788	Blue	2.90476	2.90476	1.53842	0.00436361	Blue	1.69444	1.69444	0.760812	0.0195641	Blue
P0ADN2	YIFE_ECOLI UPF0438 protein YifE OS=Escherichia coli (strain K12) OX=83333 GN=yifE PE=1 SV=2	6.1019	13125	F217612.dat	Q26390_MS20-016_Ecoli_AH-t11	363	69.6	7	14	10	130	7	7	3	8	8	7	9	7	7	9	14	9	13	9	13	1.3399	1.3399	0.422127	0.133996	Red	1.65517	1.65517	0.726982	0.0250944	Blue	1.23529	1.23529	0.304855	0.170339	Red
P0A7D1	PTH_ECOLI Peptidyl-tRNA hydrolase OS=Escherichia coli (strain K12) OX=83333 GN=pth PE=1 SV=1	9.03954	21069	F217612.dat	Q26390_MS20-016_Ecoli_AH-t11	377	55.2	8	14	10	129	9	11	8	9	10	9	11	11	13	8	14	3	4	4	5	1.15679	1.15679	0.210133	0.149039	Red	0.487805	-2.05	-1.03562	0.000814496	Blue	0.421687	-2.37143	-1.24576	4.69466e-05	Blue
P09029	PURK_ECOLI N5-carboxyaminoimidazole ribonucleotide synthase OS=Escherichia coli (strain K12) OX=83333 GN=purK PE=1 SV=2	5.59963	39436	F217596.dat	Q26383_MS20-016_Ecoli_H-t4	341	35.5	10	10	10	128	6	10	9	10	10	9	8	9	8	10	9	9	6	8	7	1.02564	1.02564	0.0365259	0.815209	Red	0.871795	-1.14706	-0.197939	0.322381	Red	0.85	-1.17647	-0.234465	0.0975625	Red
P30138	THIF_ECOLI Sulfur carrier protein ThiS adenylyltransferase OS=Escherichia coli (strain K12) OX=83333 GN=thiF PE=1 SV=2	4.69235	26953	F217603.dat	Q26387_MS20-016_Ecoli_Z-t8	590	55.4	10	17	10	127	8	6	5	5	17	17	14	17	4	6	7	7	5	4	5	1.81633	1.81633	0.861024	0.0420093	Blue	0.892857	-1.12	-0.163499	0.458692	Red	0.491573	-2.03429	-1.02452	0.0258992	Blue
Q46871	YQJH_ECOLI NADPH-dependent ferric-chelate reductase OS=Escherichia coli (strain K12) OX=83333 GN=yqjH PE=1 SV=1	5.53174	28854	F217615.dat	Q26393_MS20-016_Ecoli_M-t14	412	47.6	7	12	10	122	12	12	9	11	6	3	4	5	4	3	8	10	11	12	12	0.47619	-2.1	-1.07039	0.000233148	Blue	1.02083	1.02083	0.0297473	0.780872	Red	2.14375	2.14375	1.10014	2.55324e-05	Blue
P27828	WECB_ECOLI UDP-N-acetylglucosamine 2-epimerase OS=Escherichia coli (strain K12) OX=83333 GN=wecB PE=1 SV=2	5.92018	42218	F217616.dat	Q26394_MS20-016_Ecoli_E-t15	294	24.2	7	12	10	112	5	8	7	4	6	8	7	6	6	8	5	9	9	12	12	1.08163	1.08163	0.113211	0.598859	Red	1.64286	1.64286	0.716207	0.0117509	Blue	1.51887	1.51887	0.602996	0.0119479	Blue
P0AGE0	SSB_ECOLI Single-stranded DNA-binding protein OS=Escherichia coli (strain K12) OX=83333 GN=ssb PE=1 SV=2	5.44106	18963	F217592.dat	Q26380_MS20-016_Ecoli_AE-t1	341	42.1	7	14	10	110	14	8	8	10	8	6	4	9	5	8	6	5	5	6	8	0.688312	-1.45283	-0.538866	0.0876494	Red	0.636364	-1.57143	-0.652077	0.0589698	Green	0.924528	-1.08163	-0.113211	0.577979	Red
P0A7F6	SPED_ECOLI S-adenosylmethionine decarboxylase proenzyme OS=Escherichia coli (strain K12) OX=83333 GN=speD PE=1 SV=1	5.19013	30365	F217612.dat	Q26390_MS20-016_Ecoli_AH-t11	509	57.6	9	15	10	109	6	8	7	4	11	9	9	10	7	8	15	4	3	4	4	1.49754	1.49754	0.582592	0.0227545	Orange	0.655172	-1.52632	-0.610053	0.0561451	Green	0.4375	-2.28571	-1.19265	0.000624635	Blue
P10371	HIS4_ECOLI 1-(5-phosphoribosyl)-5-[(5-phosphoribosylamino)methylideneamino] imidazole-4-carboxamide isomerase OS=Escherichia coli (strain K12) OX=83333 GN=hisA PE=3 SV=2	4.94114	26017	F217594.dat	Q26381_MS20-016_Ecoli_AN-t2	662	56.3	9	11	10	105	6	11	7	8	5	5	5	5	9	9	8	7	7	6	7	0.84127	-1.18868	-0.249359	0.319866	Red	0.861111	-1.16129	-0.215729	0.334367	Red	1.02358	1.02358	0.0336308	0.827841	Red
P07109	HISP_ECOLI Histidine transport ATP-binding protein HisP OS=Escherichia coli (strain K12) OX=83333 GN=hisP PE=1 SV=2	7.90321	28635	F217616.dat	Q26394_MS20-016_Ecoli_E-t15	281	35	6	8	10	105	4	5	5	4	13	8	6	12	5	6	6	6	9	8	8	1.63636	1.63636	0.710493	0.0278434	Blue	1.59091	1.59091	0.669851	0.00824792	Blue	0.972222	-1.02857	-0.040642	0.859334	Red
P0A7C2	LEXA_ECOLI LexA repressor OS=Escherichia coli (strain K12) OX=83333 GN=lexA PE=1 SV=1	6.22852	22344	F217614.dat	Q26392_MS20-016_Ecoli_AI-t13	430	47	8	13	10	103	4	6	3	4	5	4	5	5	5	5	8	11	13	13	12	1.19728	1.19728	0.259759	0.234018	Red	2.52381	2.52381	1.3356	8.2717e-05	Blue	2.10795	2.10795	1.07584	6.95759e-06	Blue
P0AAG3	GLTL_ECOLI Glutamate/aspartate import ATP-binding protein GltL OS=Escherichia coli (strain K12) OX=83333 GN=gltL PE=3 SV=1	6.60453	26644	F217616.dat	Q26394_MS20-016_Ecoli_E-t15	479	35.7	8	18	10	102	2	2	1	2	2	7	5	4	5	4	9	12	14	15	18	2.23377	2.23377	1.15948	0.00678086	Blue	5.72727	5.72727	2.51785	0.0014318	Blue	2.56395	2.56395	1.35837	0.000802357	Blue
P07913	TDH_ECOLI L-threonine 3-dehydrogenase OS=Escherichia coli (strain K12) OX=83333 GN=tdh PE=1 SV=1	5.94328	37215	F217616.dat	Q26394_MS20-016_Ecoli_E-t15	307	32.3	7	12	10	102	3	3	4	7	5	6	7	7	5	7	6	10	7	13	12	1.36054	1.36054	0.444184	0.136848	Red	2.19048	2.19048	1.13124	0.0103193	Blue	1.61	1.61	0.687061	0.0417117	Blue
P0AGK8	ISCR_ECOLI HTH-type transcriptional regulator IscR OS=Escherichia coli (strain K12) OX=83333 GN=iscR PE=1 SV=1	6.82398	17326	F217616.dat	Q26394_MS20-016_Ecoli_E-t15	387	40.7	5	9	10	101	7	7	7	9	6	3	4	6	8	7	10	4	5	9	9	0.857143	-1.16667	-0.222392	0.266665	Red	0.911765	-1.09677	-0.133267	0.623238	Red	1.06373	1.06373	0.0891259	0.780345	Red
P0AEN1	FRE_ECOLI NAD(P)H-flavin reductase OS=Escherichia coli (strain K12) OX=83333 GN=fre PE=1 SV=2	5.29103	26225	F217612.dat	Q26390_MS20-016_Ecoli_AH-t11	276	37.8	6	10	10	101	6	6	6	8	4	6	7	5	8	9	10	5	7	8	6	1.06667	1.06667	0.0931094	0.614321	Red	1	1	0	1	Red	0.9375	-1.06667	-0.0931094	0.642548	Red
P00803	LEP_ECOLI Signal peptidase I OS=Escherichia coli (strain K12) OX=83333 GN=lepB PE=1 SV=2	6.84903	35937	F217612.dat	Q26390_MS20-016_Ecoli_AH-t11	269	29	7	7	10	97	6	7	6	7	6	6	7	4	6	6	7	8	7	7	7	0.933333	-1.07143	-0.0995357	0.320669	Red	1.1	1.1	0.137504	0.0981403	Red	1.17857	1.17857	0.237039	0.0222468	Orange
P15038	HELD_ECOLI DNA helicase IV OS=Escherichia coli (strain K12) OX=83333 GN=helD PE=1 SV=2	8.38069	77927	F217598.dat	Q26385_MS20-016_Ecoli_Q-t6	208	8.2	6	7	10	92	6	4	6	9	9	7	6	7	7	5	7	4	5	5	5	1.08374	1.08374	0.116024	0.617646	Red	0.793103	-1.26087	-0.334419	0.243114	Red	0.731818	-1.36646	-0.450443	0.0032816	Orange
P18392	RSTB_ECOLI Sensor protein RstB OS=Escherichia coli (strain K12) OX=83333 GN=rstB PE=1 SV=2	5.81084	49251	F217598.dat	Q26385_MS20-016_Ecoli_Q-t6	351	16.9	6	6	10	90	7	6	4	8	6	6	8	5	6	7	6	5	5	5	6	1.00493	1.00493	0.00708942	0.971058	Red	0.862069	-1.16	-0.214125	0.331981	Red	0.857843	-1.16571	-0.221214	0.0422455	Orange
P0AAB4	UBID_ECOLI 3-octaprenyl-4-hydroxybenzoate carboxy-lyase OS=Escherichia coli (strain K12) OX=83333 GN=ubiD PE=1 SV=1	5.30954	55568	F217613.dat	Q26391_MS20-016_Ecoli_AC-t12	308	18.5	6	6	10	89	5	6	7	7	8	9	6	6	6	5	4	6	3	4	7	1.00493	1.00493	0.00708942	0.96548	Red	0.827586	-1.20833	-0.273018	0.284628	Red	0.823529	-1.21429	-0.280108	0.293694	Red
P0DP90	ILVG_ECOLI Acetolactate synthase isozyme 2 large subunit OS=Escherichia coli (strain K12) OX=83333 GN=ilvG PE=1 SV=1	5.22335	59247	F217613.dat	Q26391_MS20-016_Ecoli_AC-t12	520	23.9	8	16	10	88	14	10	11	7	0	0	0	0	0	0	0	16	9	9	12	0.0869565	-11.5	-3.52356	0.00536116	Blue	1.08696	1.08696	0.120294	0.665499	Red	12.5	12.5	3.64386	0.00614872	Blue
P77258	NEMA_ECOLI N-ethylmaleimide reductase OS=Escherichia coli (strain K12) OX=83333 GN=nemA PE=1 SV=1	5.80297	39492	F217615.dat	Q26393_MS20-016_Ecoli_M-t14	428	33.7	9	11	10	88	6	8	6	7	4	4	3	4	3	3	2	10	8	11	9	0.552995	-1.80833	-0.854661	0.0013791	Blue	1.35484	1.35484	0.438121	0.016021	Orange	2.45	2.45	1.29278	0.00072584	Blue
P0AG78	SUBI_ECOLI Sulfate-binding protein OS=Escherichia coli (strain K12) OX=83333 GN=sbp PE=1 SV=1	6.62416	36637	F217594.dat	Q26381_MS20-016_Ecoli_AN-t2	256	22.2	6	7	10	88	7	7	6	7	6	6	4	7	5	8	7	6	4	4	4	0.921659	-1.085	-0.117695	0.314122	Red	0.709677	-1.40909	-0.494765	0.0129863	Orange	0.77	-1.2987	-0.37707	0.0498283	Orange
P67087	RSMI_ECOLI Ribosomal RNA small subunit methyltransferase I OS=Escherichia coli (strain K12) OX=83333 GN=rsmI PE=1 SV=1	5.82791	31329	F217603.dat	Q26387_MS20-016_Ecoli_Z-t8	392	32.2	6	6	10	81	5	4	4	4	5	7	6	6	4	6	5	5	5	7	8	1.2517	1.2517	0.32389	0.0158429	Orange	1.38095	1.38095	0.465664	0.0704426	Red	1.10326	1.10326	0.141774	0.457672	Red
P0ADR6	RLMM_ECOLI Ribosomal RNA large subunit methyltransferase M OS=Escherichia coli (strain K12) OX=83333 GN=rlmM PE=1 SV=1	7.03795	41878	F217615.dat	Q26393_MS20-016_Ecoli_M-t14	266	26.5	7	7	10	80	4	4	2	5	5	5	5	6	4	8	4	6	7	7	8	1.32331	1.32331	0.404149	0.102856	Red	1.68421	1.68421	0.752072	0.00700062	Blue	1.27273	1.27273	0.347923	0.0295335	Orange
P0AFM6	PSPA_ECOLI Phage shock protein A OS=Escherichia coli (strain K12) OX=83333 GN=pspA PE=1 SV=2	5.38534	25477	F217593.dat	Q26386_MS20-016_Ecoli_R-t7	287	22.5	4	8	10	79	4	6	4	7	4	6	8	6	7	6	7	3	5	3	3	1.16571	1.16571	0.221214	0.291628	Red	0.72	-1.38889	-0.473931	0.107366	Red	0.617647	-1.61905	-0.695145	0.00402023	Blue
P27431	ROXA_ECOLI 50S ribosomal protein L16 3-hydroxylase OS=Escherichia coli (strain K12) OX=83333 GN=roxA PE=1 SV=2	4.69383	42552	F217612.dat	Q26390_MS20-016_Ecoli_AH-t11	333	26.3	6	7	10	77	2	4	2	4	7	7	9	5	5	5	7	6	3	7	4	1.85714	1.85714	0.893085	0.00295886	Blue	1.5	1.5	0.584963	0.122496	Green	0.807692	-1.2381	-0.308122	0.238041	Red
P08192	FOLC_ECOLI Dihydrofolate synthase/folylpolyglutamate synthase OS=Escherichia coli (strain K12) OX=83333 GN=folC PE=1 SV=2	5.50215	45377	F217593.dat	Q26386_MS20-016_Ecoli_R-t7	324	29.6	8	8	10	76	2	9	6	3	4	7	8	6	6	6	8	2	3	2	4	1.2381	1.2381	0.308122	0.443622	Red	0.625	-1.6	-0.678072	0.253304	Green	0.504808	-1.98095	-0.986194	0.000720206	Blue
P00550	PTM3C_ECOLI PTS system mannitol-specific EIICBA component OS=Escherichia coli (strain K12) OX=83333 GN=mtlA PE=1 SV=1	6.0471	67929	F217614.dat	Q26392_MS20-016_Ecoli_AI-t13	395	18.2	7	11	10	72	4	4	3	1	3	5	3	3	3	3	4	7	11	8	10	1.10714	1.10714	0.146841	0.60554	Red	2.5	2.5	1.32193	0.00242792	Blue	2.25806	2.25806	1.17509	0.00579372	Blue
A0A4S5AC46	A0A4S5AC46_ECOLI Glucan biosynthesis protein OS=Escherichia coli (strain K12) OX=83333 GN=FAZ86_18815 PE=3 SV=1	5.80016	62786	F217614.dat	Q26392_MS20-016_Ecoli_AI-t13	243	12.9	5	6	10	71	6	8	10	7	4	4	4	3	2	5	1	4	6	2	5	0.489796	-2.04167	-1.02975	0.00580069	Blue	0.6	-1.66667	-0.736966	0.027396	Blue	1.225	1.225	0.292782	0.377178	Red
P77148	YDHS_ECOLI Uncharacterized protein YdhS OS=Escherichia coli (strain K12) OX=83333 GN=ydhS PE=4 SV=1	5.13012	60717	F217608.dat	Q26388_MS20-016_Ecoli_C-t9	323	13.7	7	8	10	69	3	4	1	4	10	7	7	9	8	5	9	1	1	0	0	2.21429	2.21429	1.14684	0.00117251	Blue	0.375	-2.66667	-1.41504	0.0310016	Blue	0.169355	-5.90476	-2.56188	5.32709e-06	Blue
P0AC13	DHPS_ECOLI Dihydropteroate synthase OS=Escherichia coli (strain K12) OX=83333 GN=folP PE=1 SV=1	5.67697	30596	F217593.dat	Q26386_MS20-016_Ecoli_R-t7	244	23	7	9	10	69	3	3	5	4	7	6	9	7	6	6	4	2	2	3	2	1.56391	1.56391	0.645157	0.00607853	Blue	0.684211	-1.46154	-0.547488	0.0435576	Orange	0.4375	-2.28571	-1.19265	0.000158557	Blue
P0AG40	RIBF_ECOLI Bifunctional riboflavin kinase/FMN adenylyltransferase OS=Escherichia coli (strain K12) OX=83333 GN=ribF PE=1 SV=1	9.33622	34713	F217603.dat	Q26387_MS20-016_Ecoli_Z-t8	335	25.6	6	7	10	68	8	9	3	5	5	5	5	7	4	4	4	1	3	2	3	0.807882	-1.2378	-0.307784	0.393492	Red	0.448276	-2.23077	-1.15754	0.0560814	Green	0.554878	-1.8022	-0.849757	0.00421022	Blue
P07018	MCP4_ECOLI Methyl-accepting chemotaxis protein IV OS=Escherichia coli (strain K12) OX=83333 GN=tap PE=1 SV=2	5.48042	57476	F217594.dat	Q26381_MS20-016_Ecoli_AN-t2	517	25	9	17	10	66	10	17	11	9	3	7	5	3	0	1	0	0	0	0	0	0.291317	-3.43269	-1.77934	0.00740721	Blue	0.0784314	-12.75	-3.67243	0.0072708	Blue	0.269231	-3.71429	-1.89308	0.0340529	Blue
P29013	YCGB_ECOLI Uncharacterized protein YcgB OS=Escherichia coli (strain K12) OX=83333 GN=ycgB PE=4 SV=2	5.66352	60775	F217614.dat	Q26392_MS20-016_Ecoli_AI-t13	343	14.7	6	10	10	62	3	2	3	4	1	2	2	2	4	2	2	9	10	9	7	0.785714	-1.27273	-0.347923	0.151121	Red	2.4375	2.4375	1.2854	0.000528373	Blue	3.10227	3.10227	1.63333	0.000307888	Blue
P0AEA8	CYSG_ECOLI Siroheme synthase OS=Escherichia coli (strain K12) OX=83333 GN=cysG PE=1 SV=1	5.84478	49920	F217613.dat	Q26391_MS20-016_Ecoli_AC-t12	240	19	6	6	10	58	4	4	3	5	3	5	6	2	5	5	2	6	2	3	3	1	1	0	1	Red	0.9	-1.11111	-0.152003	0.627434	Red	0.9	-1.11111	-0.152003	0.65473	Red
P20083	PARE_ECOLI DNA topoisomerase 4 subunit B OS=Escherichia coli (strain K12) OX=83333 GN=parE PE=1 SV=3	5.43564	70200	F217611.dat	Q26389_MS20-016_Ecoli_I-t10	242	9.7	5	7	10	57	4	1	1	2	2	5	6	2	3	7	3	7	4	4	6	1.66667	1.66667	0.736966	0.0879624	Green	2.08333	2.08333	1.05889	0.0198323	Blue	1.25	1.25	0.321928	0.274041	Red
P37765	RLUB_ECOLI Ribosomal large subunit pseudouridine synthase B OS=Escherichia coli (strain K12) OX=83333 GN=rluB PE=1 SV=2	10.0294	32691	F217593.dat	Q26386_MS20-016_Ecoli_R-t7	211	19.2	5	6	10	57	4	6	5	4	7	4	6	6	2	3	5	2	2	1	0	0.993789	-1.00625	-0.00898878	0.966687	Red	0.391304	-2.55556	-1.35364	0.00207474	Blue	0.39375	-2.53968	-1.34465	0.00242888	Blue
P39160	UXUB_ECOLI D-mannonate oxidoreductase OS=Escherichia coli (strain K12) OX=83333 GN=uxuB PE=3 SV=1	5.30039	53546	F217596.dat	Q26383_MS20-016_Ecoli_H-t4	317	17.3	7	7	10	56	2	2	4	7	1	3	3	2	3	3	1	6	6	7	6	0.691729	-1.44565	-0.53172	0.308686	Red	1.52632	1.52632	0.610053	0.122722	Green	2.20652	2.20652	1.14177	8.15056e-06	Blue
P0CB39	EPTC_ECOLI Phosphoethanolamine transferase EptC OS=Escherichia coli (strain K12) OX=83333 GN=eptC PE=1 SV=1	6.87775	66568	F217595.dat	Q26382_MS20-016_Ecoli_AP-t3	163	8.7	4	4	10	50	4	5	4	2	3	4	3	1	4	3	2	5	4	4	2	0.81203	-1.23148	-0.300395	0.281252	Red	1	1	0	1	Red	1.23148	1.23148	0.300395	0.281252	Red
P0ADE4	TAMA_ECOLI Translocation and assembly module subunit TamA OS=Escherichia coli (strain K12) OX=83333 GN=tamA PE=1 SV=1	8.73059	64756	F217614.dat	Q26392_MS20-016_Ecoli_AI-t13	274	11.4	5	5	10	44	4	4	3	2	1	1	3	4	0	2	2	5	5	4	4	0.672269	-1.4875	-0.57289	0.0798952	Red	1.29412	1.29412	0.371969	0.0763797	Red	1.925	1.925	0.944858	0.00158217	Blue
P0AE82	CPXA_ECOLI Sensor histidine kinase CpxA OS=Escherichia coli (strain K12) OX=83333 GN=cpxA PE=1 SV=1	5.61481	51592	F217613.dat	Q26391_MS20-016_Ecoli_AC-t12	275	14.4	7	7	10	40	1	0	2	1	2	3	1	4	0	2	1	7	5	7	4	1.42857	1.42857	0.514573	0.221665	Red	3.375	3.375	1.75489	0.00327686	Blue	2.3625	2.3625	1.24031	0.00556939	Blue
P23367	MUTL_ECOLI DNA mismatch repair protein MutL OS=Escherichia coli (strain K12) OX=83333 GN=mutL PE=1 SV=2	6.30928	67882	F217613.dat	Q26391_MS20-016_Ecoli_AC-t12	340	13.3	6	6	10	33	1	0	2	0	1	2	2	1	1	1	2	6	5	5	4	1.38776	1.38776	0.472753	0.26004	Red	3.42857	3.42857	1.77761	0.000569236	Blue	2.47059	2.47059	1.30485	0.000855447	Blue
P31806	NNR_ECOLI Bifunctional NAD(P)H-hydrate repair enzyme Nnr OS=Escherichia coli (strain K12) OX=83333 GN=nnr PE=1 SV=2	5.98495	54616	F217613.dat	Q26391_MS20-016_Ecoli_AC-t12	208	19	6	6	10	33	0	1	1	3	4	0	4	3	3	2	2	6	1	3	0	1.5873	1.5873	0.666576	0.151819	Green	1.55556	1.55556	0.63743	0.438504	Green	0.98	-1.02041	-0.0291463	0.96242	Red
P31545	EFEB_ECOLI Deferrochelatase/peroxidase EfeB OS=Escherichia coli (strain K12) OX=83333 GN=efeB PE=1 SV=2	6.42639	46725	F217613.dat	Q26391_MS20-016_Ecoli_AC-t12	298	20.6	8	8	10	32	3	1	1	2	1	0	0	0	0	0	0	8	7	5	4	0.415584	-2.40625	-1.26679	0.0384712	Blue	2.54545	2.54545	1.34792	0.01124	Blue	6.125	6.125	2.61471	0.00686365	Blue
P69776	LPP_ECOLI Major outer membrane lipoprotein Lpp OS=Escherichia coli (strain K12) OX=83333 GN=lpp PE=1 SV=1	9.30008	8318	F217592.dat	Q26380_MS20-016_Ecoli_AE-t1	578	62.8	9	58	9	1050	58	50	47	62	80	79	90	78	97	79	70	57	80	57	66	1.49968	1.49968	0.584652	0.000485911	Orange	1.19457	1.19457	0.256492	0.155126	Red	0.796552	-1.25541	-0.32816	0.0430851	Orange
P67080	PLPHP_ECOLI Pyridoxal phosphate homeostasis protein OS=Escherichia coli (strain K12) OX=83333 GN=yggS PE=1 SV=1	6.09198	25771	F217597.dat	Q26384_MS20-016_Ecoli_AA-t5	374	40.6	7	14	9	776	40	36	37	37	60	55	54	53	60	52	53	61	55	63	60	1.46197	1.46197	0.54791	1.0448e-06	Orange	1.57792	1.57792	0.658026	0.000166168	Blue	1.07931	1.07931	0.110116	0.0779311	Red
A0A4S4ZZ57	A0A4S4ZZ57_ECOLI 50S ribosomal protein L16 OS=Escherichia coli (strain K12) OX=83333 GN=rplP PE=3 SV=1	11.2249	15271	F217595.dat	Q26382_MS20-016_Ecoli_AP-t3	560	54.4	9	34	9	482	34	35	34	32	27	24	28	33	32	28	38	28	35	36	38	0.892086	-1.12097	-0.164745	0.0825814	Red	1.01439	1.01439	0.0206103	0.837476	Red	1.1371	1.1371	0.185355	0.173946	Red
P0AG48	RL21_ECOLI 50S ribosomal protein L21 OS=Escherichia coli (strain K12) OX=83333 GN=rplU PE=1 SV=1	9.84586	11557	F217592.dat	Q26380_MS20-016_Ecoli_AE-t1	379	72.8	8	25	9	431	25	31	24	23	21	27	32	31	37	30	37	26	27	30	30	1.18558	1.18558	0.245594	0.109073	Red	1.09346	1.09346	0.128898	0.28381	Red	0.922297	-1.08425	-0.116696	0.326172	Red
P0ACF4	DBHB_ECOLI DNA-binding protein HU-beta OS=Escherichia coli (strain K12) OX=83333 GN=hupB PE=1 SV=1	9.69404	9220	F217595.dat	Q26382_MS20-016_Ecoli_AP-t3	576	76.7	8	24	9	379	19	21	24	23	22	19	21	22	32	35	28	25	30	27	31	1.16797	1.16797	0.224009	0.174389	Red	1.28571	1.28571	0.36257	0.0112219	Orange	1.10081	1.10081	0.138561	0.347054	Red
P63235	GADC_ECOLI Probable glutamate/gamma-aminobutyrate antiporter OS=Escherichia coli (strain K12) OX=83333 GN=gadC PE=1 SV=1	8.75548	55041	F217603.dat	Q26387_MS20-016_Ecoli_Z-t8	389	11	8	23	9	343	6	2	3	4	22	29	21	23	21	23	21	40	44	44	40	5.02256	5.02256	2.32842	2.48167e-07	Blue	9.05263	9.05263	3.17834	4.75976e-07	Blue	1.8024	1.8024	0.849915	3.00309e-06	Blue
P0A7M2	RL28_ECOLI 50S ribosomal protein L28 OS=Escherichia coli (strain K12) OX=83333 GN=rpmB PE=1 SV=2	11.4213	9001	F217594.dat	Q26381_MS20-016_Ecoli_AN-t2	300	59	7	25	9	329	22	25	22	20	24	28	23	24	25	23	22	15	20	16	20	1.08141	1.08141	0.112918	0.185452	Red	0.806452	-1.24	-0.31034	0.0379263	Orange	0.745739	-1.34095	-0.423258	0.00838763	Orange
P31658	HCHA_ECOLI Protein/nucleic acid deglycase 1 OS=Escherichia coli (strain K12) OX=83333 GN=hchA PE=1 SV=3	5.6283	31171	F217611.dat	Q26389_MS20-016_Ecoli_I-t10	499	39.9	8	24	9	274	13	8	12	20	20	19	19	17	26	24	26	18	17	17	18	1.58396	1.58396	0.663536	0.0339763	Blue	1.29825	1.29825	0.376563	0.186925	Red	0.81962	-1.22008	-0.286972	0.0264238	Orange
P0AEH5	ELAB_ECOLI Protein ElaB OS=Escherichia coli (strain K12) OX=83333 GN=elaB PE=1 SV=1	5.34982	11299	F217596.dat	Q26383_MS20-016_Ecoli_H-t4	419	65.3	8	17	9	267	13	9	12	17	15	14	13	13	15	19	23	25	20	31	28	1.23636	1.23636	0.306103	0.176604	Red	1.96364	1.96364	0.973528	0.00475729	Blue	1.58824	1.58824	0.667425	0.0136595	Blue
P76402	YEGP_ECOLI UPF0339 protein YegP OS=Escherichia coli (strain K12) OX=83333 GN=yegP PE=1 SV=2	9.43447	12017	F217592.dat	Q26380_MS20-016_Ecoli_AE-t1	392	67.3	7	12	9	247	12	4	4	13	12	11	10	12	15	13	11	24	33	41	32	1.40541	1.40541	0.490986	0.226096	Red	3.62162	3.62162	1.85664	0.00180507	Blue	2.57692	2.57692	1.36565	0.00855582	Blue
P09158	SPEE_ECOLI Polyamine aminopropyltransferase OS=Escherichia coli (strain K12) OX=83333 GN=speE PE=1 SV=2	5.32947	32301	F217612.dat	Q26390_MS20-016_Ecoli_AH-t11	365	39.9	7	16	9	239	19	19	20	15	14	15	17	17	15	16	16	14	15	13	14	0.868275	-1.15171	-0.203777	0.101289	Red	0.779221	-1.28333	-0.359896	0.024892	Orange	0.897436	-1.11429	-0.156119	0.0187596	Orange
A0A4S5AMR3	A0A4S5AMR3_ECOLI 30S ribosomal protein S15 OS=Escherichia coli (strain K12) OX=83333 GN=rpsO PE=3 SV=1	10.4021	10263	F217597.dat	Q26384_MS20-016_Ecoli_AA-t5	422	70.8	9	17	9	237	15	15	16	15	17	11	13	17	14	15	18	17	16	19	19	0.984615	-1.01562	-0.0223678	0.806867	Red	1.15385	1.15385	0.206451	0.0386121	Orange	1.17188	1.17188	0.228819	0.0496569	Orange
A0A4S5A1E9	A0A4S5A1E9_ECOLI 50S ribosomal protein L23 OS=Escherichia coli (strain K12) OX=83333 GN=rplW PE=3 SV=1	9.93521	11192	F217592.dat	Q26380_MS20-016_Ecoli_AE-t1	388	62	9	16	9	215	16	16	14	15	16	14	13	12	20	12	13	12	16	13	13	0.940659	-1.06308	-0.0882557	0.439736	Red	0.892308	-1.12069	-0.164387	0.141246	Red	0.948598	-1.05419	-0.0761311	0.585399	Red
P0AES9	HDEA_ECOLI Acid stress chaperone HdeA OS=Escherichia coli (strain K12) OX=83333 GN=hdeA PE=1 SV=1	5.05574	11850	F217597.dat	Q26384_MS20-016_Ecoli_AA-t5	487	73.6	8	17	9	196	3	1	3	2	17	10	20	15	20	18	12	21	20	13	21	5.23077	5.23077	2.38702	3.83043e-05	Blue	6.07692	6.07692	2.60334	0.00235574	Blue	1.16176	1.16176	0.216318	0.297242	Red
P04951	KDSB_ECOLI 3-deoxy-manno-octulosonate cytidylyltransferase OS=Escherichia coli (strain K12) OX=83333 GN=kdsB PE=1 SV=2	5.14688	27597	F217593.dat	Q26386_MS20-016_Ecoli_R-t7	420	47.2	8	14	9	182	9	12	8	12	11	14	14	16	14	15	14	10	11	11	11	1.33333	1.33333	0.415037	0.0251569	Orange	1.04444	1.04444	0.0627358	0.666363	Red	0.783333	-1.2766	-0.352302	0.000890483	Orange
A0A4S5AI14	A0A4S5AI14_ECOLI Sec-independent protein translocase subunit TatA OS=Escherichia coli (strain K12) OX=83333 GN=tatA PE=3 SV=1	5.72946	9658	F217603.dat	Q26387_MS20-016_Ecoli_Z-t8	387	46.1	6	19	9	175	12	9	9	11	12	18	13	19	15	16	13	6	10	6	6	1.43492	1.43492	0.520971	0.00369608	Orange	0.711111	-1.40625	-0.491853	0.0436043	Orange	0.495575	-2.01786	-1.01282	0.000428972	Blue
P0A6D7	AROK_ECOLI Shikimate kinase 1 OS=Escherichia coli (strain K12) OX=83333 GN=aroK PE=1 SV=2	5.26266	19526	F217615.dat	Q26393_MS20-016_Ecoli_M-t14	402	60.1	8	13	9	172	11	9	9	9	11	11	12	10	12	14	15	10	12	13	14	1.2517	1.2517	0.32389	0.0115674	Orange	1.2619	1.2619	0.335603	0.0403459	Orange	1.00815	1.00815	0.0117134	0.924306	Red
P23917	MAK_ECOLI Fructokinase OS=Escherichia coli (strain K12) OX=83333 GN=mak PE=1 SV=2	5.48001	32479	F217613.dat	Q26391_MS20-016_Ecoli_AC-t12	308	39.1	7	7	9	162	9	8	7	7	11	10	10	10	10	8	9	15	17	16	15	1.22449	1.22449	0.292181	0.015546	Orange	1.91429	1.91429	0.936806	2.21984e-05	Blue	1.56333	1.56333	0.644625	3.93108e-05	Blue
P0A6Q6	FABZ_ECOLI 3-hydroxyacyl-[acyl-carrier-protein] dehydratase FabZ OS=Escherichia coli (strain K12) OX=83333 GN=fabZ PE=1 SV=1	6.83977	17022	F217594.dat	Q26381_MS20-016_Ecoli_AN-t2	362	62.9	9	16	9	147	14	16	11	10	8	9	8	10	7	9	11	7	8	10	9	0.716883	-1.39493	-0.48019	0.059336	Red	0.690909	-1.44737	-0.533432	0.0457268	Orange	0.963768	-1.03759	-0.053242	0.677662	Red
P0A734	MINE_ECOLI Cell division topological specificity factor OS=Escherichia coli (strain K12) OX=83333 GN=minE PE=1 SV=1	5.14699	10228	F217615.dat	Q26393_MS20-016_Ecoli_M-t14	358	83	6	14	9	147	7	6	8	9	8	7	11	8	12	11	12	10	11	14	13	1.27731	1.27731	0.35311	0.0479567	Orange	1.52941	1.52941	0.612977	0.00860084	Blue	1.19737	1.19737	0.259867	0.119376	Red
P0A6N8	EFPL_ECOLI Elongation factor P-like protein OS=Escherichia coli (strain K12) OX=83333 GN=yeiP PE=1 SV=1	4.92381	21519	F217594.dat	Q26381_MS20-016_Ecoli_AN-t2	370	53.7	8	12	9	146	12	12	8	9	12	9	11	10	11	8	11	7	8	7	11	1.00317	1.00317	0.00457273	0.976638	Red	0.822222	-1.21622	-0.2824	0.20323	Red	0.81962	-1.22008	-0.286972	0.119811	Red
P00894	ILVH_ECOLI Acetolactate synthase isozyme 3 small subunit OS=Escherichia coli (strain K12) OX=83333 GN=ilvH PE=1 SV=3	8.00795	17966	F217603.dat	Q26387_MS20-016_Ecoli_Z-t8	407	55.8	6	13	9	138	12	10	10	10	8	9	9	13	10	10	10	7	7	6	7	0.944099	-1.05921	-0.0829894	0.43004	Red	0.673913	-1.48387	-0.569366	0.00179727	Orange	0.713816	-1.40092	-0.486376	0.00141625	Orange
P61316	LOLA_ECOLI Outer-membrane lipoprotein carrier protein OS=Escherichia coli (strain K12) OX=83333 GN=lolA PE=1 SV=1	6.2782	22483	F217614.dat	Q26392_MS20-016_Ecoli_AI-t13	478	54.7	8	11	9	131	7	7	8	6	11	6	13	10	9	6	8	11	11	10	8	1.25	1.25	0.321928	0.0962496	Red	1.375	1.375	0.459432	0.0154591	Orange	1.1	1.1	0.137504	0.428138	Red
P77454	GLSA1_ECOLI Glutaminase 1 OS=Escherichia coli (strain K12) OX=83333 GN=glsA1 PE=1 SV=1	4.81406	32883	F217613.dat	Q26391_MS20-016_Ecoli_AC-t12	520	42.6	8	13	9	126	4	2	4	5	7	5	10	11	9	10	9	13	12	13	12	2.04511	2.04511	1.03218	0.000820136	Blue	2.84211	2.84211	1.50696	0.000166054	Blue	1.38971	1.38971	0.47478	0.00219276	Orange
P45395	KDSD_ECOLI Arabinose 5-phosphate isomerase KdsD OS=Escherichia coli (strain K12) OX=83333 GN=kdsD PE=1 SV=1	6.21947	35173	F217613.dat	Q26391_MS20-016_Ecoli_AC-t12	404	34.1	8	10	9	122	8	8	6	8	10	6	8	8	6	7	7	10	11	12	7	0.991597	-1.00847	-0.0121747	0.924098	Red	1.29412	1.29412	0.371969	0.0998432	Red	1.30508	1.30508	0.384143	0.0918826	Red
P0A800	RPOZ_ECOLI DNA-directed RNA polymerase subunit omega OS=Escherichia coli (strain K12) OX=83333 GN=rpoZ PE=1 SV=1	4.87019	10230	F217616.dat	Q26394_MS20-016_Ecoli_E-t15	506	90.1	7	13	9	121	5	9	4	1	9	6	11	10	8	9	8	10	12	6	13	1.68944	1.68944	0.756546	0.0903927	Green	1.95652	1.95652	0.968291	0.0513696	Green	1.15809	1.15809	0.211745	0.408536	Red
P0A780	NUSB_ECOLI Transcription antitermination protein NusB OS=Escherichia coli (strain K12) OX=83333 GN=nusB PE=1 SV=1	6.60101	15679	F217616.dat	Q26394_MS20-016_Ecoli_E-t15	349	56.1	7	12	9	120	8	5	7	8	6	5	8	6	10	8	9	7	10	11	12	1.05357	1.05357	0.0752881	0.675108	Red	1.375	1.375	0.459432	0.0660048	Red	1.30508	1.30508	0.384143	0.0958251	Red
P0A6Y5	HSLO_ECOLI 33 kDa chaperonin OS=Escherichia coli (strain K12) OX=83333 GN=hslO PE=1 SV=1	4.35442	32514	F217614.dat	Q26392_MS20-016_Ecoli_AI-t13	399	29.8	6	11	9	118	7	7	8	4	9	10	8	7	7	6	4	12	11	7	11	1.10476	1.10476	0.143735	0.513723	Red	1.5	1.5	0.584963	0.0393655	Blue	1.35776	1.35776	0.441227	0.0703814	Red
P0A6P7	ENGB_ECOLI Probable GTP-binding protein EngB OS=Escherichia coli (strain K12) OX=83333 GN=engB PE=1 SV=1	6.85833	23546	F217603.dat	Q26387_MS20-016_Ecoli_Z-t8	377	35.7	6	8	9	110	8	5	4	6	9	9	9	8	12	12	7	4	7	5	5	1.54497	1.54497	0.627582	0.0132004	Blue	0.925926	-1.08	-0.111031	0.655415	Red	0.599315	-1.66857	-0.738613	0.00198732	Blue
P0ACN4	ALLR_ECOLI HTH-type transcriptional repressor AllR OS=Escherichia coli (strain K12) OX=83333 GN=allR PE=1 SV=1	5.77291	29251	F217596.dat	Q26383_MS20-016_Ecoli_H-t4	327	27.3	8	12	9	107	10	12	12	12	6	4	5	3	5	6	7	6	6	7	6	0.491429	-2.03488	-1.02495	1.85344e-05	Blue	0.58	-1.72414	-0.785875	0.000442777	Blue	1.18023	1.18023	0.239071	0.0852025	Red
P0A908	MIPA_ECOLI MltA-interacting protein OS=Escherichia coli (strain K12) OX=83333 GN=mipA PE=1 SV=1	5.50143	27813	F217595.dat	Q26382_MS20-016_Ecoli_AP-t3	327	24.6	6	10	9	105	7	7	10	6	3	8	6	6	8	6	8	7	7	8	8	0.87395	-1.14423	-0.194378	0.36596	Red	1	1	0	1	Red	1.14423	1.14423	0.194378	0.188328	Red
P0ADP0	YIGB_ECOLI 5-amino-6-(5-phospho-D-ribitylamino)uracil phosphatase YigB OS=Escherichia coli (strain K12) OX=83333 GN=yigB PE=1 SV=1	5.98541	27105	F217593.dat	Q26386_MS20-016_Ecoli_R-t7	298	47.5	7	12	9	105	5	6	5	7	8	6	12	10	10	7	8	4	7	5	5	1.43915	1.43915	0.52522	0.0102884	Orange	0.925926	-1.08	-0.111031	0.55201	Red	0.643382	-1.55429	-0.636252	0.00732452	Blue
P75957	LOLD_ECOLI Lipoprotein-releasing system ATP-binding protein LolD OS=Escherichia coli (strain K12) OX=83333 GN=lolD PE=1 SV=2	7.85041	25422	F217597.dat	Q26384_MS20-016_Ecoli_AA-t5	284	22.3	6	9	9	104	6	9	5	7	9	8	9	9	8	6	8	5	5	5	5	1.17972	1.17972	0.238449	0.208302	Red	0.774194	-1.29167	-0.369234	0.132842	Red	0.65625	-1.52381	-0.607683	0.000237744	Blue
P07862	DDLB_ECOLI D-alanine--D-alanine ligase B OS=Escherichia coli (strain K12) OX=83333 GN=ddlB PE=1 SV=3	4.7724	32819	F217596.dat	Q26383_MS20-016_Ecoli_H-t4	307	28.8	7	8	9	103	6	7	7	8	7	7	6	6	6	6	8	7	7	7	8	0.946429	-1.0566	-0.0794345	0.427875	Red	1.03125	1.03125	0.0443941	0.623929	Red	1.08962	1.08962	0.123829	0.115636	Red
P32157	YIIM_ECOLI Protein YiiM OS=Escherichia coli (strain K12) OX=83333 GN=yiiM PE=1 SV=2	5.70871	25327	F217612.dat	Q26390_MS20-016_Ecoli_AH-t11	222	32.1	6	9	9	102	6	5	4	9	9	7	8	9	6	5	9	5	6	7	7	1.22449	1.22449	0.292181	0.261551	Red	1.03571	1.03571	0.0506261	0.842439	Red	0.845833	-1.18227	-0.241555	0.123433	Red
P0A6J8	DDLA_ECOLI D-alanine--D-alanine ligase A OS=Escherichia coli (strain K12) OX=83333 GN=ddlA PE=3 SV=1	5.02037	39291	F217598.dat	Q26385_MS20-016_Ecoli_Q-t6	367	29.9	8	8	9	100	8	9	7	10	4	8	8	6	9	7	5	5	4	5	5	0.81203	-1.23148	-0.300395	0.0921583	Red	0.605263	-1.65217	-0.724366	0.00613686	Blue	0.74537	-1.34161	-0.423971	0.0284095	Orange
P0ADQ2	YIID_ECOLI Uncharacterized protein YiiD OS=Escherichia coli (strain K12) OX=83333 GN=yiiD PE=4 SV=1	5.92156	37071	F217611.dat	Q26389_MS20-016_Ecoli_I-t10	311	28	6	11	9	96	7	8	4	6	6	7	7	5	10	11	6	3	6	4	6	1.16256	1.16256	0.217307	0.354551	Red	0.793103	-1.26087	-0.334419	0.235776	Red	0.682203	-1.46584	-0.551726	0.042871	Orange
P77247	HXPB_ECOLI Hexitol phosphatase B OS=Escherichia coli (strain K12) OX=83333 GN=hxpB PE=1 SV=1	4.79709	24315	F217616.dat	Q26394_MS20-016_Ecoli_E-t15	237	31.1	6	7	9	96	6	6	8	7	7	5	6	7	8	6	8	5	6	4	7	0.995392	-1.00463	-0.00666373	0.956816	Red	0.83871	-1.19231	-0.253757	0.174963	Red	0.842593	-1.18681	-0.247093	0.169711	Red
P0A725	LPXC_ECOLI UDP-3-O-acyl-N-acetylglucosamine deacetylase OS=Escherichia coli (strain K12) OX=83333 GN=lpxC PE=1 SV=1	5.54273	33934	F217615.dat	Q26393_MS20-016_Ecoli_M-t14	290	26.6	7	10	9	90	4	4	5	9	4	2	5	5	7	7	8	6	6	10	8	0.989011	-1.01111	-0.0159415	0.961738	Red	1.30769	1.30769	0.387023	0.240423	Red	1.32222	1.32222	0.402965	0.138901	Red
P11880	MURF_ECOLI UDP-N-acetylmuramoyl-tripeptide--D-alanyl-D-alanine ligase OS=Escherichia coli (strain K12) OX=83333 GN=murF PE=1 SV=2	5.25341	47418	F217596.dat	Q26383_MS20-016_Ecoli_H-t4	313	22.8	6	9	9	84	5	5	6	9	5	6	6	5	4	5	5	5	4	6	8	0.847291	-1.18023	-0.239071	0.331463	Red	0.931034	-1.07407	-0.103093	0.708579	Red	1.09884	1.09884	0.135978	0.538018	Red
P77739	KT3K_ECOLI Probable ketoamine kinase YniA OS=Escherichia coli (strain K12) OX=83333 GN=yniA PE=3 SV=1	4.97912	32438	F217615.dat	Q26393_MS20-016_Ecoli_M-t14	382	37.8	7	10	9	81	3	2	1	4	4	5	4	5	7	6	4	9	8	10	9	1.71429	1.71429	0.777608	0.0194463	Blue	2.85714	2.85714	1.51457	0.000344269	Blue	1.66667	1.66667	0.736966	0.000127568	Blue
Q46893	ISPD_ECOLI 2-C-methyl-D-erythritol 4-phosphate cytidylyltransferase OS=Escherichia coli (strain K12) OX=83333 GN=ispD PE=1 SV=3	6.16079	25721	F217615.dat	Q26393_MS20-016_Ecoli_M-t14	410	57.2	9	14	9	80	6	5	4	5	2	2	1	1	1	2	2	11	13	14	11	0.428571	-2.33333	-1.22239	0.00101717	Blue	2.20833	2.20833	1.14296	0.000537842	Blue	5.15278	5.15278	2.36535	0.00039567	Blue
P64554	QUEE_ECOLI 7-carboxy-7-deazaguanine synthase OS=Escherichia coli (strain K12) OX=83333 GN=queE PE=3 SV=1	5.70989	25014	F217614.dat	Q26392_MS20-016_Ecoli_AI-t13	310	35.9	6	8	9	80	4	5	4	4	6	5	4	6	6	5	4	6	8	6	7	1.17007	1.17007	0.226592	0.0635516	Red	1.47619	1.47619	0.561879	0.00729099	Orange	1.26163	1.26163	0.335286	0.0337323	Orange
P39176	ERFK_ECOLI Probable L,D-transpeptidase ErfK/SrfK OS=Escherichia coli (strain K12) OX=83333 GN=erfK PE=1 SV=2	8.82868	34390	F217615.dat	Q26393_MS20-016_Ecoli_M-t14	274	22.6	6	8	9	79	2	3	1	5	6	7	5	5	7	6	7	5	6	8	6	1.90476	1.90476	0.929611	0.0212074	Blue	1.93333	1.93333	0.95109	0.0185731	Blue	1.015	1.015	0.0214797	0.886998	Red
A0A4S5AKM5	A0A4S5AKM5_ECOLI 23S rRNA (guanosine-2'-O-)-methyltransferase RlmB OS=Escherichia coli (strain K12) OX=83333 GN=rlmB PE=3 SV=1	6.38887	26539	F217592.dat	Q26380_MS20-016_Ecoli_AE-t1	342	40.7	8	11	9	78	11	7	9	8	4	2	2	4	4	1	3	6	5	5	7	0.395604	-2.52778	-1.33787	0.00202946	Blue	0.692308	-1.44444	-0.530515	0.0301784	Orange	1.75	1.75	0.807355	0.00258197	Blue
P08179	PUR3_ECOLI Phosphoribosylglycinamide formyltransferase OS=Escherichia coli (strain K12) OX=83333 GN=purN PE=1 SV=1	5.51625	23224	F217612.dat	Q26390_MS20-016_Ecoli_AH-t11	370	58	7	8	9	74	5	6	6	3	7	5	7	7	5	9	8	3	1	0	2	1.30952	1.30952	0.389042	0.0800309	Red	0.416667	-2.4	-1.26303	0.0107898	Blue	0.318182	-3.14286	-1.65208	0.000379098	Blue
P75779	YBIX_ECOLI PKHD-type hydroxylase YbiX OS=Escherichia coli (strain K12) OX=83333 GN=ybiX PE=3 SV=2	5.96082	25513	F217593.dat	Q26386_MS20-016_Ecoli_R-t7	323	41.3	7	8	9	74	6	7	4	10	7	5	8	7	7	5	8	0	0	0	0	0.995392	-1.00463	-0.00666373	0.980002	Red	0.129032	-7.75	-2.9542	0.0124484	Blue	0.12963	-7.71429	-2.94753	7.71471e-06	Blue
P24228	DACB_ECOLI D-alanyl-D-alanine carboxypeptidase DacB OS=Escherichia coli (strain K12) OX=83333 GN=dacB PE=1 SV=2	8.94298	51766	F217598.dat	Q26385_MS20-016_Ecoli_Q-t6	270	16.4	5	6	9	74	5	6	5	7	4	6	3	7	4	4	4	5	5	2	7	0.825397	-1.21154	-0.27684	0.134732	Red	0.851852	-1.17391	-0.231326	0.426009	Red	1.03205	1.03205	0.0455147	0.88397	Red
P15028	FECB_ECOLI Fe(3+) dicitrate-binding periplasmic protein OS=Escherichia coli (strain K12) OX=83333 GN=fecB PE=2 SV=3	8.83149	33126	F217592.dat	Q26380_MS20-016_Ecoli_AE-t1	243	27.7	6	8	9	69	8	8	5	6	7	5	7	4	7	5	7	0	0	0	0	0.903226	-1.10714	-0.146841	0.43635	Red	0.129032	-7.75	-2.9542	0.00289581	Blue	0.142857	-7	-2.80735	1.76304e-05	Blue
P0AFB5	NTRB_ECOLI Sensory histidine kinase/phosphatase NtrB OS=Escherichia coli (strain K12) OX=83333 GN=glnL PE=1 SV=1	5.39817	38532	F217598.dat	Q26385_MS20-016_Ecoli_Q-t6	351	21.8	6	7	9	68	2	2	1	1	7	7	5	5	5	7	6	5	5	6	4	2.8	2.8	1.48543	5.88607e-06	Blue	2.4	2.4	1.26303	0.000666038	Blue	0.857143	-1.16667	-0.222392	0.112122	Red
P37634	RLMJ_ECOLI Ribosomal RNA large subunit methyltransferase J OS=Escherichia coli (strain K12) OX=83333 GN=rlmJ PE=1 SV=1	8.58915	31922	F217615.dat	Q26393_MS20-016_Ecoli_M-t14	261	33.9	7	8	9	67	5	3	4	5	4	6	5	3	1	2	3	7	5	8	6	0.843537	-1.18548	-0.245476	0.335247	Red	1.42857	1.42857	0.514573	0.0340085	Orange	1.69355	1.69355	0.760049	0.00995757	Blue
P25552	GPPA_ECOLI Guanosine-5'-triphosphate,3'-diphosphate pyrophosphatase OS=Escherichia coli (strain K12) OX=83333 GN=gppA PE=1 SV=3	5.94615	54837	F217593.dat	Q26386_MS20-016_Ecoli_R-t7	261	17.4	6	7	9	67	3	5	4	4	5	7	7	7	3	4	4	5	5	3	1	1.25714	1.25714	0.330149	0.126436	Red	0.9	-1.11111	-0.152003	0.655717	Red	0.715909	-1.39683	-0.482152	0.174909	Red
P76329	MPGP_ECOLI Mannosyl-3-phosphoglycerate phosphatase OS=Escherichia coli (strain K12) OX=83333 GN=yedP PE=1 SV=1	4.9349	30420	F217608.dat	Q26388_MS20-016_Ecoli_C-t9	519	45.4	9	12	9	64	0	0	0	0	7	5	8	8	12	9	9	2	1	2	1	9.28571	9.28571	3.21501	5.02185e-05	Blue	2.5	2.5	1.32193	0.0138468	Blue	0.269231	-3.71429	-1.89308	7.34994e-05	Blue
P0A6L4	NANA_ECOLI N-acetylneuraminate lyase OS=Escherichia coli (strain K12) OX=83333 GN=nanA PE=1 SV=2	5.61005	32573	F217603.dat	Q26387_MS20-016_Ecoli_Z-t8	301	27.6	6	8	9	63	1	2	1	0	9	8	7	8	7	8	5	2	2	1	2	4.21429	4.21429	2.07529	3.91163e-06	Blue	1.375	1.375	0.459432	0.178285	Red	0.326271	-3.06494	-1.61586	3.97006e-06	Blue
P0AEA2	CSGG_ECOLI Curli production assembly/transport component CsgG OS=Escherichia coli (strain K12) OX=83333 GN=csgG PE=1 SV=1	6.75236	30538	F217615.dat	Q26393_MS20-016_Ecoli_M-t14	455	32.5	7	11	9	62	2	1	1	3	0	1	1	0	2	3	2	11	12	11	12	0.831169	-1.20312	-0.266787	0.489075	Red	4.54545	4.54545	2.18442	1.2822e-05	Blue	5.46875	5.46875	2.45121	9.07587e-09	Blue
P64612	ZAPE_ECOLI Cell division protein ZapE OS=Escherichia coli (strain K12) OX=83333 GN=zapE PE=1 SV=1	6.36796	43036	F217594.dat	Q26381_MS20-016_Ecoli_AN-t2	276	24.8	8	9	9	61	4	9	4	4	6	8	5	6	5	4	4	1	0	1	0	1.02857	1.02857	0.040642	0.901509	Red	0.24	-4.16667	-2.05889	0.0287953	Blue	0.233333	-4.28571	-2.09954	2.43313e-05	Blue
P37760	RMLD_ECOLI dTDP-4-dehydrorhamnose reductase OS=Escherichia coli (strain K12) OX=83333 GN=rfbD PE=3 SV=2	5.54289	32674	F217611.dat	Q26389_MS20-016_Ecoli_I-t10	339	38.8	7	7	9	60	5	6	4	5	4	5	3	6	6	7	9	0	0	0	0	1.11905	1.11905	0.162271	0.424111	Red	0.166667	-6	-2.58496	0.00117222	Blue	0.148936	-6.71429	-2.74723	0.0002604	Blue
P32131	HEMN_ECOLI Oxygen-independent coproporphyrinogen III oxidase OS=Escherichia coli (strain K12) OX=83333 GN=hemN PE=1 SV=4	5.70043	52696	F217616.dat	Q26394_MS20-016_Ecoli_E-t15	264	16.4	6	7	9	60	1	1	3	0	5	4	6	4	3	3	5	6	7	5	7	2.34921	2.34921	1.23217	0.00778068	Blue	3.22222	3.22222	1.68806	0.000951931	Blue	1.37162	1.37162	0.455883	0.0169709	Orange
P37692	RFAF_ECOLI ADP-heptose--LPS heptosyltransferase 2 OS=Escherichia coli (strain K12) OX=83333 GN=rfaF PE=1 SV=1	7.14806	39017	F217615.dat	Q26393_MS20-016_Ecoli_M-t14	179	17.8	4	4	9	59	3	4	4	2	4	5	6	4	4	4	4	4	5	4	2	1.27731	1.27731	0.35311	0.0869753	Red	1.11765	1.11765	0.160465	0.55201	Red	0.875	-1.14286	-0.192645	0.380225	Red
P0A7I0	RF1_ECOLI Peptide chain release factor RF1 OS=Escherichia coli (strain K12) OX=83333 GN=prfA PE=1 SV=1	5.14586	40492	F217603.dat	Q26387_MS20-016_Ecoli_Z-t8	250	16.9	5	5	9	58	3	5	3	3	5	5	3	5	4	3	3	4	3	5	4	1.11111	1.11111	0.152003	0.453741	Red	1.11111	1.11111	0.152003	0.469123	Red	1	1	0	1	Red
P0AFM2	PROX_ECOLI Glycine betaine/proline betaine-binding periplasmic protein OS=Escherichia coli (strain K12) OX=83333 GN=proX PE=1 SV=1	5.90275	36000	F217594.dat	Q26381_MS20-016_Ecoli_AN-t2	344	33.3	7	8	9	57	7	8	7	7	1	1	2	2	1	0	0	8	4	4	5	0.242424	-4.125	-2.04439	9.04751e-08	Blue	0.757576	-1.32	-0.400538	0.122463	Red	3.125	3.125	1.64386	0.015739	Blue
P77488	DXS_ECOLI 1-deoxy-D-xylulose-5-phosphate synthase OS=Escherichia coli (strain K12) OX=83333 GN=dxs PE=1 SV=3	6.16411	67574	F217598.dat	Q26385_MS20-016_Ecoli_Q-t6	195	13.9	6	7	9	57	3	3	3	4	4	7	6	3	4	3	1	5	5	2	4	1.17647	1.17647	0.234465	0.37668	Red	1.17647	1.17647	0.234465	0.377563	Red	1	1	0	1	Red
P76342	MSRP_ECOLI Protein-methionine-sulfoxide reductase catalytic subunit MsrP OS=Escherichia coli (strain K12) OX=83333 GN=msrP PE=1 SV=1	9.15726	37345	F217615.dat	Q26393_MS20-016_Ecoli_M-t14	334	27.8	7	10	9	56	2	1	1	4	1	1	2	1	3	2	1	10	9	10	8	0.857143	-1.16667	-0.222392	0.60554	Red	3.41667	3.41667	1.77259	0.000285956	Blue	3.98611	3.98611	1.99498	2.29601e-05	Blue
P00963	ASNA_ECOLI Aspartate--ammonia ligase OS=Escherichia coli (strain K12) OX=83333 GN=asnA PE=1 SV=1	5.45266	36628	F217594.dat	Q26381_MS20-016_Ecoli_AN-t2	420	30.6	7	10	9	52	11	10	11	7	2	2	2	3	0	1	1	2	0	0	0	0.239203	-4.18056	-2.06369	0.00138417	Blue	0.139535	-7.16667	-2.8413	0.000541564	Blue	0.583333	-1.71429	-0.777608	0.133559	Green
P0A9C9	GLPX_ECOLI Fructose-1,6-bisphosphatase 1 class 2 OS=Escherichia coli (strain K12) OX=83333 GN=glpX PE=1 SV=1	5.32513	35830	F217597.dat	Q26384_MS20-016_Ecoli_AA-t5	146	16.7	5	5	9	52	3	5	4	4	5	4	3	4	3	3	3	4	3	3	1	0.914286	-1.09375	-0.129283	0.427875	Red	0.75	-1.33333	-0.415037	0.154797	Red	0.820312	-1.21905	-0.285754	0.297939	Red
P06961	CCA_ECOLI Multifunctional CCA protein OS=Escherichia coli (strain K12) OX=83333 GN=cca PE=1 SV=1	6.18696	46438	F217613.dat	Q26391_MS20-016_Ecoli_AC-t12	186	10	4	4	9	51	3	3	3	6	3	6	4	4	2	4	1	4	3	3	2	0.932331	-1.07258	-0.101086	0.749784	Red	0.842105	-1.1875	-0.247928	0.422967	Red	0.903226	-1.10714	-0.146841	0.574396	Red
P37651	GUN_ECOLI Endoglucanase OS=Escherichia coli (strain K12) OX=83333 GN=bcsZ PE=1 SV=1	8.6374	41674	F217614.dat	Q26392_MS20-016_Ecoli_AI-t13	294	26.4	8	9	9	48	3	2	6	0	0	0	0	0	0	0	0	9	9	10	9	0.266667	-3.75	-1.90689	0.115172	Green	2.73333	2.73333	1.45066	0.0120651	Blue	10.25	10.25	3.35755	4.34235e-05	Blue
P08373	MURB_ECOLI UDP-N-acetylenolpyruvoylglucosamine reductase OS=Escherichia coli (strain K12) OX=83333 GN=murB PE=1 SV=1	5.77894	37827	F217593.dat	Q26386_MS20-016_Ecoli_R-t7	234	26	7	7	9	47	3	1	0	5	4	5	7	7	4	4	5	0	1	1	0	1.89011	1.89011	0.91847	0.0721718	Green	0.461538	-2.16667	-1.11548	0.213407	Green	0.244186	-4.09524	-2.03395	2.88433e-05	Blue
P62517	OPGH_ECOLI Glucans biosynthesis glucosyltransferase H OS=Escherichia coli (strain K12) OX=83333 GN=mdoH PE=1 SV=1	8.8706	96875	F217592.dat	Q26380_MS20-016_Ecoli_AE-t1	175	5.5	4	5	9	47	5	4	2	1	7	4	1	4	2	4	3	3	3	1	3	1.14286	1.14286	0.192645	0.638815	Red	0.875	-1.14286	-0.192645	0.652689	Red	0.765625	-1.30612	-0.38529	0.252255	Red
A0A4S5A4C1	A0A4S5A4C1_ECOLI 23S rRNA pseudouridine(2605) synthase RluB OS=Escherichia coli (strain K12) OX=83333 GN=rluB PE=4 SV=1	10.0294	32735	F217592.dat	Q26380_MS20-016_Ecoli_AE-t1	110	13.4	3	4	9	45	4	5	4	3	6	3	5	5	2	2	3	1	1	1	0	0.942857	-1.06061	-0.0848889	0.704924	Red	0.35	-2.85714	-1.51457	0.00107821	Blue	0.371212	-2.69388	-1.42968	0.00209873	Blue
P33018	SFGH2_ECOLI S-formylglutathione hydrolase YeiG OS=Escherichia coli (strain K12) OX=83333 GN=yeiG PE=1 SV=1	5.17674	31239	F217608.dat	Q26388_MS20-016_Ecoli_C-t9	328	42.1	7	7	9	43	4	2	1	5	4	4	4	7	7	2	2	0	0	0	1	1.32143	1.32143	0.402098	0.318966	Red	0.3125	-3.2	-1.67807	0.0525529	Green	0.236486	-4.22857	-2.08017	0.0015788	Blue
P0A6T3	GAL1_ECOLI Galactokinase OS=Escherichia coli (strain K12) OX=83333 GN=galK PE=1 SV=2	5.27692	41416	F217595.dat	Q26382_MS20-016_Ecoli_AP-t3	283	25.9	6	7	9	43	6	4	7	3	1	1	1	1	2	0	2	4	3	4	4	0.357143	-2.8	-1.48543	0.0199914	Blue	0.791667	-1.26316	-0.337035	0.267444	Red	2.21667	2.21667	1.14839	7.95333e-05	Blue
P75792	SUPH_ECOLI Sugar phosphatase YbiV OS=Escherichia coli (strain K12) OX=83333 GN=ybiV PE=1 SV=1	5.90929	30394	F217603.dat	Q26387_MS20-016_Ecoli_Z-t8	249	24	5	5	9	43	1	1	1	6	3	4	2	5	3	4	4	3	2	2	2	1.40659	1.40659	0.492205	0.374961	Red	1	1	0	1	Red	0.710938	-1.40659	-0.492205	0.0158429	Orange
P0AES2	GUDD_ECOLI Glucarate dehydratase OS=Escherichia coli (strain K12) OX=83333 GN=gudD PE=1 SV=2	5.68642	49110	F217615.dat	Q26393_MS20-016_Ecoli_M-t14	283	17.9	6	8	9	39	2	2	4	0	2	1	1	0	0	1	0	6	6	8	6	0.571429	-1.75	-0.807355	0.215956	Green	2.5	2.5	1.32193	0.00541198	Blue	4.375	4.375	2.12928	0.000164924	Blue
P03018	UVRD_ECOLI DNA helicase II OS=Escherichia coli (strain K12) OX=83333 GN=uvrD PE=1 SV=1	5.8572	81938	F217614.dat	Q26392_MS20-016_Ecoli_AI-t13	218	8.3	5	5	9	39	1	3	3	1	3	3	2	1	3	2	2	4	5	2	4	1.09524	1.09524	0.131245	0.677823	Red	1.58333	1.58333	0.662965	0.0866603	Green	1.44565	1.44565	0.53172	0.0970107	Red
P77552	YDHQ_ECOLI Uncharacterized protein YdhQ OS=Escherichia coli (strain K12) OX=83333 GN=ydhQ PE=4 SV=1	4.42276	42850	F217598.dat	Q26385_MS20-016_Ecoli_Q-t6	152	11	4	4	9	35	4	5	3	1	1	4	1	3	2	2	2	2	1	1	3	0.739496	-1.35227	-0.435386	0.300936	Red	0.647059	-1.54545	-0.628031	0.189482	Green	0.875	-1.14286	-0.192645	0.550432	Red
P77611	RSXC_ECOLI Ion-translocating oxidoreductase complex subunit C OS=Escherichia coli (strain K12) OX=83333 GN=rsxC PE=1 SV=1	8.8844	80122	F217593.dat	Q26386_MS20-016_Ecoli_R-t7	149	9.5	5	6	9	33	1	3	4	0	3	3	6	4	1	1	3	1	1	1	1	1.33333	1.33333	0.415037	0.407225	Red	0.666667	-1.5	-0.584963	0.353387	Green	0.5	-2	-1	0.0223665	Blue
P46889	FTSK_ECOLI DNA translocase FtsK OS=Escherichia coli (strain K12) OX=83333 GN=ftsK PE=1 SV=2	4.91645	146571	F217614.dat	Q26392_MS20-016_Ecoli_AI-t13	221	7.4	7	7	9	32	2	3	2	0	2	1	1	2	1	0	2	4	7	2	3	0.831169	-1.20312	-0.266787	0.536219	Red	1.81818	1.81818	0.862496	0.133869	Green	2.1875	2.1875	1.12928	0.0827313	Green
P33650	FEOB_ECOLI Fe(2+) transporter FeoB OS=Escherichia coli (strain K12) OX=83333 GN=feoB PE=1 SV=1	5.80961	84419	F217597.dat	Q26384_MS20-016_Ecoli_AA-t5	374	10.2	6	6	9	31	1	1	3	0	6	5	6	4	1	2	2	0	0	0	0	2.09524	2.09524	1.06711	0.0364307	Blue	0.444444	-2.25	-1.16993	0.141122	Green	0.212121	-4.71429	-2.23704	0.00308326	Blue
P0AEX9	MALE_ECOLI Maltose/maltodextrin-binding periplasmic protein OS=Escherichia coli (strain K12) OX=83333 GN=malE PE=1 SV=1	5.53435	43360	F217594.dat	Q26381_MS20-016_Ecoli_AN-t2	396	25.3	8	8	9	24	7	8	4	3	1	0	1	0	0	0	0	0	0	0	0	0.197802	-5.05556	-2.33787	0.0206281	Blue	0.153846	-6.5	-2.70044	0.0190772	Blue	0.777778	-1.28571	-0.36257	0.172308	Red
P15723	DGTP_ECOLI Deoxyguanosinetriphosphate triphosphohydrolase OS=Escherichia coli (strain K12) OX=83333 GN=dgt PE=1 SV=4	7.04598	59345	F217613.dat	Q26391_MS20-016_Ecoli_AC-t12	166	9.1	4	4	9	24	1	0	1	1	4	2	2	2	0	1	1	4	1	2	2	1.55102	1.55102	0.633218	0.107393	Green	1.85714	1.85714	0.893085	0.0923552	Green	1.19737	1.19737	0.259867	0.520417	Red
P0A7U3	RS19_ECOLI 30S ribosomal protein S19 OS=Escherichia coli (strain K12) OX=83333 GN=rpsS PE=1 SV=2	10.5238	10424	F217597.dat	Q26384_MS20-016_Ecoli_AA-t5	459	79.3	8	52	8	852	44	50	47	55	52	54	59	56	55	60	70	54	68	61	67	1.18	1.18	0.238787	0.025119	Orange	1.27	1.27	0.344828	0.0170146	Orange	1.07627	1.07627	0.106042	0.29716	Red
P0A905	SLYB_ECOLI Outer membrane lipoprotein SlyB OS=Escherichia coli (strain K12) OX=83333 GN=slyB PE=2 SV=1	9.3558	15592	F217603.dat	Q26387_MS20-016_Ecoli_Z-t8	504	38.7	6	48	8	663	38	31	36	45	41	39	47	48	54	47	53	39	51	45	49	1.24675	1.24675	0.318176	0.0371839	Orange	1.22078	1.22078	0.287802	0.0739679	Red	0.979167	-1.02128	-0.0303736	0.776385	Red
P0AED0	USPA_ECOLI Universal stress protein A OS=Escherichia coli (strain K12) OX=83333 GN=uspA PE=1 SV=2	5.11493	16056	F217597.dat	Q26384_MS20-016_Ecoli_AA-t5	472	88.9	7	39	8	506	25	27	24	23	39	38	36	37	39	38	54	28	36	31	31	1.59778	1.59778	0.67607	0.000360777	Blue	1.26214	1.26214	0.335867	0.0183779	Orange	0.789931	-1.26593	-0.340202	0.0147236	Orange
P0A7J7	RL11_ECOLI 50S ribosomal protein L11 OS=Escherichia coli (strain K12) OX=83333 GN=rplK PE=1 SV=2	9.64062	14866	F217594.dat	Q26381_MS20-016_Ecoli_AN-t2	366	52.8	7	35	8	480	34	35	30	34	28	28	26	28	29	30	32	34	35	39	38	0.86757	-1.15264	-0.204947	0.0157165	Orange	1.09489	1.09489	0.130787	0.0929182	Red	1.26202	1.26202	0.335734	0.0021794	Orange
P0A7U7	RS20_ECOLI 30S ribosomal protein S20 OS=Escherichia coli (strain K12) OX=83333 GN=rpsT PE=1 SV=2	11.1825	9678	F217614.dat	Q26392_MS20-016_Ecoli_AI-t13	563	52.9	8	36	8	441	25	29	28	29	25	25	23	27	29	32	31	34	36	37	31	0.98882	-1.01131	-0.0162204	0.843691	Red	1.23478	1.23478	0.304257	0.00745324	Orange	1.24874	1.24874	0.320477	0.00510342	Orange
P64581	YQJD_ECOLI Uncharacterized protein YqjD OS=Escherichia coli (strain K12) OX=83333 GN=yqjD PE=1 SV=1	9.04624	11045	F217597.dat	Q26384_MS20-016_Ecoli_AA-t5	372	56.4	7	25	8	431	18	14	20	22	25	18	22	24	19	20	22	45	49	54	59	1.15018	1.15018	0.201864	0.196391	Red	2.70513	2.70513	1.4357	0.000290366	Blue	2.35191	2.35191	1.23383	0.0010828	Blue
P0A6Y1	IHFB_ECOLI Integration host factor subunit beta OS=Escherichia coli (strain K12) OX=83333 GN=ihfB PE=1 SV=1	9.34379	10645	F217608.dat	Q26388_MS20-016_Ecoli_C-t9	383	66	7	27	8	339	19	22	20	24	21	17	24	22	27	25	27	18	24	24	25	1.09149	1.09149	0.126303	0.275959	Red	1.06742	1.06742	0.0941222	0.473793	Red	0.977941	-1.02256	-0.0321804	0.805845	Red
P0A7N1	RL31B_ECOLI 50S ribosomal protein L31 type B OS=Escherichia coli (strain K12) OX=83333 GN=ykgM PE=1 SV=1	9.29962	9914	F217596.dat	Q26383_MS20-016_Ecoli_H-t4	508	80.5	8	28	8	314	26	23	22	28	0	0	9	0	31	28	38	5	33	37	34	0.626907	-1.59513	-0.673676	0.182497	Green	1.09709	1.09709	0.133678	0.762271	Red	1.75	1.75	0.807355	0.254945	Green
P31057	PANB_ECOLI 3-methyl-2-oxobutanoate hydroxymethyltransferase OS=Escherichia coli (strain K12) OX=83333 GN=panB PE=1 SV=1	5.14842	28219	F217608.dat	Q26388_MS20-016_Ecoli_C-t9	588	44.7	8	28	8	282	14	13	12	13	34	26	27	34	28	23	27	5	8	8	10	2.10204	2.10204	1.07179	3.42507e-05	Blue	0.625	-1.6	-0.678072	0.00953564	Blue	0.29733	-3.36327	-1.74986	1.56302e-06	Blue
P0AEE1	DCRB_ECOLI Protein DcrB OS=Escherichia coli (strain K12) OX=83333 GN=dcrB PE=3 SV=1	5.08457	19775	F217608.dat	Q26388_MS20-016_Ecoli_C-t9	453	65.4	7	19	8	258	15	15	17	11	16	16	19	17	19	22	19	17	17	18	20	1.24424	1.24424	0.315264	0.0480041	Orange	1.22581	1.22581	0.293731	0.0626956	Red	0.985185	-1.01504	-0.0215332	0.796442	Red
P68679	RS21_ECOLI 30S ribosomal protein S21 OS=Escherichia coli (strain K12) OX=83333 GN=rpsU PE=1 SV=2	11.1503	8495	F217608.dat	Q26388_MS20-016_Ecoli_C-t9	322	47.9	8	17	8	204	14	15	8	11	10	8	12	9	17	15	14	17	19	17	18	1.01099	1.01099	0.0157673	0.945765	Red	1.44231	1.44231	0.528379	0.0307524	Orange	1.42663	1.42663	0.512612	0.00362751	Orange
P0AG27	YIBN_ECOLI Uncharacterized protein YibN OS=Escherichia coli (strain K12) OX=83333 GN=yibN PE=1 SV=1	9.37195	15586	F217608.dat	Q26388_MS20-016_Ecoli_C-t9	468	61.5	8	18	8	196	11	11	9	9	11	12	13	14	18	14	17	11	16	15	15	1.37662	1.37662	0.461134	0.005157	Orange	1.38636	1.38636	0.471306	0.0225746	Orange	1.00708	1.00708	0.0101718	0.9438	Red
P61949	FLAV_ECOLI Flavodoxin 1 OS=Escherichia coli (strain K12) OX=83333 GN=fldA PE=1 SV=2	4.21308	19725	F217612.dat	Q26390_MS20-016_Ecoli_AH-t11	501	65.9	7	18	8	192	12	14	13	11	14	11	14	14	15	13	18	11	11	11	10	1.12169	1.12169	0.165678	0.14494	Red	0.87037	-1.14894	-0.200299	0.0666981	Red	0.775943	-1.28875	-0.365977	0.00473821	Orange
P0A6X3	HFQ_ECOLI RNA-binding protein Hfq OS=Escherichia coli (strain K12) OX=83333 GN=hfq PE=1 SV=2	6.96966	11160	F217612.dat	Q26390_MS20-016_Ecoli_AH-t11	421	53.9	7	15	8	184	10	8	6	13	14	11	12	14	11	16	15	13	12	15	14	1.39373	1.39373	0.478949	0.0653236	Red	1.41463	1.41463	0.500429	0.0580244	Red	1.015	1.015	0.0214797	0.833183	Red
P0ABU7	EXBB_ECOLI Biopolymer transport protein ExbB OS=Escherichia coli (strain K12) OX=83333 GN=exbB PE=1 SV=1	7.88767	26271	F217612.dat	Q26390_MS20-016_Ecoli_AH-t11	391	37.3	6	15	8	178	12	14	14	13	9	11	11	12	12	15	15	9	10	10	11	0.922306	-1.08424	-0.116683	0.278094	Red	0.77193	-1.29545	-0.373458	0.002243	Orange	0.836957	-1.19481	-0.256775	0.047903	Orange
P64604	MLAD_ECOLI Intermembrane phospholipid transport system binding protein MlaD OS=Escherichia coli (strain K12) OX=83333 GN=mlaD PE=1 SV=1	4.78682	19564	F217598.dat	Q26385_MS20-016_Ecoli_Q-t6	390	43.2	6	13	8	170	10	8	7	9	11	13	12	13	11	12	15	11	15	13	10	1.41353	1.41353	0.499306	0.00233034	Orange	1.39474	1.39474	0.479993	0.03434	Orange	0.986702	-1.01348	-0.0193135	0.890804	Red
P0A6N4	EFP_ECOLI Elongation factor P OS=Escherichia coli (strain K12) OX=83333 GN=efp PE=1 SV=2	4.89692	20578	F217596.dat	Q26383_MS20-016_Ecoli_H-t4	350	33	8	14	8	167	12	13	12	14	12	11	11	15	12	9	11	8	10	8	9	0.914286	-1.09375	-0.129283	0.192119	Red	0.709091	-1.41026	-0.495957	0.00104547	Orange	0.775568	-1.28938	-0.366674	0.00818356	Orange
P0AA25	THIO_ECOLI Thioredoxin 1 OS=Escherichia coli (strain K12) OX=83333 GN=trxA PE=1 SV=2	4.67395	11799	F217614.dat	Q26392_MS20-016_Ecoli_AI-t13	539	85.3	8	19	8	156	9	9	8	7	10	7	9	9	11	13	7	11	19	13	14	1.12741	1.12741	0.173016	0.243621	Red	1.64865	1.64865	0.721284	0.0341349	Blue	1.46233	1.46233	0.548268	0.0572345	Red
P75818	YBJP_ECOLI Uncharacterized lipoprotein YbjP OS=Escherichia coli (strain K12) OX=83333 GN=ybjP PE=1 SV=1	6.05216	18979	F217596.dat	Q26383_MS20-016_Ecoli_H-t4	437	59.1	8	13	8	155	10	8	8	13	11	10	10	13	15	12	13	8	7	9	8	1.2093	1.2093	0.274175	0.15986	Red	0.837209	-1.19444	-0.25634	0.239412	Red	0.692308	-1.44444	-0.530515	0.000807319	Orange
P0AF93	RIDA_ECOLI 2-iminobutanoate/2-iminopropanoate deaminase OS=Escherichia coli (strain K12) OX=83333 GN=ridA PE=1 SV=2	5.36071	13603	F217594.dat	Q26381_MS20-016_Ecoli_AN-t2	342	76.6	7	10	8	149	9	10	9	10	10	11	10	11	13	14	18	7	5	6	6	1.27891	1.27891	0.354917	0.0362121	Orange	0.666667	-1.5	-0.584963	0.000666038	Blue	0.521277	-1.91837	-0.939879	0.000687944	Blue
P0ABU5	ELBB_ECOLI Glyoxalase ElbB OS=Escherichia coli (strain K12) OX=83333 GN=elbB PE=1 SV=1	4.67538	22967	F217612.dat	Q26390_MS20-016_Ecoli_AH-t11	414	40.6	7	12	8	145	12	9	9	8	11	12	12	11	9	9	12	7	8	8	8	1.12925	1.12925	0.175367	0.233203	Red	0.833333	-1.2	-0.263034	0.134336	Red	0.737952	-1.3551	-0.438401	0.00051825	Orange
P42641	OBG_ECOLI GTPase ObgE/CgtA OS=Escherichia coli (strain K12) OX=83333 GN=obgE PE=1 SV=1	4.74291	43259	F217603.dat	Q26387_MS20-016_Ecoli_Z-t8	464	27.4	7	10	8	142	7	11	9	8	11	9	11	10	10	9	10	10	10	8	9	1.12821	1.12821	0.174029	0.244098	Red	1.05128	1.05128	0.0721498	0.632519	Red	0.931818	-1.07317	-0.10188	0.239806	Red
P0A7G2	RBFA_ECOLI 30S ribosome-binding factor OS=Escherichia coli (strain K12) OX=83333 GN=rbfA PE=1 SV=2	5.93199	15145	F217616.dat	Q26394_MS20-016_Ecoli_E-t15	457	66.9	8	14	8	141	11	7	7	9	8	9	7	8	11	7	10	10	12	11	14	1.00752	1.00752	0.0108068	0.951316	Red	1.34211	1.34211	0.424498	0.044981	Orange	1.33209	1.33209	0.413691	0.0226804	Orange
A0A4S5AD98	A0A4S5AD98_ECOLI Ribonuclease E activity regulator RraA OS=Escherichia coli (strain K12) OX=83333 GN=rraA PE=3 SV=1	4.07143	17350	F217615.dat	Q26393_MS20-016_Ecoli_M-t14	460	59	7	13	8	127	8	5	5	5	7	5	8	9	9	11	10	8	11	13	13	1.39683	1.39683	0.482152	0.0356073	Orange	1.81481	1.81481	0.859822	0.0107259	Blue	1.29924	1.29924	0.377671	0.0951091	Red
P0AFC7	NUOB_ECOLI NADH-quinone oxidoreductase subunit B OS=Escherichia coli (strain K12) OX=83333 GN=nuoB PE=1 SV=1	5.58695	25039	F217614.dat	Q26392_MS20-016_Ecoli_AI-t13	411	35.5	8	13	8	127	7	10	6	5	8	7	6	9	7	4	8	12	13	12	13	1	1	0	1	Red	1.6875	1.6875	0.754888	0.0116989	Blue	1.6875	1.6875	0.754888	3.72403e-05	Blue
P22731	LIVF_ECOLI High-affinity branched-chain amino acid transport ATP-binding protein LivF OS=Escherichia coli (strain K12) OX=83333 GN=livF PE=1 SV=2	5.60305	26294	F217594.dat	Q26381_MS20-016_Ecoli_AN-t2	394	30.4	6	11	8	123	8	11	10	9	9	11	7	9	6	8	8	5	5	9	8	0.884354	-1.13077	-0.177305	0.209134	Red	0.738095	-1.35484	-0.438121	0.0728346	Red	0.834615	-1.19816	-0.260817	0.254012	Red
P0A9L8	P5CR_ECOLI Pyrroline-5-carboxylate reductase OS=Escherichia coli (strain K12) OX=83333 GN=proC PE=1 SV=1	5.63807	28126	F217597.dat	Q26384_MS20-016_Ecoli_AA-t5	295	22.3	6	8	8	115	5	5	6	8	8	9	7	8	10	7	8	8	8	9	9	1.30612	1.30612	0.38529	0.0463595	Orange	1.35714	1.35714	0.440573	0.0310016	Orange	1.03906	1.03906	0.0552824	0.490274	Red
P0AGG2	TESB_ECOLI Acyl-CoA thioesterase 2 OS=Escherichia coli (strain K12) OX=83333 GN=tesB PE=1 SV=2	6.17295	31946	F217603.dat	Q26387_MS20-016_Ecoli_Z-t8	313	21.3	7	9	8	113	8	8	7	8	7	6	7	9	6	5	6	8	9	10	9	0.865306	-1.15566	-0.208717	0.059633	Red	1.14286	1.14286	0.192645	0.0478566	Orange	1.32075	1.32075	0.401363	0.00415223	Orange
P0A7I7	RIBA_ECOLI GTP cyclohydrolase-2 OS=Escherichia coli (strain K12) OX=83333 GN=ribA PE=1 SV=1	5.5962	21822	F217608.dat	Q26388_MS20-016_Ecoli_C-t9	282	34.2	6	10	8	111	4	5	6	7	8	8	8	9	10	10	9	7	6	7	7	1.51648	1.51648	0.60073	0.00674215	Blue	1.19231	1.19231	0.253757	0.147466	Red	0.786232	-1.27189	-0.346973	0.000749822	Orange
P60546	KGUA_ECOLI Guanylate kinase OS=Escherichia coli (strain K12) OX=83333 GN=gmk PE=1 SV=1	6.06648	23578	F217603.dat	Q26387_MS20-016_Ecoli_Z-t8	337	32.9	5	8	8	110	9	8	7	6	8	6	7	8	8	6	7	7	6	8	9	0.957983	-1.04386	-0.0619277	0.646401	Red	1	1	0	1	Red	1.04386	1.04386	0.0619277	0.646401	Red
P0ADT2	YGIB_ECOLI UPF0441 protein YgiB OS=Escherichia coli (strain K12) OX=83333 GN=ygiB PE=3 SV=2	9.43871	23464	F217615.dat	Q26393_MS20-016_Ecoli_M-t14	362	32.7	6	9	8	107	10	7	5	6	5	7	7	9	7	5	7	7	8	9	8	0.964286	-1.03704	-0.0524674	0.82232	Red	1.125	1.125	0.169925	0.437227	Red	1.16667	1.16667	0.222392	0.0844898	Red
P0AEG6	DSBC_ECOLI Thiol:disulfide interchange protein DsbC OS=Escherichia coli (strain K12) OX=83333 GN=dsbC PE=1 SV=1	6.29589	25605	F217593.dat	Q26386_MS20-016_Ecoli_R-t7	309	33.1	6	8	8	106	5	6	6	8	7	6	8	8	7	6	6	7	6	11	9	1.08374	1.08374	0.116024	0.436163	Red	1.27586	1.27586	0.351472	0.180488	Red	1.17727	1.17727	0.235449	0.303196	Red
P40191	PDXK_ECOLI Pyridoxine/pyridoxal/pyridoxamine kinase OS=Escherichia coli (strain K12) OX=83333 GN=pdxK PE=1 SV=2	5.14136	30828	F217611.dat	Q26389_MS20-016_Ecoli_I-t10	348	26.9	6	9	8	104	6	6	7	7	9	8	6	6	7	9	8	7	7	6	5	1.14286	1.14286	0.192645	0.0891282	Red	0.966667	-1.03448	-0.0489096	0.673694	Red	0.845833	-1.18227	-0.241555	0.0872358	Red
P0AG00	WZZE_ECOLI ECA polysaccharide chain length modulation protein OS=Escherichia coli (strain K12) OX=83333 GN=wzzE PE=1 SV=2	6.24733	39464	F217614.dat	Q26392_MS20-016_Ecoli_AI-t13	330	23.9	7	9	8	103	6	6	7	4	8	7	8	9	9	3	4	8	9	8	7	1.16402	1.16402	0.219117	0.343449	Red	1.33333	1.33333	0.415037	0.0290335	Orange	1.14545	1.14545	0.19592	0.285358	Red
P14900	MURD_ECOLI UDP-N-acetylmuramoylalanine--D-glutamate ligase OS=Escherichia coli (strain K12) OX=83333 GN=murD PE=1 SV=3	5.15337	46944	F217615.dat	Q26393_MS20-016_Ecoli_M-t14	338	24.2	7	10	8	102	8	6	6	7	6	6	6	6	5	6	7	6	8	10	9	0.903226	-1.10714	-0.146841	0.222599	Red	1.19355	1.19355	0.255257	0.189482	Red	1.32143	1.32143	0.402098	0.0740261	Red
P0ABU9	TOLQ_ECOLI Tol-Pal system protein TolQ OS=Escherichia coli (strain K12) OX=83333 GN=tolQ PE=1 SV=1	6.52985	25581	F217612.dat	Q26390_MS20-016_Ecoli_AH-t11	289	28.3	5	8	8	102	7	8	8	7	6	8	6	7	5	6	8	6	6	7	7	0.890756	-1.12264	-0.166897	0.105956	Red	0.882353	-1.13333	-0.180572	0.0498253	Orange	0.990566	-1.00952	-0.0136749	0.893106	Red
P77775	YFCH_ECOLI Epimerase family protein YfcH OS=Escherichia coli (strain K12) OX=83333 GN=yfcH PE=3 SV=1	6.75967	32678	F217612.dat	Q26390_MS20-016_Ecoli_AH-t11	315	29	6	9	8	91	7	6	6	8	7	7	6	7	7	8	9	2	3	5	3	1.06912	1.06912	0.0964298	0.403614	Red	0.548387	-1.82353	-0.866733	0.0052304	Blue	0.512931	-1.94958	-0.963163	0.00255031	Blue
P25745	MNMA_ECOLI tRNA-specific 2-thiouridylase MnmA OS=Escherichia coli (strain K12) OX=83333 GN=mnmA PE=1 SV=4	4.93551	40934	F217593.dat	Q26386_MS20-016_Ecoli_R-t7	279	18.5	5	7	8	91	6	9	6	7	6	5	7	9	6	4	8	5	3	5	5	0.928571	-1.07692	-0.106915	0.569192	Red	0.6875	-1.45455	-0.540568	0.0313775	Orange	0.740385	-1.35065	-0.433653	0.0432728	Orange
P25437	FRMA_ECOLI S-(hydroxymethyl)glutathione dehydrogenase OS=Escherichia coli (strain K12) OX=83333 GN=frmA PE=1 SV=3	5.84908	39334	F217613.dat	Q26391_MS20-016_Ecoli_AC-t12	238	17.3	4	8	8	90	6	7	6	3	6	8	5	8	3	5	3	8	7	7	8	0.989011	-1.01111	-0.0159415	0.952816	Red	1.30769	1.30769	0.387023	0.0999397	Red	1.32222	1.32222	0.402965	0.0399218	Orange
P39286	RSGA_ECOLI Small ribosomal subunit biogenesis GTPase RsgA OS=Escherichia coli (strain K12) OX=83333 GN=rsgA PE=1 SV=2	5.5938	39169	F217603.dat	Q26387_MS20-016_Ecoli_Z-t8	404	31.4	8	11	8	87	5	7	6	5	11	6	8	11	6	7	6	4	1	1	3	1.31217	1.31217	0.391954	0.0616297	Red	0.481481	-2.07692	-1.05445	0.010621	Blue	0.366935	-2.72527	-1.4464	0.000935081	Blue
P0A8X2	YCEI_ECOLI Protein YceI OS=Escherichia coli (strain K12) OX=83333 GN=yceI PE=1 SV=1	5.57325	20900	F217596.dat	Q26383_MS20-016_Ecoli_H-t4	302	36.6	6	11	8	87	7	5	5	11	3	6	6	4	5	5	5	5	5	8	7	0.732143	-1.36585	-0.449803	0.228609	Red	0.90625	-1.10345	-0.142019	0.660928	Red	1.2378	1.2378	0.307784	0.165508	Red
A0A4S5AFP7	A0A4S5AFP7_ECOLI 16S rRNA pseudouridine(516) synthase RsuA OS=Escherichia coli (strain K12) OX=83333 GN=rsuA PE=4 SV=1	5.74654	25849	F217612.dat	Q26390_MS20-016_Ecoli_AH-t11	277	35.1	5	8	8	87	4	6	3	7	7	6	8	6	6	7	8	5	3	5	6	1.30952	1.30952	0.389042	0.131987	Red	0.958333	-1.04348	-0.0614005	0.829996	Red	0.731818	-1.36646	-0.450443	0.0336198	Orange
P0A8A4	PSRP_ECOLI Phosphoenolpyruvate synthase regulatory protein OS=Escherichia coli (strain K12) OX=83333 GN=ppsR PE=1 SV=1	5.98699	31191	F217615.dat	Q26393_MS20-016_Ecoli_M-t14	312	30.3	6	9	8	86	5	5	2	6	4	3	6	6	4	7	7	7	8	9	7	1.14286	1.14286	0.192645	0.485618	Red	1.59091	1.59091	0.669851	0.0241116	Blue	1.39205	1.39205	0.477206	0.0111571	Orange
P0AE91	CREA_ECOLI Protein CreA OS=Escherichia coli (strain K12) OX=83333 GN=creA PE=3 SV=1	9.03678	17097	F217614.dat	Q26392_MS20-016_Ecoli_AI-t13	300	49.7	7	9	8	86	7	4	7	2	7	4	5	6	5	7	6	5	9	5	7	1.11905	1.11905	0.162271	0.612642	Red	1.25	1.25	0.321928	0.373926	Red	1.11702	1.11702	0.159657	0.49243	Red
P33030	YEIR_ECOLI Zinc-binding GTPase YeiR OS=Escherichia coli (strain K12) OX=83333 GN=yeiR PE=1 SV=2	6.00406	36091	F217613.dat	Q26391_MS20-016_Ecoli_AC-t12	191	21.3	6	8	8	84	6	5	7	6	5	5	4	5	5	4	4	8	7	7	6	0.795918	-1.25641	-0.329308	0.0296337	Orange	1.14286	1.14286	0.192645	0.133975	Red	1.4359	1.4359	0.521953	0.00421205	Orange
P76187	YDHF_ECOLI Oxidoreductase YdhF OS=Escherichia coli (strain K12) OX=83333 GN=ydhF PE=1 SV=2	5.76504	33654	F217612.dat	Q26390_MS20-016_Ecoli_AH-t11	267	25.5	6	8	8	83	4	3	2	7	5	6	7	6	7	6	8	5	7	4	6	1.48571	1.48571	0.571157	0.105736	Red	1.3	1.3	0.378512	0.28774	Red	0.875	-1.14286	-0.192645	0.266829	Red
P23882	FMT_ECOLI Methionyl-tRNA formyltransferase OS=Escherichia coli (strain K12) OX=83333 GN=fmt PE=1 SV=4	5.55904	34147	F217612.dat	Q26390_MS20-016_Ecoli_AH-t11	345	24.8	6	8	8	82	6	7	4	7	6	5	4	6	4	5	8	6	6	3	5	0.918367	-1.08889	-0.122857	0.540192	Red	0.857143	-1.16667	-0.222392	0.355918	Red	0.933333	-1.07143	-0.0995357	0.643678	Red
A0A4S5ADA9	A0A4S5ADA9_ECOLI Sigma-E factor regulatory protein RseB OS=Escherichia coli (strain K12) OX=83333 GN=rseB PE=4 SV=1	8.60275	35727	F217598.dat	Q26385_MS20-016_Ecoli_Q-t6	269	31.1	8	9	8	82	3	6	3	5	9	9	9	7	6	6	6	4	4	3	2	1.60544	1.60544	0.682971	0.0135769	Blue	0.809524	-1.23529	-0.304855	0.311187	Red	0.504237	-1.98319	-0.987825	0.000367024	Blue
P75736	YBFF_ECOLI Esterase YbfF OS=Escherichia coli (strain K12) OX=83333 GN=ybfF PE=1 SV=1	5.86063	28419	F217612.dat	Q26390_MS20-016_Ecoli_AH-t11	250	25.6	6	9	8	82	6	5	6	6	6	5	6	5	5	7	9	4	2	4	6	1.0582	1.0582	0.0816138	0.535647	Red	0.740741	-1.35	-0.432959	0.118436	Red	0.7	-1.42857	-0.514573	0.0745334	Red
P64624	YHEO_ECOLI Uncharacterized protein YheO OS=Escherichia coli (strain K12) OX=83333 GN=yheO PE=4 SV=1	5.39521	26804	F217611.dat	Q26389_MS20-016_Ecoli_I-t10	315	34.6	7	8	8	81	5	5	3	5	6	7	6	8	6	8	9	4	3	3	3	1.48052	1.48052	0.566103	0.00517585	Orange	0.772727	-1.29412	-0.371969	0.0827369	Red	0.52193	-1.91597	-0.938072	5.06178e-05	Blue
P0A8P3	FETP_ECOLI Probable Fe(2+)-trafficking protein OS=Escherichia coli (strain K12) OX=83333 GN=yggX PE=1 SV=2	5.91374	10945	F217614.dat	Q26392_MS20-016_Ecoli_AI-t13	310	67	5	7	8	81	2	5	3	4	5	5	7	5	5	6	8	8	7	5	6	1.52381	1.52381	0.607683	0.0246194	Blue	1.66667	1.66667	0.736966	0.01669	Blue	1.09375	1.09375	0.129283	0.447904	Red
P0ABD3	BFR_ECOLI Bacterioferritin OS=Escherichia coli (strain K12) OX=83333 GN=bfr PE=1 SV=1	4.6902	18483	F217598.dat	Q26385_MS20-016_Ecoli_Q-t6	399	57.6	7	9	8	76	1	1	1	0	7	9	9	7	6	6	9	4	4	5	7	4.89796	4.89796	2.29218	2.22119e-06	Blue	3.42857	3.42857	1.77761	0.0058489	Blue	0.7	-1.42857	-0.514573	0.0253897	Orange
P24203	YJIA_ECOLI P-loop guanosine triphosphatase YjiA OS=Escherichia coli (strain K12) OX=83333 GN=yjiA PE=1 SV=3	4.77158	35637	F217594.dat	Q26381_MS20-016_Ecoli_AN-t2	275	27	6	10	8	75	9	10	7	8	3	3	3	4	5	4	4	6	3	3	3	0.496241	-2.01515	-1.01089	0.00204979	Blue	0.5	-2	-1	0.00318361	Blue	1.00758	1.00758	0.0108883	0.966695	Red
P0A9M2	HPRT_ECOLI Hypoxanthine phosphoribosyltransferase OS=Escherichia coli (strain K12) OX=83333 GN=hpt PE=1 SV=1	5.09091	20102	F217597.dat	Q26384_MS20-016_Ecoli_AA-t5	206	35.4	5	6	8	75	5	5	4	5	6	5	7	7	5	4	6	4	3	4	5	1.1677	1.1677	0.223672	0.0809737	Red	0.869565	-1.15	-0.201634	0.178285	Red	0.744681	-1.34286	-0.425306	0.0187596	Orange
P09394	GLPQ_ECOLI Glycerophosphodiester phosphodiesterase, periplasmic OS=Escherichia coli (strain K12) OX=83333 GN=glpQ PE=1 SV=2	5.37676	40817	F217594.dat	Q26381_MS20-016_Ecoli_AN-t2	230	26.3	7	7	8	73	6	7	5	6	5	4	4	5	3	2	3	5	5	6	7	0.673469	-1.48485	-0.570316	0.00438079	Orange	0.964286	-1.03704	-0.0524674	0.705184	Red	1.43182	1.43182	0.517848	0.0144618	Orange
P0A7Y0	RNC_ECOLI Ribonuclease 3 OS=Escherichia coli (strain K12) OX=83333 GN=rnc PE=1 SV=1	6.40416	25534	F217595.dat	Q26382_MS20-016_Ecoli_AP-t3	185	42	6	8	8	73	6	4	8	5	5	2	4	5	5	4	8	4	5	4	4	0.846561	-1.18125	-0.240314	0.375844	Red	0.777778	-1.28571	-0.36257	0.176978	Red	0.91875	-1.08844	-0.122256	0.540882	Red
P0A6I0	KCY_ECOLI Cytidylate kinase OS=Escherichia coli (strain K12) OX=83333 GN=cmk PE=1 SV=1	5.55929	24731	F217615.dat	Q26393_MS20-016_Ecoli_M-t14	353	40.1	6	9	8	70	3	3	2	4	4	4	3	3	4	2	4	8	8	9	9	1.10714	1.10714	0.146841	0.427875	Red	2.375	2.375	1.24793	6.68935e-05	Blue	2.14516	2.14516	1.10109	1.56696e-06	Blue
P0A921	PA1_ECOLI Phospholipase A1 OS=Escherichia coli (strain K12) OX=83333 GN=pldA PE=1 SV=1	5.15445	33142	F217603.dat	Q26387_MS20-016_Ecoli_Z-t8	278	25.3	6	6	8	69	2	3	2	5	8	7	5	6	5	6	6	3	3	4	4	1.78571	1.78571	0.836501	0.0118375	Blue	1.125	1.125	0.169925	0.548653	Red	0.63	-1.5873	-0.666576	0.000479843	Blue
P36680	ZAPD_ECOLI Cell division protein ZapD OS=Escherichia coli (strain K12) OX=83333 GN=zapD PE=1 SV=2	6.31041	28274	F217616.dat	Q26394_MS20-016_Ecoli_E-t15	312	32	6	6	8	68	4	2	3	4	4	5	4	5	5	4	6	5	6	5	6	1.34454	1.34454	0.42711	0.0450697	Orange	1.52941	1.52941	0.612977	0.0103788	Blue	1.1375	1.1375	0.185867	0.0893544	Red
P69228	BAER_ECOLI Transcriptional regulatory protein BaeR OS=Escherichia coli (strain K12) OX=83333 GN=baeR PE=1 SV=1	5.52223	27639	F217616.dat	Q26394_MS20-016_Ecoli_E-t15	328	28.3	5	6	8	67	4	2	4	4	5	4	4	5	3	4	6	6	5	5	6	1.20635	1.20635	0.270648	0.183869	Red	1.44444	1.44444	0.530515	0.0191846	Orange	1.19737	1.19737	0.259867	0.0482428	Orange
P23871	HEMH_ECOLI Ferrochelatase OS=Escherichia coli (strain K12) OX=83333 GN=hemH PE=1 SV=3	6.19555	35861	F217615.dat	Q26393_MS20-016_Ecoli_M-t14	255	30.9	6	9	8	67	4	3	3	4	3	4	3	3	3	3	4	8	7	9	6	0.952381	-1.05	-0.0703893	0.556697	Red	1.88889	1.88889	0.917538	0.00429323	Blue	1.98333	1.98333	0.987927	0.00509147	Blue
P52061	IXTPA_ECOLI dITP/XTP pyrophosphatase OS=Escherichia coli (strain K12) OX=83333 GN=rdgB PE=1 SV=1	5.21369	21026	F217593.dat	Q26386_MS20-016_Ecoli_R-t7	256	26.4	4	4	8	65	8	5	5	6	4	3	4	4	4	3	5	3	4	4	3	0.693878	-1.44118	-0.527247	0.0490526	Orange	0.642857	-1.55556	-0.63743	0.0310016	Blue	0.926471	-1.07937	-0.110183	0.387479	Red
P0A6J5	DADA_ECOLI D-amino acid dehydrogenase OS=Escherichia coli (strain K12) OX=83333 GN=dadA PE=1 SV=1	6.17423	47577	F217596.dat	Q26383_MS20-016_Ecoli_H-t4	364	22	7	8	8	55	2	2	1	8	3	3	3	3	6	3	5	2	2	7	5	1.10924	1.10924	0.149576	0.796421	Red	1.17647	1.17647	0.234465	0.723449	Red	1.06061	1.06061	0.0848889	0.838614	Red
P23878	FEPC_ECOLI Ferric enterobactin transport ATP-binding protein FepC OS=Escherichia coli (strain K12) OX=83333 GN=fepC PE=2 SV=2	6.06096	29765	F217596.dat	Q26383_MS20-016_Ecoli_H-t4	347	28	6	7	8	54	7	8	8	7	2	2	2	4	2	2	2	1	2	3	2	0.386555	-2.58696	-1.37126	1.36146e-06	Blue	0.352941	-2.83333	-1.5025	6.68935e-05	Blue	0.913043	-1.09524	-0.131245	0.587402	Red
P27833	WECE_ECOLI dTDP-4-amino-4,6-dideoxygalactose transaminase OS=Escherichia coli (strain K12) OX=83333 GN=wecE PE=1 SV=2	5.75886	41874	F217613.dat	Q26391_MS20-016_Ecoli_AC-t12	263	18.9	4	5	8	54	3	5	3	5	3	2	2	4	1	3	2	5	4	6	6	0.685714	-1.45833	-0.544321	0.065646	Red	1.25	1.25	0.321928	0.148325	Red	1.82292	1.82292	0.866249	0.00281154	Blue
P0AFB1	NLPI_ECOLI Lipoprotein NlpI OS=Escherichia coli (strain K12) OX=83333 GN=nlpI PE=1 SV=1	4.59354	33600	F217615.dat	Q26393_MS20-016_Ecoli_M-t14	239	29.9	6	7	8	51	3	1	2	3	4	4	3	2	3	3	6	2	5	7	3	1.40659	1.40659	0.492205	0.0872358	Red	1.61538	1.61538	0.691878	0.171614	Green	1.14844	1.14844	0.199672	0.603322	Red
P64483	YEAK_ECOLI Uncharacterized protein YeaK OS=Escherichia coli (strain K12) OX=83333 GN=yeaK PE=4 SV=1	6.50889	17839	F217611.dat	Q26389_MS20-016_Ecoli_I-t10	250	43.1	6	7	8	49	2	1	1	2	2	4	3	3	4	7	7	3	3	3	4	2.11429	2.11429	1.08017	0.00905036	Blue	1.7	1.7	0.765535	0.00395758	Blue	0.804054	-1.2437	-0.314636	0.228633	Red
P24205	LPXM_ECOLI Lipid A biosynthesis myristoyltransferase OS=Escherichia coli (strain K12) OX=83333 GN=lpxM PE=1 SV=1	9.60172	37386	F217612.dat	Q26390_MS20-016_Ecoli_AH-t11	197	17.6	4	5	8	48	1	1	2	3	3	5	3	3	4	5	5	4	3	3	3	1.81818	1.81818	0.862496	0.0085778	Blue	1.54545	1.54545	0.628031	0.0435576	Blue	0.85	-1.17647	-0.234465	0.132431	Red
P16525	TUS_ECOLI DNA replication terminus site-binding protein OS=Escherichia coli (strain K12) OX=83333 GN=tus PE=1 SV=1	9.57213	35761	F217597.dat	Q26384_MS20-016_Ecoli_AA-t5	126	20.1	5	5	8	48	3	3	3	3	5	4	4	3	2	3	3	3	3	3	3	1.10714	1.10714	0.146841	0.289403	Red	1	1	0	0	Orange	0.903226	-1.10714	-0.146841	0.289403	Red
P62601	TREF_ECOLI Cytoplasmic trehalase OS=Escherichia coli (strain K12) OX=83333 GN=treF PE=1 SV=1	4.91461	63657	F217613.dat	Q26391_MS20-016_Ecoli_AC-t12	358	20.9	8	9	8	47	1	0	2	1	1	1	3	2	2	2	2	9	5	7	9	1.42857	1.42857	0.514573	0.131812	Red	4.25	4.25	2.08746	0.00319904	Blue	2.975	2.975	1.57289	0.00728595	Blue
P77689	SUFD_ECOLI FeS cluster assembly protein SufD OS=Escherichia coli (strain K12) OX=83333 GN=sufD PE=1 SV=1	6.3581	46794	F217594.dat	Q26381_MS20-016_Ecoli_AN-t2	229	18.2	5	5	8	47	4	5	3	6	3	4	2	1	3	4	1	3	3	2	3	0.649351	-1.54	-0.62293	0.051721	Green	0.681818	-1.46667	-0.552541	0.0666981	Red	1.05	1.05	0.0703893	0.749836	Red
P67660	YHAJ_ECOLI Probable HTH-type transcriptional regulator YhaJ OS=Escherichia coli (strain K12) OX=83333 GN=yhaJ PE=3 SV=1	6.05068	33236	F217611.dat	Q26389_MS20-016_Ecoli_I-t10	206	17.8	4	4	8	47	2	5	2	2	3	3	3	3	3	4	3	4	4	3	3	1.10476	1.10476	0.143735	0.640119	Red	1.2	1.2	0.263034	0.405172	Red	1.08621	1.08621	0.119299	0.323056	Red
P0A9C0	GLPA_ECOLI Anaerobic glycerol-3-phosphate dehydrogenase subunit A OS=Escherichia coli (strain K12) OX=83333 GN=glpA PE=1 SV=1	6.1957	58921	F217597.dat	Q26384_MS20-016_Ecoli_AA-t5	214	13.3	7	8	8	46	3	3	1	1	8	5	6	5	2	2	2	2	2	2	2	1.7619	1.7619	0.817136	0.0601409	Green	1	1	0	1	Red	0.567568	-1.7619	-0.817136	0.0427904	Blue
P0AEJ6	EUTB_ECOLI Ethanolamine ammonia-lyase heavy chain OS=Escherichia coli (strain K12) OX=83333 GN=eutB PE=1 SV=1	4.78942	49372	F217593.dat	Q26386_MS20-016_Ecoli_R-t7	272	17.9	6	6	8	45	4	5	5	2	3	4	6	4	5	3	4	0	0	0	0	1.02857	1.02857	0.040642	0.867623	Red	0.2	-5	-2.32193	0.0109377	Blue	0.194444	-5.14286	-2.36257	5.02185e-05	Blue
P39315	QOR2_ECOLI Quinone oxidoreductase 2 OS=Escherichia coli (strain K12) OX=83333 GN=qorB PE=1 SV=1	5.33331	29715	F217597.dat	Q26384_MS20-016_Ecoli_AA-t5	233	22.4	5	6	8	45	1	1	2	4	6	4	4	4	6	3	3	3	1	1	2	1.7619	1.7619	0.817136	0.0380115	Blue	0.916667	-1.09091	-0.125531	0.780872	Red	0.52027	-1.92208	-0.942667	0.00557687	Blue
P33368	YOHF_ECOLI Uncharacterized oxidoreductase YohF OS=Escherichia coli (strain K12) OX=83333 GN=yohF PE=1 SV=2	5.13656	26934	F217611.dat	Q26389_MS20-016_Ecoli_I-t10	192	28.5	5	7	8	45	1	1	1	1	3	3	3	3	3	7	4	3	4	5	3	2.35714	2.35714	1.23704	0.00299993	Blue	2.375	2.375	1.24793	0.0104771	Blue	1.00758	1.00758	0.0108883	0.962638	Red
P75796	GSIA_ECOLI Glutathione import ATP-binding protein GsiA OS=Escherichia coli (strain K12) OX=83333 GN=gsiA PE=1 SV=3	7.01536	69070	F217593.dat	Q26386_MS20-016_Ecoli_R-t7	242	12.7	6	6	8	44	3	3	3	3	5	4	6	5	2	3	5	0	2	0	0	1.32143	1.32143	0.402098	0.0488039	Orange	0.375	-2.66667	-1.41504	0.0153924	Blue	0.283784	-3.52381	-1.81714	0.000719149	Blue
P12995	BIOA_ECOLI Adenosylmethionine-8-amino-7-oxononanoate aminotransferase OS=Escherichia coli (strain K12) OX=83333 GN=bioA PE=1 SV=2	5.52806	47304	F217611.dat	Q26389_MS20-016_Ecoli_I-t10	240	22.4	6	6	8	44	3	4	2	5	0	2	4	1	6	6	5	2	0	2	2	0.984127	-1.01613	-0.0230836	0.950789	Red	0.555556	-1.8	-0.847997	0.0523502	Green	0.564516	-1.77143	-0.824913	0.10082	Green
P60293	MUKF_ECOLI Chromosome partition protein MukF OS=Escherichia coli (strain K12) OX=83333 GN=mukF PE=1 SV=1	4.75185	50548	F217613.dat	Q26391_MS20-016_Ecoli_AC-t12	246	14.1	4	4	8	43	3	4	4	5	2	2	5	3	2	3	3	4	1	1	1	0.771429	-1.2963	-0.374396	0.0820655	Red	0.55	-1.81818	-0.862496	0.0498782	Blue	0.712963	-1.4026	-0.488101	0.252739	Red
P60340	TRUB_ECOLI tRNA pseudouridine synthase B OS=Escherichia coli (strain K12) OX=83333 GN=truB PE=1 SV=1	5.70539	35065	F217615.dat	Q26393_MS20-016_Ecoli_M-t14	205	26.1	7	7	8	43	2	3	2	2	2	2	3	3	2	2	1	5	3	7	4	0.967033	-1.03409	-0.048363	0.77416	Red	1.76923	1.76923	0.823122	0.0561451	Green	1.82955	1.82955	0.871485	0.0496926	Blue
P36879	YADG_ECOLI Uncharacterized ABC transporter ATP-binding protein YadG OS=Escherichia coli (strain K12) OX=83333 GN=yadG PE=1 SV=1	8.43846	34625	F217611.dat	Q26389_MS20-016_Ecoli_I-t10	220	22.4	5	5	8	42	1	2	2	2	1	3	5	4	4	5	3	1	4	2	3	1.66234	1.66234	0.733213	0.0139211	Blue	1.27273	1.27273	0.347923	0.341283	Red	0.765625	-1.30612	-0.38529	0.240758	Red
P00936	CYAA_ECOLI Adenylate cyclase OS=Escherichia coli (strain K12) OX=83333 GN=cyaA PE=1 SV=5	5.81427	97524	F217593.dat	Q26386_MS20-016_Ecoli_R-t7	190	12	7	7	8	41	4	5	2	0	2	2	7	3	4	3	3	2	2	1	1	1.18095	1.18095	0.239951	0.619537	Red	0.666667	-1.5	-0.584963	0.346358	Green	0.564516	-1.77143	-0.824913	0.0265646	Blue
A0A4S5AXZ5	A0A4S5AXZ5_ECOLI Erythrose-4-phosphate dehydrogenase OS=Escherichia coli (strain K12) OX=83333 GN=FAZ83_06045 PE=3 SV=1	6.26379	37276	F217594.dat	Q26381_MS20-016_Ecoli_AN-t2	161	18	5	7	8	40	4	7	7	4	2	3	1	2	1	1	3	1	1	1	2	0.43956	-2.275	-1.18587	0.0177404	Blue	0.346154	-2.88889	-1.53051	0.0127053	Blue	0.7875	-1.26984	-0.344648	0.184196	Red
P76055	TTCA_ECOLI tRNA-cytidine(32) 2-sulfurtransferase OS=Escherichia coli (strain K12) OX=83333 GN=ttcA PE=1 SV=1	5.95315	35538	F217598.dat	Q26385_MS20-016_Ecoli_Q-t6	214	19.6	6	6	8	39	3	5	3	2	4	6	4	5	3	2	2	0	0	0	0	1.10924	1.10924	0.149576	0.599281	Red	0.235294	-4.25	-2.08746	0.0140733	Blue	0.212121	-4.71429	-2.23704	0.000596652	Blue
P0A6B4	ALR1_ECOLI Alanine racemase, biosynthetic OS=Escherichia coli (strain K12) OX=83333 GN=alr PE=1 SV=1	6.56778	39128	F217596.dat	Q26383_MS20-016_Ecoli_H-t4	209	17.8	5	5	8	39	2	4	3	5	3	4	3	3	2	2	4	1	0	2	1	0.888889	-1.125	-0.169925	0.519745	Red	0.444444	-2.25	-1.16993	0.0216793	Blue	0.5	-2	-1	0.00703357	Blue
P41052	MLTB_ECOLI Membrane-bound lytic murein transglycosylase B OS=Escherichia coli (strain K12) OX=83333 GN=mltB PE=1 SV=1	9.06806	40230	F217613.dat	Q26391_MS20-016_Ecoli_AC-t12	207	39.1	6	7	8	39	1	0	1	2	2	2	4	1	1	0	2	7	5	7	4	1.35714	1.35714	0.440573	0.283998	Red	3.375	3.375	1.75489	0.00327686	Blue	2.48684	2.48684	1.31431	0.00497352	Blue
P0AED9	DCM_ECOLI DNA-cytosine methyltransferase OS=Escherichia coli (strain K12) OX=83333 GN=dcm PE=1 SV=1	8.71106	53431	F217598.dat	Q26385_MS20-016_Ecoli_Q-t6	212	12.7	6	6	8	38	1	4	3	3	2	6	4	2	3	4	2	3	0	0	1	1.14286	1.14286	0.192645	0.545625	Red	0.533333	-1.875	-0.906891	0.114619	Green	0.466667	-2.14286	-1.09954	0.0410253	Blue
P19934	TOLA_ECOLI Tol-Pal system protein TolA OS=Escherichia coli (strain K12) OX=83333 GN=tolA PE=1 SV=1	9.09684	43130	F217595.dat	Q26382_MS20-016_Ecoli_AP-t3	160	10.9	4	4	8	38	3	3	4	1	2	2	3	3	2	1	1	4	3	4	2	0.8	-1.25	-0.321928	0.338659	Red	1.13333	1.13333	0.180572	0.55201	Red	1.41667	1.41667	0.5025	0.0744072	Red
P32695	DUSA_ECOLI tRNA-dihydrouridine(20/20a) synthase OS=Escherichia coli (strain K12) OX=83333 GN=dusA PE=1 SV=4	6.11555	38443	F217594.dat	Q26381_MS20-016_Ecoli_AN-t2	176	13	4	6	8	37	4	6	3	4	3	1	4	5	1	3	3	0	0	0	0	0.734694	-1.36111	-0.444785	0.138821	Red	0.190476	-5.25	-2.39232	0.00662718	Blue	0.259259	-3.85714	-1.94753	0.00208662	Blue
P76010	YCGR_ECOLI Flagellar brake protein YcgR OS=Escherichia coli (strain K12) OX=83333 GN=ycgR PE=1 SV=1	8.98801	27840	F217594.dat	Q26381_MS20-016_Ecoli_AN-t2	314	43	8	9	8	35	5	9	7	4	2	5	2	1	0	0	0	0	0	0	0	0.334975	-2.98529	-1.57787	0.0124493	Blue	0.137931	-7.25	-2.85798	0.0110437	Blue	0.411765	-2.42857	-1.28011	0.0821482	Green
P09099	XYLB_ECOLI Xylulose kinase OS=Escherichia coli (strain K12) OX=83333 GN=xylB PE=1 SV=1	5.49392	52585	F217613.dat	Q26391_MS20-016_Ecoli_AC-t12	263	17.4	6	6	8	35	2	1	2	1	2	2	2	2	1	2	1	6	4	4	3	1.08571	1.08571	0.118644	0.556697	Red	2.1	2.1	1.07039	0.0149304	Blue	1.93421	1.93421	0.951745	0.0228193	Blue
P76014	DHAL_ECOLI PEP-dependent dihydroxyacetone kinase, ADP-binding subunit DhaL OS=Escherichia coli (strain K12) OX=83333 GN=dhaL PE=1 SV=3	5.30872	22617	F217595.dat	Q26382_MS20-016_Ecoli_AP-t3	237	40	5	5	8	34	2	3	5	1	2	3	3	2	2	2	3	1	2	0	3	0.914286	-1.09375	-0.129283	0.73613	Red	0.666667	-1.5	-0.584963	0.290334	Green	0.729167	-1.37143	-0.455679	0.249101	Red
P0AEE5	DGAL_ECOLI D-galactose-binding periplasmic protein OS=Escherichia coli (strain K12) OX=83333 GN=mglB PE=1 SV=1	5.68034	35690	F217592.dat	Q26380_MS20-016_Ecoli_AE-t1	182	23.8	6	7	8	33	7	5	5	5	3	1	1	2	0	0	0	2	0	0	2	0.307692	-3.25	-1.70044	0.00022477	Blue	0.307692	-3.25	-1.70044	0.00114013	Blue	1	1	0	1	Red
P08395	SPPA_ECOLI Protease 4 OS=Escherichia coli (strain K12) OX=83333 GN=sppA PE=1 SV=2	5.72358	67177	F217614.dat	Q26392_MS20-016_Ecoli_AI-t13	165	6.6	3	3	8	31	3	4	2	1	1	2	2	2	1	0	1	3	3	3	3	0.653061	-1.53125	-0.61471	0.156935	Green	1.14286	1.14286	0.192645	0.495025	Red	1.75	1.75	0.807355	0.000964535	Blue
P0A8G0	UVRC_ECOLI UvrABC system protein C OS=Escherichia coli (strain K12) OX=83333 GN=uvrC PE=1 SV=1	9.1134	68145	F217603.dat	Q26387_MS20-016_Ecoli_Z-t8	182	12.1	5	5	8	30	2	1	3	2	2	3	2	5	1	1	1	3	2	1	1	1.04762	1.04762	0.0671142	0.840047	Red	0.916667	-1.09091	-0.125531	0.705184	Red	0.875	-1.14286	-0.192645	0.60483	Red
P69425	TATB_ECOLI Sec-independent protein translocase protein TatB OS=Escherichia coli (strain K12) OX=83333 GN=tatB PE=1 SV=1	5.13272	18410	F217603.dat	Q26387_MS20-016_Ecoli_Z-t8	168	25.7	4	4	8	30	1	0	0	1	2	3	2	4	3	2	2	2	2	4	2	2.38095	2.38095	1.25154	0.00099681	Blue	2.33333	2.33333	1.22239	0.0191846	Blue	0.98	-1.02041	-0.0291463	0.906907	Red
P0A9Y6	CSPC_ECOLI Cold shock-like protein CspC OS=Escherichia coli (strain K12) OX=83333 GN=cspC PE=1 SV=2	6.53895	7398	F217603.dat	Q26387_MS20-016_Ecoli_Z-t8	367	78.3	5	28	7	453	22	18	19	19	34	27	34	28	31	27	30	39	50	31	44	1.51916	1.51916	0.603277	4.10458e-05	Blue	2.04878	2.04878	1.03477	0.0108784	Blue	1.34862	1.34862	0.431488	0.0690036	Red
P37194	SLP_ECOLI Outer membrane protein Slp OS=Escherichia coli (strain K12) OX=83333 GN=slp PE=1 SV=1	6.82209	20951	F217608.dat	Q26388_MS20-016_Ecoli_C-t9	505	59.6	7	28	7	406	12	8	8	14	22	26	28	26	28	25	29	43	41	47	49	2.37267	2.37267	1.24651	0.000230671	Blue	4	4	2	8.78008e-06	Blue	1.68586	1.68586	0.753488	0.00044755	Blue
P0A7T3	RS16_ECOLI 30S ribosomal protein S16 OS=Escherichia coli (strain K12) OX=83333 GN=rpsP PE=1 SV=1	10.5426	9185	F217615.dat	Q26393_MS20-016_Ecoli_M-t14	382	58.5	7	32	7	349	19	17	20	18	20	20	19	22	26	21	27	26	29	32	33	1.18681	1.18681	0.247093	0.0253598	Orange	1.58974	1.58974	0.668794	0.00259651	Blue	1.33951	1.33951	0.421701	0.0065823	Orange
P0A763	NDK_ECOLI Nucleoside diphosphate kinase OS=Escherichia coli (strain K12) OX=83333 GN=ndk PE=1 SV=2	5.54018	15454	F217592.dat	Q26380_MS20-016_Ecoli_AE-t1	523	60.8	7	27	7	312	27	26	23	23	22	20	23	21	24	21	22	13	14	17	16	0.887656	-1.12656	-0.171927	0.0587021	Red	0.621359	-1.60938	-0.686501	0.000424158	Blue	0.7	-1.42857	-0.514573	0.00131658	Orange
P0ADB1	OSME_ECOLI Osmotically-inducible putative lipoprotein OsmE OS=Escherichia coli (strain K12) OX=83333 GN=osmE PE=2 SV=1	7.69895	12013	F217603.dat	Q26387_MS20-016_Ecoli_Z-t8	377	69.6	6	22	7	312	21	19	17	19	17	20	23	22	22	23	21	20	24	21	23	1.10714	1.10714	0.146841	0.0981821	Red	1.15	1.15	0.201634	0.0503223	Red	1.03871	1.03871	0.0547925	0.5021	Red
P0ABS1	DKSA_ECOLI RNA polymerase-binding transcription factor DksA OS=Escherichia coli (strain K12) OX=83333 GN=dksA PE=1 SV=1	5.06285	17517	F217598.dat	Q26385_MS20-016_Ecoli_Q-t6	350	49	6	22	7	251	15	15	12	6	21	22	21	21	16	13	13	23	23	13	17	1.47253	1.47253	0.558295	0.0562413	Red	1.53846	1.53846	0.621488	0.0749789	Green	1.04478	1.04478	0.0631938	0.777352	Red
P0ADW3	YHCB_ECOLI Inner membrane protein YhcB OS=Escherichia coli (strain K12) OX=83333 GN=yhcB PE=1 SV=2	5.64808	14952	F217616.dat	Q26394_MS20-016_Ecoli_E-t15	445	58.3	6	18	7	234	17	17	15	15	17	12	12	14	14	15	18	14	19	17	18	0.915966	-1.09174	-0.126633	0.204205	Red	1.05882	1.05882	0.0824622	0.454528	Red	1.15596	1.15596	0.209096	0.124968	Red
P0A7N9	RL33_ECOLI 50S ribosomal protein L33 OS=Escherichia coli (strain K12) OX=83333 GN=rpmG PE=1 SV=2	10.2483	6368	F217614.dat	Q26392_MS20-016_Ecoli_AI-t13	379	78.2	7	17	7	229	15	14	14	14	13	11	15	13	15	17	17	15	17	18	21	1.01171	1.01171	0.0167952	0.844533	Red	1.22951	1.22951	0.298081	0.0651792	Red	1.21528	1.21528	0.281286	0.0716693	Red
P0A9M5	XGPT_ECOLI Xanthine phosphoribosyltransferase OS=Escherichia coli (strain K12) OX=83333 GN=gpt PE=1 SV=1	5.52039	16960	F217612.dat	Q26390_MS20-016_Ecoli_AH-t11	380	48	6	16	7	182	11	11	12	12	12	12	16	13	13	12	16	11	10	11	10	1.15429	1.15429	0.207	0.032497	Orange	0.92	-1.08696	-0.120294	0.0498253	Orange	0.79703	-1.25466	-0.327295	0.00449243	Orange
P0AD59	IVY_ECOLI Inhibitor of vertebrate lysozyme OS=Escherichia coli (strain K12) OX=83333 GN=ivy PE=1 SV=1	6.26686	16861	F217611.dat	Q26389_MS20-016_Ecoli_I-t10	439	48.4	6	18	7	179	10	8	6	12	14	10	11	11	15	18	18	10	12	11	13	1.48571	1.48571	0.571157	0.0278565	Orange	1.25	1.25	0.321928	0.151581	Red	0.841346	-1.18857	-0.249229	0.133034	Red
P39177	USPG_ECOLI Universal stress protein UP12 OS=Escherichia coli (strain K12) OX=83333 GN=uspG PE=1 SV=2	6.02753	15925	F217616.dat	Q26394_MS20-016_Ecoli_E-t15	367	50	6	14	7	178	10	10	11	11	13	12	13	14	8	8	13	11	16	14	14	1.09317	1.09317	0.128515	0.315065	Red	1.28261	1.28261	0.359081	0.046429	Orange	1.1733	1.1733	0.230566	0.160695	Red
P61714	RISB_ECOLI 6,7-dimethyl-8-ribityllumazine synthase OS=Escherichia coli (strain K12) OX=83333 GN=ribE PE=1 SV=1	5.15476	16147	F217614.dat	Q26392_MS20-016_Ecoli_AI-t13	409	59.6	6	8	7	150	8	8	8	9	12	9	14	10	11	12	10	10	8	10	11	1.31274	1.31274	0.392583	0.00311539	Orange	1.16216	1.16216	0.216811	0.0923552	Red	0.885294	-1.12957	-0.175771	0.157209	Red
P63020	NFUA_ECOLI Fe/S biogenesis protein NfuA OS=Escherichia coli (strain K12) OX=83333 GN=nfuA PE=1 SV=1	4.52413	20984	F217593.dat	Q26386_MS20-016_Ecoli_R-t7	364	44	6	11	7	145	8	7	7	9	7	9	11	11	11	12	9	10	12	11	11	1.25714	1.25714	0.330149	0.0216209	Orange	1.37143	1.37143	0.455679	0.002243	Orange	1.09091	1.09091	0.125531	0.227574	Red
P0AEL6	FEPB_ECOLI Ferrienterobactin-binding periplasmic protein OS=Escherichia coli (strain K12) OX=83333 GN=fepB PE=1 SV=1	5.76054	34262	F217612.dat	Q26390_MS20-016_Ecoli_AH-t11	405	30.5	6	10	7	122	7	6	6	8	8	7	10	9	11	9	10	8	7	7	9	1.30876	1.30876	0.388196	0.00851121	Orange	1.12903	1.12903	0.175087	0.190116	Red	0.862676	-1.15918	-0.213109	0.0798952	Red
P0ABI8	CYOB_ECOLI Cytochrome bo(3) ubiquinol oxidase subunit 1 OS=Escherichia coli (strain K12) OX=83333 GN=cyoB PE=1 SV=1	6.69782	74318	F217613.dat	Q26391_MS20-016_Ecoli_AC-t12	197	9.7	5	11	7	120	11	12	10	5	10	7	7	9	6	5	7	11	7	6	7	0.789116	-1.26724	-0.341691	0.257615	Red	0.833333	-1.2	-0.263034	0.398311	Red	1.05603	1.05603	0.0786569	0.731866	Red
P0A962	ASPG1_ECOLI L-asparaginase 1 OS=Escherichia coli (strain K12) OX=83333 GN=ansA PE=1 SV=1	5.51753	37104	F217608.dat	Q26388_MS20-016_Ecoli_C-t9	251	19.8	5	10	7	109	9	8	7	7	7	6	7	7	10	6	8	5	7	8	7	0.946939	-1.05603	-0.0786569	0.529486	Red	0.885714	-1.12903	-0.175087	0.255975	Red	0.935345	-1.06912	-0.0964298	0.533363	Red
P65556	YFCD_ECOLI Uncharacterized Nudix hydrolase YfcD OS=Escherichia coli (strain K12) OX=83333 GN=yfcD PE=1 SV=1	4.69818	20363	F217613.dat	Q26391_MS20-016_Ecoli_AC-t12	388	41.7	5	9	7	107	4	5	5	7	6	8	6	6	6	5	9	9	9	12	10	1.21143	1.21143	0.276709	0.151819	Red	1.76	1.76	0.815575	0.00250266	Blue	1.45283	1.45283	0.538866	0.0073869	Orange
P17117	NFSA_ECOLI Oxygen-insensitive NADPH nitroreductase OS=Escherichia coli (strain K12) OX=83333 GN=nfsA PE=1 SV=2	6.44408	26784	F217612.dat	Q26390_MS20-016_Ecoli_AH-t11	295	29.6	6	11	7	107	4	7	3	6	5	9	9	8	8	7	11	6	9	6	9	1.52381	1.52381	0.607683	0.0318128	Blue	1.41667	1.41667	0.5025	0.0942651	Red	0.929688	-1.07563	-0.105182	0.583317	Red
P76270	MSRC_ECOLI Free methionine-R-sulfoxide reductase OS=Escherichia coli (strain K12) OX=83333 GN=msrC PE=1 SV=2	4.65708	18110	F217612.dat	Q26390_MS20-016_Ecoli_AH-t11	320	38.8	7	10	7	98	7	7	5	8	6	7	6	6	8	8	10	5	5	5	5	1.06912	1.06912	0.0964298	0.545625	Red	0.774194	-1.29167	-0.369234	0.0689035	Red	0.724138	-1.38095	-0.465664	0.00678479	Orange
P21367	YCAC_ECOLI Probable hydrolase YcaC OS=Escherichia coli (strain K12) OX=83333 GN=ycaC PE=1 SV=1	5.20061	23086	F217597.dat	Q26384_MS20-016_Ecoli_AA-t5	326	52.4	6	10	7	93	2	1	1	5	10	10	13	12	14	12	13	0	0	0	0	4	4	2	0.000237802	Blue	0.307692	-3.25	-1.70044	0.0978634	Green	0.0769231	-13	-3.70044	8.07468e-07	Blue
P0AD57	ISPB_ECOLI Octaprenyl diphosphate synthase OS=Escherichia coli (strain K12) OX=83333 GN=ispB PE=1 SV=1	4.69342	35195	F217612.dat	Q26390_MS20-016_Ecoli_AH-t11	260	17.6	4	7	7	90	7	4	4	6	7	5	5	7	8	6	7	5	6	7	6	1.18857	1.18857	0.249229	0.230517	Red	1.12	1.12	0.163499	0.422967	Red	0.942308	-1.06122	-0.0857299	0.489052	Red
P31063	YEDD_ECOLI Uncharacterized lipoprotein YedD OS=Escherichia coli (strain K12) OX=83333 GN=yedD PE=3 SV=1	4.86656	14974	F217593.dat	Q26386_MS20-016_Ecoli_R-t7	379	53.3	6	12	7	87	3	4	3	4	8	9	12	12	12	10	10	0	0	0	0	2.53968	2.53968	1.34465	6.12644e-06	Blue	0.222222	-4.5	-2.16993	0.0012077	Blue	0.0875	-11.4286	-3.51457	2.60491e-06	Blue
P63386	MLAF_ECOLI Intermembrane phospholipid transport system ATP-binding protein MlaF OS=Escherichia coli (strain K12) OX=83333 GN=mlaF PE=1 SV=1	6.15721	29078	F217612.dat	Q26390_MS20-016_Ecoli_AH-t11	283	22.3	5	10	7	87	6	6	5	6	4	5	5	6	10	8	10	3	3	5	5	1.16402	1.16402	0.219117	0.292019	Red	0.740741	-1.35	-0.432959	0.0485567	Orange	0.636364	-1.57143	-0.652077	0.029252	Blue
P45799	NUDE_ECOLI ADP compounds hydrolase NudE OS=Escherichia coli (strain K12) OX=83333 GN=nudE PE=1 SV=1	4.84724	21140	F217603.dat	Q26387_MS20-016_Ecoli_Z-t8	301	44.1	6	8	7	84	5	5	3	5	6	5	6	8	6	6	6	4	6	7	6	1.2987	1.2987	0.37707	0.0360128	Orange	1.22727	1.22727	0.295456	0.173339	Red	0.945	-1.0582	-0.0816138	0.607344	Red
P0ABD8	BCCP_ECOLI Biotin carboxyl carrier protein of acetyl-CoA carboxylase OS=Escherichia coli (strain K12) OX=83333 GN=accB PE=1 SV=1	4.65754	16676	F217608.dat	Q26388_MS20-016_Ecoli_C-t9	269	48.1	5	8	7	83	5	7	6	6	7	6	6	4	8	7	5	3	5	3	5	1.02041	1.02041	0.0291463	0.831543	Red	0.714286	-1.4	-0.485427	0.0337096	Orange	0.7	-1.42857	-0.514573	0.0260697	Orange
P25894	LOIP_ECOLI Metalloprotease LoiP OS=Escherichia coli (strain K12) OX=83333 GN=loiP PE=1 SV=2	5.74822	26825	F217593.dat	Q26386_MS20-016_Ecoli_R-t7	413	40.5	7	11	7	82	2	2	2	1	11	10	11	10	9	8	10	1	1	2	2	3.94805	3.94805	1.98114	4.34152e-08	Blue	0.909091	-1.1	-0.137504	0.53744	Red	0.230263	-4.34286	-2.11864	4.14193e-08	Blue
P0ADQ7	YGAM_ECOLI Uncharacterized protein YgaM OS=Escherichia coli (strain K12) OX=83333 GN=ygaM PE=1 SV=2	8.76596	11840	F217615.dat	Q26393_MS20-016_Ecoli_M-t14	228	60.6	6	12	7	80	3	2	2	3	5	4	4	4	5	4	3	8	11	12	10	1.46939	1.46939	0.555215	0.00343732	Orange	3.21429	3.21429	1.6845	0.00145213	Blue	2.1875	2.1875	1.12928	0.00358036	Blue
P0A9R4	FER_ECOLI 2Fe-2S ferredoxin OS=Escherichia coli (strain K12) OX=83333 GN=fdx PE=1 SV=2	4.49141	12323	F217593.dat	Q26386_MS20-016_Ecoli_R-t7	334	90.1	6	8	7	79	3	3	4	3	5	5	8	5	6	5	5	5	8	6	8	1.54622	1.54622	0.628744	0.00124456	Blue	1.82353	1.82353	0.866733	0.0139678	Blue	1.17935	1.17935	0.237989	0.230517	Red
P0AE01	TRMJ_ECOLI tRNA (cytidine/uridine-2'-O-)-methyltransferase TrmJ OS=Escherichia coli (strain K12) OX=83333 GN=trmJ PE=1 SV=1	5.68714	27031	F217594.dat	Q26381_MS20-016_Ecoli_AN-t2	326	29.7	6	8	7	79	5	8	5	5	6	5	8	7	6	6	8	2	2	3	3	1.12169	1.12169	0.165678	0.385209	Red	0.518519	-1.92857	-0.947533	0.0166118	Blue	0.462264	-2.16327	-1.11321	2.52835e-05	Blue
P15770	AROE_ECOLI Shikimate dehydrogenase (NADP(+)) OS=Escherichia coli (strain K12) OX=83333 GN=aroE PE=1 SV=1	5.34936	29395	F217611.dat	Q26389_MS20-016_Ecoli_I-t10	361	30.1	5	6	7	76	4	5	4	9	6	5	5	7	5	6	7	2	3	3	5	1.05495	1.05495	0.0771679	0.789224	Red	0.653846	-1.52941	-0.612977	0.161225	Green	0.619792	-1.61345	-0.690145	0.0158935	Blue
P77718	THII_ECOLI tRNA sulfurtransferase OS=Escherichia coli (strain K12) OX=83333 GN=thiI PE=1 SV=1	6.16201	54939	F217612.dat	Q26390_MS20-016_Ecoli_AH-t11	267	15.1	6	6	7	76	6	7	5	7	5	7	5	5	7	4	6	4	3	3	2	0.906404	-1.10326	-0.141774	0.324312	Red	0.551724	-1.8125	-0.857981	0.002243	Blue	0.608696	-1.64286	-0.716207	0.00229255	Blue
P0ACB4	HEMG_ECOLI Protoporphyrinogen IX dehydrogenase [menaquinone] OS=Escherichia coli (strain K12) OX=83333 GN=hemG PE=1 SV=1	9.67774	21213	F217615.dat	Q26393_MS20-016_Ecoli_M-t14	244	29.8	5	8	7	74	7	4	4	5	4	4	2	4	5	4	6	6	5	8	6	0.857143	-1.16667	-0.222392	0.351453	Red	1.20833	1.20833	0.273018	0.235365	Red	1.40972	1.40972	0.495411	0.0343544	Orange
P33643	RLUD_ECOLI Ribosomal large subunit pseudouridine synthase D OS=Escherichia coli (strain K12) OX=83333 GN=rluD PE=1 SV=4	6.31373	37098	F217612.dat	Q26390_MS20-016_Ecoli_AH-t11	230	16.9	4	6	7	74	3	5	3	5	4	5	6	6	4	5	6	5	5	6	6	1.22857	1.22857	0.296982	0.147269	Red	1.3	1.3	0.378512	0.0746831	Red	1.05814	1.05814	0.0815299	0.44462	Red
P0A9R7	FTSE_ECOLI Cell division ATP-binding protein FtsE OS=Escherichia coli (strain K12) OX=83333 GN=ftsE PE=1 SV=1	9.36725	24424	F217603.dat	Q26387_MS20-016_Ecoli_Z-t8	348	46.4	6	7	7	69	6	3	2	4	3	5	5	7	6	6	6	3	5	2	6	1.35338	1.35338	0.436571	0.147952	Red	1.05263	1.05263	0.0740006	0.848115	Red	0.777778	-1.28571	-0.36257	0.228132	Red
P31069	KCH_ECOLI Voltage-gated potassium channel Kch OS=Escherichia coli (strain K12) OX=83333 GN=kch PE=1 SV=1	6.11657	46033	F217615.dat	Q26393_MS20-016_Ecoli_M-t14	310	21.6	6	7	7	67	2	1	1	3	4	5	6	5	5	5	4	6	7	7	6	2.12987	2.12987	1.09077	0.00259146	Blue	2.72727	2.72727	1.44746	0.00039896	Blue	1.28049	1.28049	0.356694	0.00343732	Orange
P09323	PTW3C_ECOLI PTS system N-acetylglucosamine-specific EIICBA component OS=Escherichia coli (strain K12) OX=83333 GN=nagE PE=1 SV=1	5.78421	68303	F217613.dat	Q26391_MS20-016_Ecoli_AC-t12	296	13.9	6	8	7	66	3	3	2	2	5	4	4	4	4	5	5	8	6	5	6	1.55102	1.55102	0.633218	0.00159975	Blue	2.07143	2.07143	1.05063	0.0048546	Blue	1.33553	1.33553	0.417408	0.0568257	Red
P31455	YIDR_ECOLI Uncharacterized protein YidR OS=Escherichia coli (strain K12) OX=83333 GN=yidR PE=4 SV=4	5.81682	46158	F217597.dat	Q26384_MS20-016_Ecoli_AA-t5	228	19.5	5	7	7	65	4	4	4	6	8	7	6	5	6	4	4	1	2	2	2	1.22078	1.22078	0.287802	0.143821	Red	0.5	-2	-1	0.00614885	Blue	0.409574	-2.44156	-1.2878	0.000210235	Blue
P25746	HFLD_ECOLI High frequency lysogenization protein HflD OS=Escherichia coli (strain K12) OX=83333 GN=hflD PE=1 SV=1	9.33776	22933	F217612.dat	Q26390_MS20-016_Ecoli_AH-t11	260	27.7	5	6	7	64	4	4	3	5	5	4	4	5	6	4	6	2	4	4	4	1.17143	1.17143	0.228269	0.151121	Red	0.9	-1.11111	-0.152003	0.469123	Red	0.768293	-1.30159	-0.380272	0.0674912	Red
P60752	MSBA_ECOLI Lipid A export ATP-binding/permease protein MsbA OS=Escherichia coli (strain K12) OX=83333 GN=msbA PE=1 SV=1	8.62043	64420	F217592.dat	Q26380_MS20-016_Ecoli_AE-t1	255	12.2	5	7	7	64	7	5	5	3	5	4	4	6	3	6	3	2	5	4	2	0.904762	-1.10526	-0.14439	0.572143	Red	0.708333	-1.41176	-0.4975	0.165891	Red	0.782895	-1.27731	-0.35311	0.238149	Red
P0A6K3	DEF_ECOLI Peptide deformylase OS=Escherichia coli (strain K12) OX=83333 GN=def PE=1 SV=2	5.22877	19316	F217612.dat	Q26390_MS20-016_Ecoli_AH-t11	290	39.6	6	7	7	63	2	1	3	2	4	6	4	5	3	4	7	4	5	6	7	1.90476	1.90476	0.929611	0.00274172	Blue	2.16667	2.16667	1.11548	0.00573625	Blue	1.1375	1.1375	0.185867	0.376393	Red
P76576	YFGM_ECOLI UPF0070 protein YfgM OS=Escherichia coli (strain K12) OX=83333 GN=yfgM PE=3 SV=1	5.06535	22162	F217603.dat	Q26387_MS20-016_Ecoli_Z-t8	263	34.5	5	6	7	63	2	4	3	5	4	4	4	6	5	3	3	3	5	6	6	1.14286	1.14286	0.192645	0.434391	Red	1.33333	1.33333	0.415037	0.168633	Red	1.16667	1.16667	0.222392	0.340658	Red
P0AA91	YEAY_ECOLI Uncharacterized lipoprotein YeaY OS=Escherichia coli (strain K12) OX=83333 GN=yeaY PE=3 SV=1	9.54964	20908	F217616.dat	Q26394_MS20-016_Ecoli_E-t15	222	24.9	4	6	7	62	4	3	3	4	4	3	3	4	6	4	4	4	4	6	6	1.11111	1.11111	0.152003	0.320669	Red	1.33333	1.33333	0.415037	0.0746831	Red	1.2	1.2	0.263034	0.20082	Red
P30863	DKGB_ECOLI 2,5-diketo-D-gluconic acid reductase B OS=Escherichia coli (strain K12) OX=83333 GN=dkgB PE=1 SV=2	5.49167	29418	F217593.dat	Q26386_MS20-016_Ecoli_R-t7	226	22.1	5	6	7	58	5	5	3	4	6	6	6	5	6	6	6	0	0	0	0	1.30612	1.30612	0.38529	0.0384712	Orange	0.190476	-5.25	-2.39232	0.0030133	Blue	0.145833	-6.85714	-2.77761	1.40779e-08	Blue
P37595	IAAA_ECOLI Isoaspartyl peptidase OS=Escherichia coli (strain K12) OX=83333 GN=iaaA PE=1 SV=2	4.82965	33373	F217598.dat	Q26385_MS20-016_Ecoli_Q-t6	222	19.3	5	6	7	57	2	3	0	4	7	7	7	6	7	5	5	1	1	1	1	2.24176	2.24176	1.16463	0.0114986	Blue	0.615385	-1.625	-0.70044	0.239443	Green	0.27451	-3.64286	-1.86507	6.21966e-06	Blue
P75694	YAHO_ECOLI Uncharacterized protein YahO OS=Escherichia coli (strain K12) OX=83333 GN=yahO PE=3 SV=1	5.79663	9889	F217614.dat	Q26392_MS20-016_Ecoli_AI-t13	263	50.5	5	9	7	51	1	0	1	3	2	1	2	3	5	4	4	6	9	4	6	1.77778	1.77778	0.830075	0.0714347	Green	3.22222	3.22222	1.68806	0.00913767	Blue	1.8125	1.8125	0.857981	0.0411157	Blue
P27829	WECC_ECOLI UDP-N-acetyl-D-mannosamine dehydrogenase OS=Escherichia coli (strain K12) OX=83333 GN=wecC PE=1 SV=4	5.2231	45810	F217594.dat	Q26381_MS20-016_Ecoli_AN-t2	291	21.2	6	7	7	49	6	7	4	3	3	2	2	6	3	2	2	4	2	1	2	0.642857	-1.55556	-0.63743	0.0982189	Green	0.541667	-1.84615	-0.884523	0.0528427	Green	0.842593	-1.18681	-0.247093	0.491341	Red
P0A9H1	MUG_ECOLI G/U mismatch-specific DNA glycosylase OS=Escherichia coli (strain K12) OX=83333 GN=mug PE=1 SV=1	9.16907	18662	F217608.dat	Q26388_MS20-016_Ecoli_C-t9	276	44.6	5	6	7	48	3	4	2	4	6	5	4	3	6	4	7	0	0	0	0	1.41176	1.41176	0.4975	0.0388678	Orange	0.235294	-4.25	-2.08746	0.00653319	Blue	0.166667	-6	-2.58496	8.46462e-05	Blue
P0C054	IBPA_ECOLI Small heat shock protein IbpA OS=Escherichia coli (strain K12) OX=83333 GN=ibpA PE=1 SV=1	5.57356	15764	F217616.dat	Q26394_MS20-016_Ecoli_E-t15	251	59.9	6	9	7	47	5	3	1	2	2	1	2	1	1	1	2	3	8	6	9	0.647619	-1.54412	-0.626783	0.220094	Green	2	2	1	0.0617485	Green	3.08824	3.08824	1.62678	0.0297462	Blue
P40710	NLPE_ECOLI Lipoprotein NlpE OS=Escherichia coli (strain K12) OX=83333 GN=nlpE PE=1 SV=1	5.00023	25828	F217615.dat	Q26393_MS20-016_Ecoli_M-t14	223	28.4	5	8	7	45	1	1	2	1	2	2	2	3	2	3	2	6	5	8	5	1.46032	1.46032	0.546282	0.0148704	Orange	3.11111	3.11111	1.63743	0.00398696	Blue	2.13043	2.13043	1.09115	0.0106729	Blue
P75931	YCEM_ECOLI Putative oxidoreductase YceM OS=Escherichia coli (strain K12) OX=83333 GN=yceM PE=1 SV=1	6.832	33660	F217615.dat	Q26393_MS20-016_Ecoli_M-t14	199	18.9	4	4	7	44	3	4	2	3	3	3	2	5	2	2	1	2	4	4	4	0.892857	-1.12	-0.163499	0.514545	Red	1.125	1.125	0.169925	0.469123	Red	1.26	1.26	0.333424	0.218504	Red
P07649	TRUA_ECOLI tRNA pseudouridine synthase A OS=Escherichia coli (strain K12) OX=83333 GN=truA PE=1 SV=1	8.6831	30380	F217594.dat	Q26381_MS20-016_Ecoli_AN-t2	179	20	4	5	7	44	3	5	3	2	2	5	5	2	2	2	1	3	3	3	3	0.87395	-1.14423	-0.194378	0.557192	Red	0.941176	-1.0625	-0.0874628	0.717686	Red	1.07692	1.07692	0.106915	0.654005	Red
P0AC30	FTSX_ECOLI Cell division protein FtsX OS=Escherichia coli (strain K12) OX=83333 GN=ftsX PE=1 SV=1	9.07798	38519	F217614.dat	Q26392_MS20-016_Ecoli_AI-t13	163	8.8	3	4	7	44	5	3	3	3	4	3	1	1	1	1	3	4	4	5	3	0.666667	-1.5	-0.584963	0.0646405	Green	1.11111	1.11111	0.152003	0.469123	Red	1.66667	1.66667	0.736966	0.0122632	Blue
P0AEW6	INGK_ECOLI Inosine-guanosine kinase OS=Escherichia coli (strain K12) OX=83333 GN=gsk PE=1 SV=1	5.50158	48418	F217592.dat	Q26380_MS20-016_Ecoli_AE-t1	284	22.8	7	11	7	43	11	8	6	5	3	2	2	2	1	1	1	0	0	1	0	0.319328	-3.13158	-1.64689	0.0195632	Blue	0.147059	-6.8	-2.76553	0.0104815	Blue	0.460526	-2.17143	-1.11864	0.00420114	Blue
P76015	DHAK_ECOLI PEP-dependent dihydroxyacetone kinase, dihydroxyacetone-binding subunit DhaK OS=Escherichia coli (strain K12) OX=83333 GN=dhaK PE=1 SV=2	4.81539	38191	F217612.dat	Q26390_MS20-016_Ecoli_AH-t11	253	20.8	4	4	7	43	5	5	2	5	2	5	2	2	4	1	4	1	3	0	2	0.734694	-1.36111	-0.444785	0.183869	Red	0.47619	-2.1	-1.07039	0.0327836	Blue	0.648148	-1.54286	-0.625604	0.153793	Green
P10908	UGPQ_ECOLI Glycerophosphodiester phosphodiesterase, cytoplasmic OS=Escherichia coli (strain K12) OX=83333 GN=ugpQ PE=1 SV=1	6.0905	27392	F217612.dat	Q26390_MS20-016_Ecoli_AH-t11	154	21.5	4	4	7	42	2	1	1	6	2	1	3	4	3	4	4	1	2	4	4	1.14286	1.14286	0.192645	0.714271	Red	1.07143	1.07143	0.0995357	0.865853	Red	0.9375	-1.06667	-0.0931094	0.784643	Red
P75838	YCAO_ECOLI Ribosomal protein S12 methylthiotransferase accessory factor YcaO OS=Escherichia coli (strain K12) OX=83333 GN=ycaO PE=1 SV=2	4.37931	65610	F217592.dat	Q26380_MS20-016_Ecoli_AE-t1	270	16.9	6	7	7	41	7	3	4	4	2	4	3	2	3	3	2	2	1	0	1	0.675325	-1.48077	-0.566347	0.12823	Red	0.363636	-2.75	-1.45943	0.0193317	Blue	0.538462	-1.85714	-0.893085	0.013997	Blue
P0AEX5	KPPR_ECOLI Probable phosphoribulokinase OS=Escherichia coli (strain K12) OX=83333 GN=prkB PE=3 SV=1	6.17602	32323	F217612.dat	Q26390_MS20-016_Ecoli_AH-t11	317	29.1	5	5	7	40	2	1	2	1	2	3	3	3	4	4	5	2	3	3	2	1.77143	1.77143	0.824913	0.00266225	Blue	1.4	1.4	0.485427	0.0498253	Orange	0.790323	-1.26531	-0.339486	0.0790546	Red
P45470	YHBO_ECOLI Protein/nucleic acid deglycase 2 OS=Escherichia coli (strain K12) OX=83333 GN=yhbO PE=1 SV=2	5.26956	18847	F217612.dat	Q26390_MS20-016_Ecoli_AH-t11	245	40.7	5	7	7	40	0	0	0	1	6	5	5	4	6	6	7	0	0	0	0	5.25714	5.25714	2.39428	8.13398e-07	Blue	0.8	-1.25	-0.321928	0.391002	Red	0.152174	-6.57143	-2.71621	5.30932e-06	Blue
P75894	RUTE_ECOLI Probable malonic semialdehyde reductase RutE OS=Escherichia coli (strain K12) OX=83333 GN=rutE PE=1 SV=1	5.93342	21557	F217616.dat	Q26394_MS20-016_Ecoli_E-t15	441	50	7	10	7	38	0	0	0	0	0	0	0	0	0	0	0	9	9	10	10	1	1	0	0	Orange	10.5	10.5	3.39232	6.16718e-05	Blue	10.5	10.5	3.39232	6.16718e-05	Blue
P0A901	BLC_ECOLI Outer membrane lipoprotein Blc OS=Escherichia coli (strain K12) OX=83333 GN=blc PE=1 SV=1	8.88399	19839	F217613.dat	Q26391_MS20-016_Ecoli_AC-t12	233	31.6	5	5	7	37	2	2	1	1	1	1	1	2	2	1	2	5	4	5	7	0.971429	-1.02941	-0.0418202	0.846112	Red	2.5	2.5	1.32193	0.0048546	Blue	2.57353	2.57353	1.36375	0.00595122	Blue
P0AAH0	PSTB_ECOLI Phosphate import ATP-binding protein PstB OS=Escherichia coli (strain K12) OX=83333 GN=pstB PE=1 SV=2	6.12552	29009	F217614.dat	Q26392_MS20-016_Ecoli_AI-t13	222	24.5	4	5	7	37	1	4	0	3	0	3	3	1	0	1	2	4	5	5	5	0.809524	-1.23529	-0.304855	0.604939	Red	1.91667	1.91667	0.938599	0.0525529	Green	2.36765	2.36765	1.24345	0.000225016	Blue
A0A4S4PAH8	A0A4S4PAH8_ECOLI D-erythrose-4-phosphate dehydrogenase OS=Escherichia coli (strain K12) OX=83333 GN=epd PE=3 SV=1	6.15005	37177	F217595.dat	Q26382_MS20-016_Ecoli_AP-t3	166	10.6	4	7	7	37	4	6	7	3	2	2	1	2	1	1	3	1	1	1	2	0.452381	-2.21053	-1.14439	0.0311934	Blue	0.375	-2.66667	-1.41504	0.0221495	Blue	0.828947	-1.20635	-0.270648	0.253769	Red
P0AFH6	OPPC_ECOLI Oligopeptide transport system permease protein OppC OS=Escherichia coli (strain K12) OX=83333 GN=oppC PE=1 SV=1	5.43498	33000	F217612.dat	Q26390_MS20-016_Ecoli_AH-t11	219	8.3	4	6	7	35	4	1	0	0	4	3	4	5	4	4	6	0	0	0	0	2.34921	2.34921	1.23217	0.0414882	Blue	0.444444	-2.25	-1.16993	0.278319	Green	0.189189	-5.28571	-2.4021	2.1101e-05	Blue
P28861	FENR_ECOLI Flavodoxin/ferredoxin--NADP reductase OS=Escherichia coli (strain K12) OX=83333 GN=fpr PE=1 SV=4	6.17438	27733	F217596.dat	Q26383_MS20-016_Ecoli_H-t4	215	19	4	4	7	35	2	2	2	4	2	2	2	3	2	3	4	2	2	2	1	1.02041	1.02041	0.0291463	0.906907	Red	0.785714	-1.27273	-0.347923	0.244615	Red	0.77	-1.2987	-0.37707	0.0645095	Red
P33940	MQO_ECOLI Malate:quinone oxidoreductase OS=Escherichia coli (strain K12) OX=83333 GN=mqo PE=1 SV=2	6.49995	60192	F217595.dat	Q26382_MS20-016_Ecoli_AP-t3	161	12.2	4	4	7	34	3	3	4	3	1	2	4	2	0	1	0	4	3	2	2	0.571429	-1.75	-0.807355	0.0139211	Blue	0.882353	-1.13333	-0.180572	0.401243	Red	1.54412	1.54412	0.626783	0.0988112	Green
P0A7A2	GPMB_ECOLI Probable phosphoglycerate mutase GpmB OS=Escherichia coli (strain K12) OX=83333 GN=gpmB PE=3 SV=1	5.45456	24050	F217612.dat	Q26390_MS20-016_Ecoli_AH-t11	150	25.6	4	4	7	34	2	4	0	2	2	4	4	4	4	4	4	0	0	0	0	1.57143	1.57143	0.652077	0.123236	Green	0.333333	-3	-1.58496	0.0917211	Green	0.212121	-4.71429	-2.23704	1.27601e-05	Blue
P77212	RCLA_ECOLI Probable pyridine nucleotide-disulfide oxidoreductase RclA OS=Escherichia coli (strain K12) OX=83333 GN=rclA PE=2 SV=2	6.05528	48214	F217615.dat	Q26393_MS20-016_Ecoli_M-t14	244	13.4	5	6	7	33	2	1	1	2	0	1	1	2	0	2	0	7	4	6	4	0.742857	-1.34615	-0.428843	0.184494	Red	2.5	2.5	1.32193	0.0103327	Blue	3.36538	3.36538	1.75077	0.00493783	Blue
Q47083	CBL_ECOLI HTH-type transcriptional regulator cbl OS=Escherichia coli (strain K12) OX=83333 GN=cbl PE=1 SV=2	5.30938	35834	F217603.dat	Q26387_MS20-016_Ecoli_Z-t8	188	15.8	4	5	7	33	1	1	1	0	3	3	3	5	4	2	4	2	2	1	1	2.53061	2.53061	1.33949	0.000200981	Blue	1.42857	1.42857	0.514573	0.0981403	Red	0.564516	-1.77143	-0.824913	0.00266225	Blue
Q47005	NAC_ECOLI Nitrogen assimilation regulatory protein nac OS=Escherichia coli (strain K12) OX=83333 GN=nac PE=3 SV=1	7.01781	32814	F217603.dat	Q26387_MS20-016_Ecoli_Z-t8	275	23.6	6	6	7	31	0	0	0	0	4	7	1	6	0	0	0	2	5	4	2	3.57143	3.57143	1.8365	0.0670234	Green	4.25	4.25	2.08746	0.022669	Blue	1.19	1.19	0.250962	0.633398	Red
Q47622	SAPA_ECOLI Probable ABC transporter periplasmic-binding protein SapA OS=Escherichia coli (strain K12) OX=83333 GN=sapA PE=3 SV=1	6.84683	61526	F217593.dat	Q26386_MS20-016_Ecoli_R-t7	146	8	4	4	7	29	1	0	0	1	3	3	4	4	2	2	1	1	2	3	2	2.47619	2.47619	1.30812	0.00187848	Blue	2	2	1	0.0273393	Blue	0.807692	-1.2381	-0.308122	0.257051	Red
P0AB58	LAPB_ECOLI Lipopolysaccharide assembly protein B OS=Escherichia coli (strain K12) OX=83333 GN=lapB PE=1 SV=1	5.98786	44502	F217603.dat	Q26387_MS20-016_Ecoli_Z-t8	213	15.9	4	4	7	27	0	0	0	1	2	3	3	4	0	1	3	3	1	4	2	2.62857	2.62857	1.39428	0.00754224	Blue	2.8	2.8	1.48543	0.0327788	Blue	1.06522	1.06522	0.0911479	0.803941	Red
P17115	GUTQ_ECOLI Arabinose 5-phosphate isomerase GutQ OS=Escherichia coli (strain K12) OX=83333 GN=gutQ PE=1 SV=3	5.91941	34010	F217594.dat	Q26381_MS20-016_Ecoli_AN-t2	160	15.9	3	3	7	27	4	3	2	1	1	1	2	3	1	1	0	2	2	1	3	0.653061	-1.53125	-0.61471	0.162238	Green	0.857143	-1.16667	-0.222392	0.541229	Red	1.3125	1.3125	0.392317	0.229083	Red
P28306	MLTG_ECOLI Endolytic murein transglycosylase OS=Escherichia coli (strain K12) OX=83333 GN=mltG PE=1 SV=2	9.42026	38223	F217613.dat	Q26391_MS20-016_Ecoli_AC-t12	112	10	3	3	7	23	1	0	1	0	0	0	2	2	2	1	4	3	3	3	1	1.71429	1.71429	0.777608	0.110351	Green	2.33333	2.33333	1.22239	0.0191846	Blue	1.36111	1.36111	0.444785	0.236326	Red
P26365	AMIB_ECOLI N-acetylmuramoyl-L-alanine amidase AmiB OS=Escherichia coli (strain K12) OX=83333 GN=amiB PE=1 SV=2	9.31429	47956	F217616.dat	Q26394_MS20-016_Ecoli_E-t15	235	23.4	7	8	7	21	0	0	0	0	0	0	0	1	1	0	1	1	3	6	8	1.42857	1.42857	0.514573	0.0781407	Red	5.5	5.5	2.45943	0.0627721	Green	3.85	3.85	1.94486	0.0778746	Green
P08956	T1RK_ECOLI Type I restriction enzyme EcoKI R protein OS=Escherichia coli (strain K12) OX=83333 GN=hsdR PE=3 SV=3	5.66015	134012	F217594.dat	Q26381_MS20-016_Ecoli_AN-t2	155	5.6	5	5	7	20	4	5	2	3	4	2	0	0	0	0	0	0	0	0	0	0.412698	-2.42308	-1.27684	0.0179853	Blue	0.222222	-4.5	-2.16993	0.0123076	Blue	0.538462	-1.85714	-0.893085	0.199622	Green
P69811	PTFAH_ECOLI Multiphosphoryl transfer protein OS=Escherichia coli (strain K12) OX=83333 GN=fruB PE=1 SV=1	4.77404	39624	F217592.dat	Q26380_MS20-016_Ecoli_AE-t1	135	17	4	4	7	20	4	2	0	2	1	1	0	1	1	1	3	1	1	2	0	0.714286	-1.4	-0.485427	0.386501	Red	0.666667	-1.5	-0.584963	0.329487	Green	0.933333	-1.07143	-0.0995357	0.795853	Red
Q47146	FADE_ECOLI Acyl-coenzyme A dehydrogenase OS=Escherichia coli (strain K12) OX=83333 GN=fadE PE=2 SV=2	8.22136	89168	F217596.dat	Q26383_MS20-016_Ecoli_H-t4	173	6.8	5	5	7	18	1	0	1	5	0	1	0	0	1	1	1	2	2	1	2	0.571429	-1.75	-0.807355	0.368104	Green	1	1	0	1	Red	1.75	1.75	0.807355	0.00851138	Blue
P37690	ENVC_ECOLI Murein hydrolase activator EnvC OS=Escherichia coli (strain K12) OX=83333 GN=envC PE=1 SV=2	9.9096	46566	F217597.dat	Q26384_MS20-016_Ecoli_AA-t5	128	11.2	4	4	7	17	1	1	2	0	4	2	3	3	1	0	0	0	0	0	0	1.42857	1.42857	0.514573	0.265194	Red	0.5	-2	-1	0.0917211	Green	0.35	-2.85714	-1.51457	0.0205195	Blue
P16926	MREC_ECOLI Cell shape-determining protein MreC OS=Escherichia coli (strain K12) OX=83333 GN=mreC PE=1 SV=1	8.51488	39506	F217603.dat	Q26387_MS20-016_Ecoli_Z-t8	83	7.1	2	2	7	17	2	1	1	1	2	2	1	2	1	1	2	0	1	0	0	1.14286	1.14286	0.192645	0.351767	Red	0.555556	-1.8	-0.847997	0.0300197	Blue	0.486111	-2.05714	-1.04064	0.00486549	Blue
P13024	FDHE_ECOLI Protein FdhE OS=Escherichia coli (strain K12) OX=83333 GN=fdhE PE=1 SV=2	5.03315	34724	F217603.dat	Q26387_MS20-016_Ecoli_Z-t8	243	32.7	7	7	7	16	0	0	0	0	3	3	3	7	0	0	0	0	0	0	0	3.28571	3.28571	1.71621	0.0563555	Green	1	1	0	0	Orange	0.304348	-3.28571	-1.71621	0.0563555	Green
P0AET2	HDEB_ECOLI Acid stress chaperone HdeB OS=Escherichia coli (strain K12) OX=83333 GN=hdeB PE=1 SV=1	5.72706	12035	F217614.dat	Q26392_MS20-016_Ecoli_AI-t13	400	63.9	6	76	6	512	5	5	2	7	24	29	39	24	30	33	28	66	76	71	73	5.31677	5.31677	2.41055	2.53777e-06	Blue	12.6087	12.6087	3.65635	3.97035e-06	Blue	2.3715	2.3715	1.2458	7.38537e-07	Blue
P0A6F9	CH10_ECOLI 10 kDa chaperonin OS=Escherichia coli (strain K12) OX=83333 GN=groS PE=1 SV=1	5.14699	10381	F217593.dat	Q26386_MS20-016_Ecoli_R-t7	408	64.9	6	26	6	395	25	25	23	22	22	25	26	25	22	23	23	34	35	29	36	0.998557	-1.00145	-0.00208331	0.971526	Red	1.39394	1.39394	0.479168	0.00381488	Orange	1.39595	1.39595	0.481251	0.0044379	Orange
P0AG63	RS17_ECOLI 30S ribosomal protein S17 OS=Escherichia coli (strain K12) OX=83333 GN=rpsQ PE=1 SV=2	9.64047	9698	F217592.dat	Q26380_MS20-016_Ecoli_AE-t1	295	70.2	6	33	6	329	33	23	23	26	21	17	18	21	23	15	20	19	21	23	26	0.74443	-1.34331	-0.425792	0.0512472	Red	0.853211	-1.17204	-0.229026	0.210503	Red	1.14613	1.14613	0.196767	0.155072	Red
P0A7L8	RL27_ECOLI 50S ribosomal protein L27 OS=Escherichia coli (strain K12) OX=83333 GN=rpmA PE=1 SV=2	10.5849	9119	F217594.dat	Q26381_MS20-016_Ecoli_AN-t2	304	50.6	6	20	6	278	22	20	18	19	15	16	15	16	19	19	18	17	23	21	20	0.860585	-1.162	-0.21661	0.0341139	Orange	1.0241	1.0241	0.0343515	0.753842	Red	1.19	1.19	0.250962	0.0646061	Red
P69411	RCSF_ECOLI Outer membrane lipoprotein RcsF OS=Escherichia coli (strain K12) OX=83333 GN=rcsF PE=1 SV=1	9.35161	14154	F217613.dat	Q26391_MS20-016_Ecoli_AC-t12	492	61.2	6	15	6	206	11	10	8	11	14	13	14	15	18	15	15	15	17	14	16	1.44156	1.44156	0.527629	0.0011798	Orange	1.5	1.5	0.584963	0.00124532	Blue	1.04054	1.04054	0.0573332	0.486061	Red
P0A9K9	SLYD_ECOLI FKBP-type peptidyl-prolyl cis-trans isomerase SlyD OS=Escherichia coli (strain K12) OX=83333 GN=slyD PE=1 SV=1	4.85618	20840	F217597.dat	Q26384_MS20-016_Ecoli_AA-t5	347	37.2	5	15	6	204	13	10	12	12	15	16	17	15	15	14	18	13	13	10	11	1.31092	1.31092	0.390584	0.00192403	Orange	1	1	0	1	Red	0.762821	-1.31092	-0.390584	0.00504834	Orange
P0A6G7	CLPP_ECOLI ATP-dependent Clp protease proteolytic subunit OS=Escherichia coli (strain K12) OX=83333 GN=clpP PE=1 SV=1	5.52249	23172	F217597.dat	Q26384_MS20-016_Ecoli_AA-t5	389	32.9	5	13	6	183	9	13	8	10	13	12	13	13	13	12	15	11	12	14	15	1.27273	1.27273	0.347923	0.0626592	Red	1.27273	1.27273	0.347923	0.0794193	Red	1	1	0	1	Red
P0ADZ7	YAJC_ECOLI Sec translocon accessory complex subunit YajC OS=Escherichia coli (strain K12) OX=83333 GN=yajC PE=1 SV=1	9.57167	11879	F217614.dat	Q26392_MS20-016_Ecoli_AI-t13	288	27.3	5	12	6	166	9	11	11	10	10	12	12	11	11	11	12	10	12	12	12	1.09206	1.09206	0.127057	0.120195	Red	1.11111	1.11111	0.152003	0.121072	Red	1.01744	1.01744	0.0249464	0.72503	Red
P77717	YBAY_ECOLI Uncharacterized lipoprotein YbaY OS=Escherichia coli (strain K12) OX=83333 GN=ybaY PE=1 SV=1	7.86636	19419	F217611.dat	Q26389_MS20-016_Ecoli_I-t10	434	52.1	5	13	6	160	7	5	8	7	11	12	11	12	14	13	11	11	9	14	15	1.67742	1.67742	0.746243	0.000509425	Blue	1.70968	1.70968	0.773724	0.0203126	Blue	1.01923	1.01923	0.0274807	0.871839	Red
P0AFL3	PPIA_ECOLI Peptidyl-prolyl cis-trans isomerase A OS=Escherichia coli (strain K12) OX=83333 GN=ppiA PE=1 SV=1	8.8044	20418	F217614.dat	Q26392_MS20-016_Ecoli_AI-t13	330	52.6	6	16	6	158	10	10	11	14	9	9	7	9	8	9	7	13	16	14	12	0.758017	-1.31923	-0.399697	0.0444342	Orange	1.20408	1.20408	0.267933	0.0980436	Red	1.58846	1.58846	0.66763	0.00384386	Blue
P0AG18	PURE_ECOLI N5-carboxyaminoimidazole ribonucleotide mutase OS=Escherichia coli (strain K12) OX=83333 GN=purE PE=1 SV=2	6.03841	17769	F217616.dat	Q26394_MS20-016_Ecoli_E-t15	379	47.9	5	10	6	142	8	10	8	9	9	10	11	8	10	8	12	8	11	10	10	1.0989	1.0989	0.136062	0.226395	Red	1.10256	1.10256	0.140863	0.255975	Red	1.00333	1.00333	0.00480099	0.967441	Red
P0AG86	SECB_ECOLI Protein-export protein SecB OS=Escherichia coli (strain K12) OX=83333 GN=secB PE=1 SV=1	4.26471	17266	F217594.dat	Q26381_MS20-016_Ecoli_AN-t2	366	37.4	4	9	6	142	9	9	8	9	8	8	7	7	8	9	9	12	14	13	12	0.923077	-1.08333	-0.115477	0.0921535	Red	1.41026	1.41026	0.495957	0.00107986	Orange	1.52778	1.52778	0.611435	0.000245169	Blue
P0AC69	GLRX4_ECOLI Glutaredoxin 4 OS=Escherichia coli (strain K12) OX=83333 GN=grxD PE=1 SV=1	4.74981	12870	F217597.dat	Q26384_MS20-016_Ecoli_AA-t5	341	58.3	6	9	6	120	9	8	8	8	9	6	5	8	8	8	7	9	10	7	10	0.895753	-1.11638	-0.158827	0.133119	Red	1.08108	1.08108	0.112475	0.377563	Red	1.2069	1.2069	0.271302	0.0971428	Red
P0A998	FTNA_ECOLI Bacterial non-heme ferritin OS=Escherichia coli (strain K12) OX=83333 GN=ftnA PE=1 SV=1	4.76785	19411	F217594.dat	Q26381_MS20-016_Ecoli_AN-t2	271	40.6	5	12	6	115	11	12	11	7	5	5	3	4	5	4	6	11	12	10	9	0.495238	-2.01923	-1.01381	0.0102096	Blue	1.02222	1.02222	0.0317089	0.853434	Red	2.0641	2.0641	1.04551	0.000494892	Blue
P30137	THIE_ECOLI Thiamine-phosphate synthase OS=Escherichia coli (strain K12) OX=83333 GN=thiE PE=1 SV=1	5.53921	23001	F217592.dat	Q26380_MS20-016_Ecoli_AE-t1	334	46.9	6	9	6	114	9	9	10	8	8	6	7	5	5	4	6	8	9	10	10	0.685714	-1.45833	-0.544321	0.000989205	Orange	1.025	1.025	0.0356239	0.705184	Red	1.49479	1.49479	0.579944	0.00113132	Orange
[truncated: 1,047 more rows]
