# Supplementary material for: Integrated multi-omics unveil the impact of H-phosphinic analogs of glutamate and α-ketoglutarate on Escherichia coli metabolism
Source: J Biol Chem. 2024 Sep 21;300(10):107803. doi: 10.1016/j.jbc.2024.107803 (PMC11533085; doi:10.1016/j.jbc.2024.107803)
Supplement: Supplementary Table S3 [file mmc4.xlsx]

## Sheet: GO L-Glu-γ-PH vs control UP
Analysis Type:	PANTHER Overrepresentation Test (Released 20220712)
Annotation Version and Release Date:	GO Ontology database DOI: 10.5281/zenodo.6799722 Released 2022-07-01
Analyzed List:	L-Glu-γ-PH vs control UP (Escherichia coli)
Reference List:	Escherichia coli (all genes in database)
Test Type:	FISHER
Correction:	FDR
GO biological process complete	Escherichia coli - REFLIST (4392)	L-Glu-γ-PH vs control UP (280)	L-Glu-γ-PH vs control UP (expected)	L-Glu-γ-PH vs control UP (over/under)	L-Glu-γ-PH vs control UP (fold Enrichment)	L-Glu-γ-PH vs control UP (raw P-value)	L-Glu-γ-PH vs control UP (FDR)
glutamate metabolic process (GO:0006536)	19	9	1.21	+	7.43	2.21E-05	3.46E-02
pyrimidine-containing compound metabolic process (GO:0072527)	62	17	3.95	+	4.30	2.78E-06	8.70E-03

## Sheet: GO L-Glu-γ-PH vs control DOWN
Analysis Type:	PANTHER Overrepresentation Test (Released 20220712)
Annotation Version and Release Date:	GO Ontology database DOI: 10.5281/zenodo.6799722 Released 2022-07-01
Analyzed List:	L-Glu-γ-PH vs control DOWN (Escherichia coli)
Reference List:	Escherichia coli (all genes in database)
Test Type:	FISHER
Correction:	FDR
GO biological process complete	Escherichia coli - REFLIST (4392)	L-Glu-γ-PH vs control DOWN (146)	L-Glu-γ-PH vs control DOWN (expected)	L-Glu-γ-PH vs control DOWN (over/under)	L-Glu-γ-PH vs control DOWN (fold Enrichment)	L-Glu-γ-PH vs control DOWN (raw P-value)	L-Glu-γ-PH vs control DOWN (FDR)
detection of chemical stimulus (GO:0009593)	3	3	.10	+	30.08	6.08E-04	3.46E-02
regulation of chemotaxis (GO:0050920)	4	4	.13	+	30.08	6.51E-05	5.23E-03
isoleucine biosynthetic process (GO:0009097)	15	8	.50	+	16.04	3.09E-07	6.45E-05
isoleucine metabolic process (GO:0006549)	15	8	.50	+	16.04	3.09E-07	6.05E-05
leucine biosynthetic process (GO:0009098)	8	4	.27	+	15.04	4.16E-04	2.72E-02
leucine metabolic process (GO:0006551)	8	4	.27	+	15.04	4.16E-04	2.66E-02
valine biosynthetic process (GO:0009099)	13	6	.43	+	13.88	1.92E-05	2.08E-03
lysine biosynthetic process via diaminopimelate (GO:0009089)	13	6	.43	+	13.88	1.92E-05	2.01E-03
taxis (GO:0042330)	26	12	.86	+	13.88	1.03E-09	3.24E-06
chemotaxis (GO:0006935)	26	12	.86	+	13.88	1.03E-09	1.62E-06
locomotion (GO:0040011)	26	12	.86	+	13.88	1.03E-09	1.08E-06
diaminopimelate metabolic process (GO:0046451)	13	6	.43	+	13.88	1.92E-05	1.94E-03
valine metabolic process (GO:0006573)	13	6	.43	+	13.88	1.92E-05	1.88E-03
beta-glucan metabolic process (GO:0051273)	11	5	.37	+	13.67	1.06E-04	7.69E-03
cellulose metabolic process (GO:0030243)	9	4	.30	+	13.37	5.86E-04	3.47E-02
branched-chain amino acid biosynthetic process (GO:0009082)	26	11	.86	+	12.73	1.09E-08	6.86E-06
branched-chain amino acid metabolic process (GO:0009081)	26	11	.86	+	12.73	1.09E-08	5.71E-06
beta-glucan biosynthetic process (GO:0051274)	10	4	.33	+	12.03	8.00E-04	4.25E-02
lysine biosynthetic process (GO:0009085)	15	6	.50	+	12.03	3.64E-05	3.46E-03
tricarboxylic acid cycle (GO:0006099)	29	11	.96	+	11.41	2.72E-08	1.07E-05
lysine metabolic process (GO:0006553)	22	8	.73	+	10.94	3.04E-06	4.54E-04
glucan biosynthetic process (GO:0009250)	19	6	.63	+	9.50	1.07E-04	7.61E-03
glucan metabolic process (GO:0044042)	26	8	.86	+	9.26	8.46E-06	1.15E-03
cellular glucan metabolic process (GO:0006073)	25	7	.83	+	8.42	5.29E-05	4.61E-03
aspartate family amino acid biosynthetic process (GO:0009067)	36	9	1.20	+	7.52	9.51E-06	1.24E-03
regulation of locomotion (GO:0040012)	25	6	.83	+	7.22	3.79E-04	2.53E-02
aspartate family amino acid metabolic process (GO:0009066)	64	13	2.13	+	6.11	7.24E-07	1.33E-04
aerobic respiration (GO:0009060)	59	11	1.96	+	5.61	1.11E-05	1.39E-03
alpha-amino acid biosynthetic process (GO:1901607)	120	19	3.99	+	4.76	6.00E-08	2.09E-05
cellular amino acid biosynthetic process (GO:0008652)	144	19	4.79	+	3.97	7.78E-07	1.35E-04
alpha-amino acid metabolic process (GO:1901605)	198	25	6.58	+	3.80	2.48E-08	1.11E-05
dicarboxylic acid metabolic process (GO:0043648)	97	11	3.22	+	3.41	6.19E-04	3.46E-02
polysaccharide metabolic process (GO:0005976)	134	14	4.45	+	3.14	2.45E-04	1.67E-02
cellular amino acid metabolic process (GO:0006520)	260	27	8.64	+	3.12	2.64E-07	5.92E-05
response to external stimulus (GO:0009605)	164	17	5.45	+	3.12	5.62E-05	4.76E-03
cellular polysaccharide biosynthetic process (GO:0033692)	118	12	3.92	+	3.06	8.58E-04	4.48E-02
cellular polysaccharide metabolic process (GO:0044264)	129	13	4.29	+	3.03	5.65E-04	3.40E-02
energy derivation by oxidation of organic compounds (GO:0015980)	130	13	4.32	+	3.01	6.04E-04	3.51E-02
carbohydrate biosynthetic process (GO:0016051)	150	14	4.99	+	2.81	7.04E-04	3.87E-02
carboxylic acid biosynthetic process (GO:0046394)	208	19	6.91	+	2.75	9.84E-05	7.52E-03
organic acid biosynthetic process (GO:0016053)	209	19	6.95	+	2.73	1.04E-04	7.79E-03
nucleobase-containing small molecule metabolic process (GO:0055086)	242	19	8.04	+	2.36	7.54E-04	4.07E-02
small molecule biosynthetic process (GO:0044283)	311	24	10.34	+	2.32	1.49E-04	1.04E-02
carboxylic acid metabolic process (GO:0019752)	510	37	16.95	+	2.18	6.58E-06	9.38E-04
oxoacid metabolic process (GO:0043436)	534	37	17.75	+	2.08	1.88E-05	2.10E-03
organic acid metabolic process (GO:0006082)	545	37	18.12	+	2.04	3.92E-05	3.62E-03
small molecule metabolic process (GO:0044281)	884	58	29.39	+	1.97	1.13E-07	3.54E-05
phosphorus metabolic process (GO:0006793)	481	31	15.99	+	1.94	4.35E-04	2.67E-02
organonitrogen compound biosynthetic process (GO:1901566)	522	33	17.35	+	1.90	4.23E-04	2.65E-02
cellular biosynthetic process (GO:0044249)	889	51	29.55	+	1.73	6.44E-05	5.31E-03
organic substance biosynthetic process (GO:1901576)	911	52	30.28	+	1.72	4.88E-05	4.37E-03
organonitrogen compound metabolic process (GO:1901564)	1003	57	33.34	+	1.71	1.58E-05	1.83E-03
biosynthetic process (GO:0009058)	926	52	30.78	+	1.69	8.33E-05	6.53E-03
primary metabolic process (GO:0044238)	1733	90	57.61	+	1.56	1.16E-07	3.30E-05
cellular metabolic process (GO:0044237)	1972	95	65.55	+	1.45	1.74E-06	2.72E-04
metabolic process (GO:0008152)	2205	103	73.30	+	1.41	1.22E-06	2.01E-04
organic substance metabolic process (GO:0071704)	1993	93	66.25	+	1.40	1.42E-05	1.71E-03
cellular process (GO:0009987)	2972	130	98.80	+	1.32	3.67E-09	2.88E-06
biological_process (GO:0008150)	3408	137	113.29	+	1.21	2.23E-07	5.37E-05
Unclassified (UNCLASSIFIED)	984	9	32.71	-	.28	2.23E-07	5.82E-05

## Sheet: GO α-KG-γ-PH vs control DOWN
Analysis Type:	PANTHER Overrepresentation Test (Released 20220712)
Annotation Version and Release Date:	GO Ontology database DOI: 10.5281/zenodo.6799722 Released 2022-07-01
Analyzed List:	α-KG-γ-PH vs control UP (Escherichia coli)
Reference List:	Escherichia coli (all genes in database)
Test Type:	FISHER
Correction:	FDR
GO biological process complete	Escherichia coli - REFLIST (4392)	α-KG-γ-PH vs control UP (264)	α-KG-γ-PH vs control UP (expected)	α-KG-γ-PH vs control UP (over/under)	α-KG-γ-PH vs control UP (fold Enrichment)	α-KG-γ-PH vs control UP (raw P-value)	α-KG-γ-PH vs control UP (FDR)
dTDP-rhamnose biosynthetic process (GO:0019305)	4	4	0.24	+	16.64	0.00059	0.0234
aerotaxis (GO:0009454)	4	4	0.24	+	16.64	0.00059	0.0231
energy taxis (GO:0009453)	4	4	0.24	+	16.64	0.00059	0.0228
regulation of chemotaxis (GO:0050920)	4	4	0.24	+	16.64	0.00059	0.0226
dTDP-rhamnose metabolic process (GO:0046383)	4	4	0.24	+	16.64	0.00059	0.0223
O antigen metabolic process (GO:0046402)	7	5	0.42	+	11.88	0.000321	0.0171
'de novo' UMP biosynthetic process (GO:0044205)	7	5	0.42	+	11.88	0.000321	0.0168
O antigen biosynthetic process (GO:0009243)	7	5	0.42	+	11.88	0.000321	0.0165
siderophore transmembrane transport (GO:0044718)	9	6	0.54	+	11.09	0.000102	0.00626
positive regulation of protein modification process (GO:0031401)	6	4	0.36	+	11.09	0.00162	0.0461
'de novo' pyrimidine nucleobase biosynthetic process (GO:0006207)	9	5	0.54	+	9.24	0.00074	0.0273
pyrimidine ribonucleoside monophosphate biosynthetic process (GO:0009174)	10	5	0.6	+	8.32	0.00106	0.0342
pyrimidine ribonucleoside monophosphate metabolic process (GO:0009173)	12	6	0.72	+	8.32	0.000327	0.0165
taxis (GO:0042330)	26	13	1.56	+	8.32	1.01e-07	1.13e-05
chemotaxis (GO:0006935)	26	13	1.56	+	8.32	1.01e-07	1.09e-05
UMP metabolic process (GO:0046049)	12	6	0.72	+	8.32	0.000327	0.0163
UMP biosynthetic process (GO:0006222)	10	5	0.6	+	8.32	0.00106	0.0339
regulation of protein modification process (GO:0031399)	10	5	0.6	+	8.32	0.00106	0.0335
locomotion (GO:0040011)	26	13	1.56	+	8.32	1.01e-07	1.05e-05
'de novo' IMP biosynthetic process (GO:0006189)	12	6	0.72	+	8.32	0.000327	0.016
histidine biosynthetic process (GO:0000105)	10	5	0.6	+	8.32	0.00106	0.0332
histidine metabolic process (GO:0006547)	10	5	0.6	+	8.32	0.00106	0.0328
IMP biosynthetic process (GO:0006188)	15	7	0.9	+	7.76	0.000142	0.00825
siderophore transport (GO:0015891)	13	6	0.78	+	7.68	0.000455	0.0204
lysine biosynthetic process via diaminopimelate (GO:0009089)	13	6	0.78	+	7.68	0.000455	0.0201
pyrimidine nucleobase biosynthetic process (GO:0019856)	13	6	0.78	+	7.68	0.000455	0.0198
diaminopimelate metabolic process (GO:0046451)	13	6	0.78	+	7.68	0.000455	0.0195
pyrimidine ribonucleotide biosynthetic process (GO:0009220)	13	6	0.78	+	7.68	0.000455	0.0193
IMP metabolic process (GO:0046040)	16	7	0.96	+	7.28	0.000195	0.0109
pyrimidine ribonucleotide metabolic process (GO:0009218)	16	7	0.96	+	7.28	0.000195	0.0107
tricarboxylic acid cycle (GO:0006099)	29	12	1.74	+	6.88	1.55e-06	0.000139
arginine biosynthetic process (GO:0006526)	15	6	0.9	+	6.65	0.000826	0.0294
lysine biosynthetic process (GO:0009085)	15	6	0.9	+	6.65	0.000826	0.0291
iron ion transmembrane transport (GO:0034755)	15	6	0.9	+	6.65	0.000826	0.0288
methionine biosynthetic process (GO:0009086)	16	6	0.96	+	6.24	0.00108	0.0333
methionine metabolic process (GO:0006555)	16	6	0.96	+	6.24	0.00108	0.033
nucleobase biosynthetic process (GO:0046112)	19	7	1.14	+	6.13	0.000451	0.0205
aspartate family amino acid biosynthetic process (GO:0009067)	36	13	2.16	+	6.01	1.95e-06	0.000169
pyrimidine nucleoside monophosphate metabolic process (GO:0009129)	17	6	1.02	+	5.87	0.0014	0.0409
NADP+ metabolic process (GO:0006739)	17	6	1.02	+	5.87	0.0014	0.0405
ribonucleoside monophosphate biosynthetic process (GO:0009156)	35	12	2.1	+	5.7	7.55e-06	0.000607
ribonucleoside monophosphate metabolic process (GO:0009161)	38	13	2.28	+	5.69	3.18e-06	0.000263
glutamine family amino acid biosynthetic process (GO:0009084)	27	9	1.62	+	5.55	0.000128	0.00759
alditol catabolic process (GO:0019405)	18	6	1.08	+	5.55	0.00178	0.0497
pyrimidine nucleotide biosynthetic process (GO:0006221)	21	7	1.26	+	5.55	0.000735	0.0274
tetrahydrofolate metabolic process (GO:0046653)	18	6	1.08	+	5.55	0.00178	0.0492
serine family amino acid biosynthetic process (GO:0009070)	25	8	1.5	+	5.32	0.000385	0.0183
pyrimidine nucleotide metabolic process (GO:0006220)	25	8	1.5	+	5.32	0.000385	0.018
purine ribonucleoside monophosphate biosynthetic process (GO:0009168)	22	7	1.32	+	5.29	0.000923	0.0315
purine nucleoside monophosphate biosynthetic process (GO:0009127)	22	7	1.32	+	5.29	0.000923	0.0311
purine ribonucleoside monophosphate metabolic process (GO:0009167)	23	7	1.38	+	5.06	0.00115	0.0342
purine nucleoside monophosphate metabolic process (GO:0009126)	23	7	1.38	+	5.06	0.00115	0.0339
nucleoside monophosphate biosynthetic process (GO:0009124)	40	12	2.4	+	4.99	2.31e-05	0.00165
alpha-amino acid biosynthetic process (GO:1901607)	120	34	7.21	+	4.71	1.98e-12	1.03e-09
cellular amino acid biosynthetic process (GO:0008652)	144	40	8.66	+	4.62	3.04e-14	4.77e-11
nucleoside monophosphate metabolic process (GO:0009123)	47	13	2.83	+	4.6	2.18e-05	0.00159
pyrimidine-containing compound biosynthetic process (GO:0072528)	37	10	2.22	+	4.5	0.000231	0.0125
serine family amino acid metabolic process (GO:0009069)	45	12	2.7	+	4.44	6.13e-05	0.00392
iron coordination entity transport (GO:1901678)	39	10	2.34	+	4.27	0.000332	0.016
aerobic respiration (GO:0009060)	59	15	3.55	+	4.23	1.2e-05	0.000937
ribonucleotide biosynthetic process (GO:0009260)	60	15	3.61	+	4.16	1.42e-05	0.00109
iron ion homeostasis (GO:0055072)	40	10	2.4	+	4.16	0.000395	0.0182
pyridine-containing compound metabolic process (GO:0072524)	41	10	2.46	+	4.06	0.000467	0.0195
ribose phosphate biosynthetic process (GO:0046390)	63	15	3.79	+	3.96	2.33e-05	0.00162
aspartate family amino acid metabolic process (GO:0009066)	64	15	3.85	+	3.9	2.73e-05	0.00186
carboxylic acid biosynthetic process (GO:0046394)	208	47	12.5	+	3.76	1.02e-13	7.96e-11
ribonucleotide metabolic process (GO:0009259)	93	21	5.59	+	3.76	1.1e-06	0.000102
dicarboxylic acid biosynthetic process (GO:0043650)	40	9	2.4	+	3.74	0.00146	0.0421
organic acid biosynthetic process (GO:0016053)	209	47	12.56	+	3.74	1.18e-13	7.43e-11
iron ion transport (GO:0006826)	50	11	3.01	+	3.66	0.000523	0.0216
purine nucleotide biosynthetic process (GO:0006164)	50	11	3.01	+	3.66	0.000523	0.0213
transition metal ion homeostasis (GO:0055076)	50	11	3.01	+	3.66	0.000523	0.021
cellular transition metal ion homeostasis (GO:0046916)	41	9	2.46	+	3.65	0.0017	0.048
purine ribonucleotide biosynthetic process (GO:0009152)	46	10	2.77	+	3.62	0.00101	0.0334
ribose phosphate metabolic process (GO:0019693)	99	21	5.95	+	3.53	2.64e-06	0.000224
metal ion homeostasis (GO:0055065)	53	11	3.19	+	3.45	0.000799	0.0291
purine-containing compound biosynthetic process (GO:0072522)	54	11	3.25	+	3.39	0.000914	0.0315
purine ribonucleotide metabolic process (GO:0009150)	76	15	4.57	+	3.28	0.00015	0.00855
dicarboxylic acid metabolic process (GO:0043648)	97	19	5.83	+	3.26	2.16e-05	0.00161
purine nucleotide metabolic process (GO:0006163)	82	16	4.93	+	3.25	0.000102	0.00637
nucleotide metabolic process (GO:0009117)	159	31	9.56	+	3.24	5.16e-08	6.47e-06
pyrimidine-containing compound metabolic process (GO:0072527)	62	12	3.73	+	3.22	0.000802	0.0289
alpha-amino acid metabolic process (GO:1901605)	198	38	11.9	+	3.19	1.97e-09	2.95e-07
nucleoside phosphate metabolic process (GO:0006753)	163	31	9.8	+	3.16	8.49e-08	1.02e-05
small molecule biosynthetic process (GO:0044283)	311	59	18.69	+	3.16	3.77e-14	3.94e-11
nucleotide biosynthetic process (GO:0009165)	96	18	5.77	+	3.12	5.91e-05	0.00394
nucleoside phosphate biosynthetic process (GO:1901293)	96	18	5.77	+	3.12	5.91e-05	0.00386
cellular amino acid metabolic process (GO:0006520)	260	48	15.63	+	3.07	3.41e-11	1.07e-08
nucleobase-containing small molecule metabolic process (GO:0055086)	242	39	14.55	+	2.68	1.31e-07	1.32e-05
organophosphate metabolic process (GO:0019637)	290	44	17.43	+	2.52	9.24e-08	1.07e-05
organonitrogen compound biosynthetic process (GO:1901566)	522	75	31.38	+	2.39	3.43e-12	1.54e-09
carboxylic acid metabolic process (GO:0019752)	510	72	30.66	+	2.35	2.06e-11	7.16e-09
organophosphate biosynthetic process (GO:0090407)	192	27	11.54	+	2.34	0.000117	0.00706
oxoacid metabolic process (GO:0043436)	534	72	32.1	+	2.24	1.72e-10	3.59e-08
small molecule metabolic process (GO:0044281)	884	118	53.14	+	2.22	3.79e-18	1.19e-14
organic acid metabolic process (GO:0006082)	545	72	32.76	+	2.2	4.6e-10	9e-08
phosphate-containing compound metabolic process (GO:0006796)	460	60	27.65	+	2.17	2.84e-08	3.71e-06
phosphorus metabolic process (GO:0006793)	481	60	28.91	+	2.08	1.55e-07	1.51e-05
cellular biosynthetic process (GO:0044249)	889	98	53.44	+	1.83	8.96e-10	1.48e-07
organic substance biosynthetic process (GO:1901576)	911	100	54.76	+	1.83	7.23e-10	1.33e-07
biosynthetic process (GO:0009058)	926	101	55.66	+	1.81	8.76e-10	1.53e-07
organonitrogen compound metabolic process (GO:1901564)	1003	109	60.29	+	1.81	1.36e-10	3.05e-08
aromatic compound biosynthetic process (GO:0019438)	369	39	22.18	+	1.76	0.00102	0.0333
carbohydrate derivative metabolic process (GO:1901135)	395	41	23.74	+	1.73	0.000987	0.0329
primary metabolic process (GO:0044238)	1733	159	104.17	+	1.53	4.44e-11	1.26e-08
nitrogen compound metabolic process (GO:0006807)	1547	135	92.99	+	1.45	3.16e-07	3e-05
organic substance metabolic process (GO:0071704)	1993	171	119.8	+	1.43	1.07e-09	1.68e-07
cellular aromatic compound metabolic process (GO:0006725)	913	78	54.88	+	1.42	0.00111	0.0334
cellular metabolic process (GO:0044237)	1972	167	118.54	+	1.41	7.71e-09	1.05e-06
metabolic process (GO:0008152)	2205	181	132.54	+	1.37	5.83e-09	8.3e-07
cellular process (GO:0009987)	2972	228	178.64	+	1.28	1.16e-11	4.55e-09
biological_process (GO:0008150)	3408	245	204.85	+	1.2	1.32e-10	3.46e-08
Unclassified (UNCLASSIFIED)	984	19	59.15	-	0.32	1.32e-10	3.19e-08
DNA recombination (GO:0006310)	117	0	7.03	-	< 0.01	0.0018	0.0495
