# Supplementary material for: Integrated multi-omics unveil the impact of H-phosphinic analogs of glutamate and α-ketoglutarate on Escherichia coli metabolism
Source: J Biol Chem. 2024 Sep 21;300(10):107803. doi: 10.1016/j.jbc.2024.107803 (PMC11533085; doi:10.1016/j.jbc.2024.107803)
Supplement: Supplementary Table S4 [file mmc5.xlsx]

## Sheet: Proteins and metabolites
#Protein Uniprot ID	#Entrez ID	#T-fold	PatternLab Class		#Metabolites significantly altered	#KEGG ID	#Fold change
P76128	946052	53.5714	Blue		4-Aminobutyrate	C00334	2.91222
P0AC55	945087	37.619	Blue		AMP	C00020	2.18947
P77674	945876	36.4286	Blue		Aspartate	C00049	10
P76108	946005	28.9143	Blue		ATP	C00002	1.4688
P77581	946255	20.4898	Blue		Choline	C00114	0.529378
P69681	945084	11.1429	Blue		Citrate	C00158	1.632
P76329	946472	9.28571	Blue		Cytidine	C00475	10
P37637	948030	7.85714	Blue		Fumarate	C00122	0.322493
P75791	945439	7.57143	Blue		Glutamine	C00064	1.46064
P09551	949030	6.72941	Blue		Glutathione	C00051	4.65649
P37636	948031	6.65934	Blue		Glycine	C00037	1.41841
P0AET5	948024	5.71429	Blue		Histidine	C00135	0.638771
P0AET2	948026	5.31677	Blue		Hydroxyacetone	C05235	0.548942
P45470	947666	5.25714	Blue		Inosine	C00294	1.47944
P0AES9	948025	5.23077	Blue		Isoleucine	C00407	0.664726
P76217	946260	5.14286	Blue		N-Acetyl-L-alanine	C04341	0.526606
P76641	947366	5.14286	Blue		N-Acetylputrescine	C02714	0.563533
P63235	946057	5.02256	Blue		NAD+	C00003	1.4537
P0ABD3	947839	4.89796	Blue		NADH	C00004	0.482361
P75898	945643	4.85714	Blue		O-Acetylcholine	C01996	0.525031
P69908	948027	4.83117	Blue		sn-Glycero-3-phosphocholine	C00670	0.529492
P07102	946206	4.70588	Blue		Succinate	C00042	0.706768
P69910	946058	4.65198	Blue		dTTP	C00459	2.46748
P39408	2847741	4.57143	Blue		Tyrosine	C00082	0.748346
P39407	948906	4.25397	Blue		Uracil	C00106	10
P0A6L4	947742	4.21429	Blue		Valine	C00183	0.276799
P21179	946234	4.13081	Blue
P21367	945512	4	Blue
P22256	948067	3.9619	Blue
P25894	945173	3.94805	Blue
P75691	944975	3.82011	Blue
P0AAE0	948725	3.71429	Blue
P0A9C5	948370	3.55556	Blue
P31677	946405	3.46667	Blue
P77622	946020	3.42857	Blue
P76216	946259	3.42857	Blue
P0ABB8	948778	3.41176	Blue
P31678	946406	3.37143	Blue
P0A7M9	948425	3.21429	Blue
P0AA82	944994	3.14286	Blue
P0A698	948559	3.08571	Blue
P36659	947572	2.99379	Blue
P0AFJ1	948621	2.93878	Blue
P0AFB8	948361	2.91005	Blue
P77756	947034	2.85714	Blue
P0A8U6	948435	2.85714	Blue
P31133	945480	2.83398	Blue
P37313	948056	2.82857	Blue
P0AFB5	948360	2.8	Blue
P20099	946915	2.78571	Blue
P65292	947276	2.77551	Blue
P03023	945007	2.74286	Blue
P0A812	946371	2.74286	Blue
P0AAT9	945252	2.71429	Blue
P0AE37	946261	2.71429	Blue
P21369	946276	2.71429	Blue
P0A8W0	945468	2.69388	Blue
P25524	944996	2.67937	Blue
P27249	944863	2.66122	Blue
P0AB58	944858	2.62857	Blue
P0A8D0	947437	2.62857	Blue
P27250	948802	2.61224	Blue
Q59385	946106	2.58201	Blue
P77562	945038	2.57143	Blue
P0ACM2	946087	2.57143	Blue
P31063	949082	2.53968	Blue
Q47083	946502	2.53061	Blue
P76035	945859	2.51429	Blue
P0C0L7	948626	2.51429	Blue
P37645	948043	2.4898	Blue
P76243	945675	2.47619	Blue
Q47622	945873	2.47619	Blue
P0A7F3	948763	2.4556	Blue
P0AAV4	945311	2.42857	Blue
P77211	946288	2.42857	Blue
P0C8J8	946641	2.41475	Blue
P76223	946271	2.4	Blue
P69425	948319	2.38095	Blue
P37194	948022	2.37267	Blue
P33368	949126	2.35714	Blue
P0AFH6	945810	2.34921	Blue
P32131	948362	2.34921	Blue
P0AG20	947244	2.30952	Blue
P06971	944856	2.29206	Blue
P25738	945612	2.28571	Blue
P77795	946007	2.28571	Blue
P33360	946659	2.28571	Blue
P21362	947133	2.28571	Blue
P0A9F6	947278	2.28571	Blue
P25742	948155	2.28571	Blue
P32177	948393	2.28571	Blue
P16681	948622	2.28571	Blue
P69488	948660	2.28571	Blue
P0AC47	948666	2.28571	Blue
P76113	946012	2.2619	Blue
P37595	945456	2.24176	Blue
P68066	947068	2.23729	Blue
P0AAG3	945254	2.23377	Blue
P77148	945786	2.21429	Blue
P0A8D6	946987	2.21429	Blue
P0A8C4	947400	2.20408	Blue
P0A9I3	946950	2.19048	Blue
P28304	948556	2.19048	Blue
P0A9A9	945295	2.17143	Blue
P0AB10	946972	2.17143	Blue
P0AAP3	944986	2.14286	Blue
P0AEW4	947515	2.14286	Blue
Q47710	947610	2.14286	Blue
P64585	947611	2.14286	Blue
P77316	949067	2.14286	Blue
P31069	945841	2.12987	Blue
P64483	946303	2.11429	Blue
P31057	944839	2.10204	Blue
P33362	946681	2.09524	Blue
P0AFX0	947718	2.09524	Blue
P33650	947919	2.09524	Blue
P0ACX3	946177	2.07792	Blue
P28224	946811	2.05714	Blue
P20605	947872	2.05714	Blue
P37615	947975	2.05714	Blue
P61517	944832	2.05556	Blue
P0A786	948767	2.05453	Blue
P77454	946187	2.04511	Blue
P77554	944976	2.04082	Blue
P0AD05	945061	2.04082	Blue
P0ACC3	944857	2	Blue
P75821	945495	2	Blue
P0ACV6	945969	2	Blue
P25397	945979	2	Blue
P77695	946054	2	Blue
P76235	946296	2	Blue
P76251	946319	2	Blue
P77279	946990	2	Blue
P0AGD1	945343	1.95918	Blue
P0AB26	947377	1.95918	Blue
P0CE49	947743	1.95918	Blue
P0CE60	12931649	1.95918	Blue
P31131	946067	1.94286	Blue
P76346	946489	1.94286	Blue
P06996	946716	1.94286	Blue
P31475	948263	1.94286	Blue
P75797	945459	1.9407	Blue
P25526	948060	1.93298	Blue
P37902	946938	1.93251	Blue
P62615	945774	1.92208	Blue
P39176	945273	1.90476	Blue
P18196	945744	1.90476	Blue
P0A6K3	947780	1.90476	Blue
P77529	946238	1.89286	Blue
P0AAG0	948065	1.87755	Blue
P27431	945391	1.85714	Blue
P29012	945754	1.85714	Blue
P03007	946441	1.85714	Blue
P78067	946505	1.85714	Blue
P0AD44	947010	1.85714	Blue
P25740	948149	1.85714	Blue
P0AG80	947962	1.84762	Blue
P42620	947615	1.84416	Blue
P39831	946085	1.83302	Blue
P0A8W2	946167	1.82857	Blue
P0A948	946910	1.82857	Blue
P0ACL9	944827	1.82143	Blue
P24205	945143	1.81818	Blue
P23847	948062	1.81723	Blue
P30138	948500	1.81633	Blue
P0AF36	948420	1.81513	Blue
P0AEZ9	945396	1.80952	Blue
P77526	946763	1.80952	Blue
P0A8K1	948673	1.80357	Blue
P0AE88	948404	1.80296	Blue
P0AGE6	948225	1.79762	Blue
P05637	944770	1.79592	Blue
P75820	945494	1.79592	Blue
P0ABF6	946663	1.7931	Blue
P0AEQ3	944872	1.78776	Blue
P0A921	948307	1.78571	Blue
P00811	948669	1.78571	Blue
P05020	945787	1.78214	Blue
P0C0L2	946043	1.77976	Blue
P06149	946653	1.77778	Blue
P0AG84	947478	1.77778	Blue
P0AEX5	947862	1.77143	Blue
P0AEG4	948353	1.76508	Blue
P39315	948731	1.7619	Blue
P0ADI7	946384	1.7551	Blue
P0ADS9	947453	1.75238	Blue
P07650	948901	1.74086	Blue
P0ADG7	946985	1.73981	Blue
P04335	946039	1.73469	Blue
Q47147	944906	1.71429	Blue
P0AD65	945240	1.71429	Blue
P11349	945780	1.71429	Blue
P0AB52	945794	1.71429	Blue
P23331	945834	1.71429	Blue
Q47690	946143	1.71429	Blue
P77739	946236	1.71429	Blue
P75892	946589	1.71429	Blue
P76407	946626	1.71429	Blue
P76491	946771	1.71429	Blue
P0AGG4	947062	1.71429	Blue
P67603	947380	1.71429	Blue
P15373	947639	1.71429	Blue
P24173	948136	1.71429	Blue
P0AF50	948560	1.71429	Blue
P29018	949052	1.71429	Blue
P0ABT2	945101	1.70262	Blue
P0AGC3	948908	1.70238	Blue
P0ADE6	947144	1.68523	Blue
P21420	946786	1.68319	Blue
P0A9H7	944811	1.68218	Blue
P77717	945070	1.67742	Blue
P62623	944777	1.67347	Blue
P37177	947301	1.67196	Blue
P76027	945802	1.671	Blue
P36879	944833	1.66234	Blue
P03004	948217	1.65854	Blue
P64451	948203	1.65795	Blue
P0ADV1	947920	1.65714	Blue
P0ACY3	946297	1.65471	Blue
P0A744	948734	1.65414	Blue
P77735	946903	1.64898	Blue
P33570	945865	1.6475	Blue
P0AC59	946926	1.64732	Blue
P06966	946241	1.64286	Blue
P0AGJ7	948119	1.64286	Blue
P0AB28	945650	1.63975	Blue
P07109	946789	1.63636	Blue
P45955	947227	1.62857	Blue
P0ACE7	948549	1.62406	Blue
P36767	948585	1.62406	Blue
P0AAF6	945489	1.61905	Blue
P0ACL2	947602	1.61905	Blue
P0AEC3	947887	1.60714	Blue
P18843	946946	1.60663	Blue
P0AFX9	947054	1.60544	Blue
P66948	947029	1.6044	Blue
P0AED0	948007	1.59778	Blue
P45578	947168	1.59687	Blue
P08957	948872	1.59398	Blue
P68739	948502	1.59184	Blue
P00393	946792	1.58551	Blue
P39342	948978	1.58525	Blue
P31658	946481	1.58396	Blue
P77747	946313	1.57626	Blue
P0C8J6	946636	1.57594	Blue
P0A823	944855	1.57143	Blue
P0A7Y4	946955	1.57143	Blue
P0ADX7	947956	1.57143	Blue
P0A8E7	945063	1.57004	Blue
P0A7E9	944989	1.56391	Blue
P0AC13	947691	1.56391	Blue
P75746	945318	1.55844	Blue
P12994	945383	1.55844	Blue
P06983	947759	1.55556	Blue
P09323	945292	1.55102	Blue
P42599	947600	1.55102	Blue
P75874	949008	1.55102	Blue
Q46845	947472	1.54978	Blue
P0A9R4	947160	1.54622	Blue
P0A6P7	948358	1.54497	Blue
P0ACF8	945829	1.54286	Blue
P21169	947457	1.53695	Blue
P0A6S7	948125	1.53571	Blue
P60560	948986	1.53483	Blue
P0ACU7	948650	1.52995	Blue
P26646	947848	1.52795	Blue
P0AFJ5	945046	1.52381	Blue
P17117	945483	1.52381	Blue
P75960	945687	1.52381	Blue
P0A8P3	947461	1.52381	Blue
P0AC62	948132	1.52381	Blue
P0A9Y6	946339	1.51916	Blue
P0A7I7	945763	1.51648	Blue
P34209	946215	1.51648	Blue
P0ABZ4	947717	1.5102	Blue
P0A7E1	945556	1.50857	Blue
P00946	944840	1.50649	Blue
P30958	945681	1.50588	Blue
P27303	947166	-1.5	Blue
P0A6A6	945076	-1.50446	Blue
P0A6V1	947942	-1.50937	Blue
P30178	945412	-1.51302	Blue
P77173	946869	-1.52174	Blue
P06721	946240	-1.52419	Blue
P0ABH7	945323	-1.52905	Blue
P13039	945181	-1.54167	Blue
P08331	948729	-1.55556	Blue
P22259	945667	-1.5625	Blue
P21165	948335	-1.56283	Blue
P0ACR9	945282	-1.56579	Blue
P61887	948299	-1.56579	Blue
P33363	946682	-1.57176	Blue
P22525	945541	-1.575	Blue
P00861	947313	-1.57716	Blue
P0ABP8	945654	-1.57907	Blue
P77522	945753	-1.58796	Blue
P0ACC7	948246	-1.60811	Blue
P37330	948857	-1.61538	Blue
P21499	948692	-1.62037	Blue
P30125	944798	-1.62969	Blue
P27248	947390	-1.63333	Blue
P69797	946334	-1.64185	Blue
P11454	945184	-1.67802	Blue
P69874	946323	-1.69068	Blue
P0A9T4	947306	-1.69101	Blue
P0AED7	948313	-1.7027	Blue
P0A884	949035	-1.70395	Blue
P0A9Q9	947939	-1.7276	Blue
P0ABH9	945764	-1.72892	Blue
P75829	946025	-1.73451	Blue
P61889	947854	-1.73658	Blue
P76008	945756	-1.75	Blue
P0ACR4	946657	-1.75	Blue
P0AEW9	946676	-1.75	Blue
P33940	946702	-1.75	Blue
P0AFE0	946756	-1.75	Blue
P33195	947394	-1.75	Blue
P22729	947966	-1.75	Blue
P0AGA6	948178	-1.75	Blue
P0ADF8	948183	-1.75	Blue
P0A6K1	948364	-1.75	Blue
P0ACS7	948603	-1.75	Blue
P25553	945672	-1.80426	Blue
P77258	946164	-1.80833	Blue
P30140	948494	-1.85	Blue
P07014	945300	-1.8629	Blue
P15977	947923	-1.86667	Blue
P04036	944762	-1.86849	Blue
P76403	946609	-1.88125	Blue
P0AB24	945603	-1.93219	Blue
P08660	948531	-1.94328	Blue
P0A722	944849	-1.94811	Blue
P0ABZ1	946451	-1.96875	Blue
P75883	944978	-2	Blue
P24251	945077	-2	Blue
P0A9K7	948233	-2	Blue
P30139	948493	-2.00485	Blue
P40120	945994	-2.00735	Blue
P0AB67	946144	-2.0087	Blue
P24203	948882	-2.01515	Blue
P69805	946342	-2.01695	Blue
P0A998	946410	-2.01923	Blue
P0A9X1	946374	-2.02451	Blue
P0ACN4	945333	-2.03488	Blue
P09151	947465	-2.05203	Blue
P0AFG6	945307	-2.08222	Blue
Q46871	947582	-2.1	Blue
P25798	946448	-2.11842	Blue
P13445	947210	-2.14145	Blue
P0A836	945312	-2.14641	Blue
P52647	946587	-2.15833	Blue
P0AC41	945402	-2.16004	Blue
P32099	944865	-2.16176	Blue
P50466	945301	-2.1875	Blue
P07330	946394	-2.1875	Blue
P0ADR8	947266	-2.19767	Blue
P42588	947120	-2.21053	Blue
P0A9B6	947413	-2.21053	Blue
P37610	945021	-2.25	Blue
P0A8R7	945878	-2.25	Blue
P37657	948050	-2.25	Blue
P37908	2847739	-2.25	Blue
P21177	948336	-2.275	Blue
P76558	946947	-2.28209	Blue
Q46893	948269	-2.33333	Blue
P31545	946500	-2.40625	Blue
P0AGE9	945314	-2.41696	Blue
P08956	948878	-2.42308	Blue
P05042	946147	-2.45	Blue
P21151	948324	-2.45	Blue
P0AFG3	945303	-2.47676	Blue
P63177	948694	-2.52778	Blue
P07001	946628	-2.56752	Blue
P23878	945201	-2.58696	Blue
P24215	947082	-2.59	Blue
P08142	948182	-2.59412	Blue
Q2EEQ2	1450238	-2.59677	Blue
P45579	945212	-2.625	Blue
P0A742	947787	-2.625	Blue
P0A7E3	948157	-2.625	Blue
P27550	948572	-2.72794	Blue
P0A9H9	946392	-2.75	Blue
P0ADG1	948279	-2.75	Blue
P02943	948548	-2.75	Blue
P0A6T3	945358	-2.8	Blue
P76010	947609	-2.98529	Blue
P0AB80	948278	-3.04206	Blue
P37643	948032	-3.08824	Blue
P05791	948277	-3.09615	Blue
P0AEW6	946584	-3.13158	Blue
P0AEE5	949041	-3.25	Blue
P07018	946397	-3.43269	Blue
P0A9T0	945258	-3.47542	Blue
P0CG19	948156	-3.5	Blue
P0ACZ2	945236	-3.75	Blue
P0AE67	946393	-3.75	Blue
P25737	946667	-3.75	Blue
P04968	948287	-3.78125	Blue
P17445	947376	-3.86458	Blue
P0AFM2	947165	-4.125	Blue
P00963	948258	-4.18056	Blue
P10902	947049	-4.64423	Blue
P07017	946399	-4.80789	Blue
P0AEX9	948538	-5.05556	Blue
P37146	947149	-5.43421	Blue
P02942	948884	-5.44178	Blue
P0A9K1	948010	-5.78846	Blue
P07363	946401	-6.46154	Blue
P31827	945961	-6.61111	Blue
P75882	945588	-7.5	Blue
P37650	948047	-7.5	Blue
P0A8G3	947599	-8.225	Blue
P24175	946574	-8.25	Blue
P37652	948045	-9.1875	Blue
P76149	947440	-9.47917	Blue
P32055	946563	-9.5	Blue
P31828	946059	-11.4722	Blue
P0DP90	2847699	-11.5	Blue
P0A932	945586	-15.5	Blue
P39452	947155	-17.6944	Blue
P38134	947409	-18.25	Blue
P0AC88	946562	-20.75	Blue
P76569	946974	1.5	Orange
P69776	946175	1.49968	Orange
P0A7F6	947719	1.49754	Orange
P75849	945551	1.4966	Orange
P0ADU5	946051	1.49451	Orange
P08244	947121	1.49309	Orange
P39199	946805	1.49206	Orange
P0A7B1	946971	1.49206	Orange
P23908	948456	1.49206	Orange
P0A9L3	948726	1.49153	Orange
P0AD59	946530	1.48571	Orange
P0A6A8	944805	1.48105	Orange
P64624	947851	1.48052	Orange
P0ADT8	947555	1.47985	Orange
P0A6L0	948902	1.47673	Orange
P39180	946540	1.47253	Orange
P0ADQ7	947157	1.46939	Orange
P67080	947423	1.46197	Orange
P40710	946782	1.46032	Orange
P0ACU5	948460	1.44762	Orange
P13035	947934	1.44572	Orange
P69411	949113	1.44156	Orange
P0AFP6	945824	1.43915	Orange
P36929	947789	1.43915	Orange
P0ADP0	948357	1.43915	Orange
P0A6X7	945472	1.43779	Orange
P25539	945620	1.43723	Orange
P05458	947284	1.43629	Orange
P69428	948321	1.43492	Orange
P0AFF2	946895	1.42857	Orange
P38521	947449	1.42857	Orange
P22634	948467	1.42857	Orange
P77748	946189	1.41905	Orange
P37747	945235	1.41872	Orange
P00582	948356	1.41636	Orange
P76537	946919	1.41353	Orange
P64604	947712	1.41353	Orange
P77774	946982	1.41299	Orange
P0A9H1	947560	1.41176	Orange
P0A8S1	944867	1.41071	Orange
P0A867	947006	1.40936	Orange
P0A9N4	945517	1.40816	Orange
P30859	948988	1.40767	Orange
P0AG07	947896	1.40373	Orange
P0A8F4	946597	1.4026	Orange
P0A729	945631	1.4	Orange
P0AEE3	947865	1.39683	Orange
P0A8R0	948419	1.39683	Orange
P0AG82	948237	1.3945	Orange
P29131	948428	1.38996	Orange
P0AB38	948536	1.38776	Orange
P0AG27	948131	1.37662	Orange
P00956	944761	1.37248	Orange
P0AFR4	945854	1.36585	Orange
P0ACB2	945017	1.36461	Orange
P0A8E1	945676	1.36264	Orange
P22106	945281	1.36159	Orange
P0A8I5	947448	1.36054	Orange
P77737	945818	1.35714	Orange
P00895	945846	1.35338	Orange
P0A9X4	948588	1.34787	Orange
P0A7Z0	947407	1.34694	Orange
P36680	944873	1.34454	Orange
P23843	945830	1.33992	Orange
P0ACA3	944744	1.33333	Orange
P04951	945539	1.33333	Orange
P0AC19	946781	1.33333	Orange
P0AES0	947474	1.33101	Orange
P64596	947659	1.32404	Orange
P75796	945457	1.32143	Orange
P05459	946785	1.32084	Orange
P0AEY5	947512	1.31868	Orange
P61714	946453	1.31274	Orange
P0A9K9	947859	1.31092	Orange
P0AEL6	947538	1.30876	Orange
P0A8A2	946493	1.30827	Orange
P24255	947714	1.30827	Orange
P0A7D7	946957	1.30815	Orange
P30863	944901	1.30612	Orange
P0A9L8	945034	1.30612	Orange
P61320	945775	1.30612	Orange
P12281	945454	1.30435	Orange
P75949	945671	1.30357	Orange
P37349	945749	1.30233	Orange
P75745	945317	1.30159	Orange
P33221	946368	1.30159	Orange
P0A903	946954	1.30081	Orange
P0A8X0	948751	1.30049	Orange
P0A858	948409	1.29944	Orange
P0AF03	944760	1.2987	Orange
P15042	946885	1.2987	Orange
P45799	947906	1.2987	Orange
P60240	948523	1.2987	Orange
P02931	945554	1.29758	Orange
P10346	945435	1.2938	Orange
P22255	948728	1.29193	Orange
P0AEU0	945309	1.29023	Orange
P31663	944958	1.28785	Orange
P76177	945117	1.28736	Orange
P22186	944810	1.28571	Orange
P0AD96	947971	1.28479	Orange
P18133	946648	1.27926	Orange
P0AF93	948771	1.27891	Orange
P18335	947864	1.27803	Orange
P0A734	945740	1.27731	Orange
P0ADC1	946257	1.2766	Orange
P0AFH8	948895	1.27392	Orange
P63284	947077	1.2739	Orange
P37759	945276	1.26891	Orange
P0A8A0	946379	1.25948	Orange
P0AFK0	948750	1.2581	Orange
P37689	948130	1.25806	Orange
P63020	947925	1.25714	Orange
P04079	947334	1.25584	Orange
P67087	947664	1.2517	Orange
P0A6D7	2847759	1.2517	Orange
P25522	948222	1.25	Orange
P31060	945368	1.24917	Orange
P09424	948117	1.24898	Orange
P0A9Q7	945837	1.24849	Orange
P0A905	946801	1.24675	Orange
P12758	948987	1.2464	Orange
P0AE78	946417	1.24542	Orange
P39406	948892	1.2449	Orange
P02359	947846	1.24484	Orange
P0AEE1	947983	1.24424	Orange
P76004	946115	1.2437	Orange
P0A8J8	948290	1.24012	Orange
P69783	946880	1.23516	Orange
P0AFG0	948485	1.23395	Orange
P16700	946883	1.229	Orange
P60624	947810	1.22872	Orange
P00904	945109	1.22689	Orange
P23917	949086	1.22449	Orange
P0A8J4	945220	1.22167	Orange
P0AFG8	944834	1.21038	Orange
P31554	945011	1.20568	Orange
P0AC53	946370	1.2036	Orange
P0ADV7	947710	1.19728	Orange
P0A6C8	948464	1.19658	Orange
P0A799	947414	1.19632	Orange
P69441	945097	1.19164	Orange
P0A707	946225	1.189	Orange
P0AAI9	945766	1.18744	Orange
P0A7T3	947103	1.18681	Orange
P0A8L1	945506	1.18027	Orange
P0A7U3	947811	1.18	Orange
P23721	945527	1.16986	Orange
P0A7A9	948748	1.16587	Orange
P60390	944806	1.16364	Orange
P0AEU7	944861	1.16239	Orange
P0A6P9	945032	1.16161	Orange
P0A9G6	948517	1.16109	Orange
P06999	946230	1.15966	Orange
P0AEM9	948833	1.15899	Orange
P0A6T1	948535	1.15844	Orange
P0A9M5	944817	1.15429	Orange
P0A855	945429	1.14854	Orange
P16659	949116	1.14838	Orange
P0AC02	947086	1.1483	Orange
Q46829	947378	1.14286	Orange
P0AFK9	945682	1.14001	Orange
P06959	944794	1.13662	Orange
P07012	947369	1.13333	Orange
P0A717	945772	1.13131	Orange
P0A817	945389	1.12971	Orange
P0A796	948412	1.12892	Orange
P15288	945013	1.12306	Orange
P23538	946209	1.11787	Orange
P0AEK4	945870	1.1115	Orange
P0AD61	946179	1.10302	Orange
P0A9M8	946778	1.10149	Orange
P0ACJ8	947867	1.09798	Orange
P35340	947540	1.0938	Orange
P00957	947175	1.0864	Orange
P02413	947798	-1.06061	Orange
P0A9P4	949054	-1.10122	Orange
P0A877	946204	-1.10294	Orange
P0A7W1	947795	-1.12117	Orange
P0A953	946799	-1.12903	Orange
P23893	946892	-1.13021	Orange
P0ABB0	948242	-1.13366	Orange
P13036	946427	-1.13475	Orange
P06986	946551	-1.13537	Orange
P60422	947820	-1.14083	Orange
P0A8M0	945555	-1.14925	Orange
P0A7V3	947814	-1.15204	Orange
P0A7J7	948484	-1.15264	Orange
P00452	946612	-1.15341	Orange
P0A6B7	947004	-1.16011	Orange
P0A7L8	945190	-1.162	Orange
P0A850	945081	-1.16261	Orange
P0AE06	945112	-1.16416	Orange
P0A6M8	947847	-1.17342	Orange
P04846	948175	-1.17578	Orange
P25516	946724	-1.17727	Orange
P0A9P0	944854	-1.17886	Orange
P0A6D3	945528	-1.18382	Orange
P0ACJ0	949051	-1.18969	Orange
P0AF18	945289	-1.19181	Orange
P00562	948433	-1.19231	Orange
P25519	948688	-1.19231	Orange
P0ABA6	948243	-1.19636	Orange
P75777	945414	-1.19907	Orange
P21889	946385	-1.20011	Orange
P0ABC3	948697	-1.20796	Orange
P04425	947445	-1.20973	Orange
P16676	946889	-1.21154	Orange
P0A6F5	948665	-1.21548	Orange
P10408	944821	-1.21635	Orange
P46837	947911	-1.21646	Orange
P62620	946991	-1.21835	Orange
P0A6T5	949040	-1.22222	Orange
P0AG55	947803	-1.22583	Orange
P0ADI4	946178	-1.22602	Orange
P00509	945553	-1.23029	Orange
P76116	946006	-1.2311	Orange
P24186	945221	-1.23148	Orange
P27830	948300	-1.23148	Orange
P11447	948463	-1.23195	Orange
P23845	947219	-1.2378	Orange
P30750	944896	-1.24342	Orange
P08312	946223	-1.24355	Orange
P0ABB4	948244	-1.24461	Orange
P69503	945113	-1.25229	Orange
P33030	946701	-1.25641	Orange
P16456	946768	-1.26163	Orange
P0A9C3	944943	-1.2623	Orange
P31979	946753	-1.2652	Orange
P09053	948087	-1.26538	Orange
P31142	946993	-1.27055	Orange
P0DTT0	948369	-1.28049	Orange
P0A9B2	947679	-1.28074	Orange
P0ACQ4	948462	-1.28333	Orange
P0A9S7	947967	-1.28846	Orange
P07762	947940	-1.29138	Orange
P05825	945193	-1.29247	Orange
P38489	945778	-1.29384	Orange
P30860	948981	-1.29384	Orange
P00370	946802	-1.29978	Orange
P37051	945827	-1.30882	Orange
P0AFL3	947870	-1.31923	Orange
P17443	946321	-1.32317	Orange
P0A9D8	944862	-1.32344	Orange
P08839	946879	-1.32391	Orange
P0AB91	945605	-1.33198	Orange
P04816	947964	-1.33201	Orange
P0A6H5	948430	-1.3361	Orange
P0A9D4	948126	-1.33636	Orange
Q46856	947493	-1.33824	Orange
P0A6Z1	944885	-1.34615	Orange
P0AEZ3	945741	-1.35185	Orange
P26616	946031	-1.36111	Orange
P0A993	948753	-1.36525	Orange
P0A9U3	945440	-1.36644	Orange
P27306	948461	-1.36719	Orange
P0A6E4	947590	-1.36813	Orange
P0ACB7	948311	-1.36818	Orange
P69786	945651	-1.37308	Orange
P00490	947922	-1.37684	Orange
P0A879	945768	-1.38542	Orange
P06988	946531	-1.38995	Orange
P45523	947850	-1.39824	Orange
P10441	944838	-1.4	Orange
P0A8I8	945239	-1.4	Orange
P0AGB6	947050	-1.4	Orange
P0AC75	949048	-1.4	Orange
P0AG51	947797	-1.40574	Orange
P39310	948727	-1.41129	Orange
P0AGG8	947749	-1.41228	Orange
P0A8M3	946222	-1.41817	Orange
P60757	946549	-1.43029	Orange
P0A951	946117	-1.43182	Orange
P52061	947429	-1.44118	Orange
P60664	946516	-1.44712	Orange
P13009	948522	-1.4525	Orange
P09832	947723	-1.45692	Orange
P30137	948491	-1.45833	Orange
P07623	948513	-1.475	Orange
P0AEN8	945842	-1.47656	Orange
P37095	948766	-1.48167	Orange
P17315	949042	-1.48396	Orange
P09394	946725	-1.48485	Orange
P45577	948950	-1.4901	Orange
P21156	947217	-1.49265	Orange
P0A749	947703	-1.49265	Orange
P0ABU2	945769	-1.49597	Orange
P07395	945382	-1.4965	Orange

## Sheet: Pathway Analysis
Pathway Name	Match Status	p value	-log10 (p)	Holm p	FDR	Impact
Alanine aspartate and glutamate metabolism	23/49	7.0768e-07	6.1502	6.0861e-05	6.0861e-05	1.4583
Citrate cycle (TCA cycle)	20/41	1.8297e-06	5.7376	0.00015553	7.8678e-05	2.3
Butanoate metabolism	18/36	3.9301e-06	5.4056	0.00033013	0.00011266	1.6
Pyruvate metabolism	24/65	6.4018e-05	4.1937	0.0053135	0.0013764	1.4219
Glycolysis or Gluconeogenesis	21/63	0.00093243	3.0304	0.076459	0.016038	1.3065
C5-Branched dibasic acid metabolism	7/13	0.0025271	2.5974	0.20469	0.036222	1.5
Arginine biosynthesis	12/31	0.0029539	2.5296	0.23631	0.03629	0.93333
Lysine biosynthesis	10/25	0.0049987	2.3011	0.3949	0.053737	1.0417
beta-Alanine metabolism	9/22	0.0064692	2.1891	0.5046	0.061817	0.90476
Monobactam biosynthesis	6/12	0.0083381	2.0789	0.64203	0.071707	0.63636
Nicotinate and nicotinamide metabolism	13/41	0.013888	1.8574	1	0.10858	1.2
Glycine, serine and threonine metabolism	17/63	0.027731	1.557	1	0.19052	0.80645
Glyoxylate and dicarboxylate metabolism	18/68	0.0288	1.5406	1	0.19052	0.79104
Acarbose and validamycin biosynthesis	3/5	0.03678	1.4344	1	0.22594	1
Valine, leucine and isoleucine biosynthesis	12/42	0.039875	1.3993	1	0.22862	1.1463
Tyrosine metabolism	6/17	0.052909	1.2765	1	0.28439	1.3125
Pyrimidine metabolism	27/122	0.074881	1.1256	1	0.368	0.82645
Cysteine and methionine metabolism	19/81	0.077022	1.1134	1	0.368	0.8375
Methane metabolism	12/47	0.085661	1.0672	1	0.3758	0.58696
Arginine and proline metabolism	14/57	0.087394	1.0585	1	0.3758	0.55357
Aminoacyl-tRNA biosynthesis	16/68	0.09736	1.0116	1	0.3871	0.37313
Novobiocin biosynthesis	3/7	0.099027	1.0042	1	0.3871	2.3333
Lysine degradation	8/30	0.11978	0.92161	1	0.44788	0.72414
Nitrotoluene degradation	3/8	0.13926	0.85616	1	0.49903	0.57143
Amino sugar and nucleotide sugar metabolism	19/90	0.17188	0.76477	1	0.57877	0.58427
Glutathione metabolism	11/48	0.17498	0.75702	1	0.57877	0.97872
Polyketide sugar unit biosynthesis	3/9	0.18388	0.73546	1	0.58382	0.5
Starch and sucrose metabolism	11/49	0.19361	0.71308	1	0.58382	0.70833
Fructose and mannose metabolism	14/65	0.19687	0.70582	1	0.58382	0.5
Pantothenate and CoA biosynthesis	10/45	0.21857	0.66042	1	0.62655	0.40909
One carbon pool by folate	6/25	0.23798	0.62347	1	0.66019	1.25
Selenocompound metabolism	6/26	0.26871	0.57071	1	0.72217	0.48
Taurine and hypotaurine metabolism	4/16	0.28014	0.55262	1	0.73007	0.73333
Histidine metabolism	5/22	0.31086	0.50743	1	0.75469	0.7619
Pentose phosphate pathway	11/55	0.32072	0.49387	1	0.75469	1.037
Tryptophan metabolism	4/17	0.32154	0.49277	1	0.75469	0.5
D-Glutamine and D-glutamate metabolism	3/12	0.33156	0.47944	1	0.75469	0.81818
Phenylalanine, tyrosine and tryptophan biosynthesis	10/50	0.33347	0.47695	1	0.75469	1
Propanoate metabolism	11/56	0.34372	0.4638	1	0.75794	0.67273
Sulfur metabolism	8/40	0.36245	0.44075	1	0.76635	0.48718
Nitrogen metabolism	6/29	0.36535	0.43729	1	0.76635	1
Valine, leucine and isoleucine degradation	7/37	0.43941	0.35713	1	0.89974	1.1389
Riboflavin metabolism	5/26	0.4561	0.34094	1	0.91126	0.6
Biosynthesis of siderophore group nonribosomal peptides	2/9	0.46623	0.3314	1	0.91126	0.5
Cyanoamino acid metabolism	5/27	0.49149	0.30848	1	0.9393	0.69231
Geraniol degradation	2/10	0.52488	0.27994	1	0.96061	0.88889
Streptomycin biosynthesis	3/16	0.52498	0.27986	1	0.96061	0.26667
Purine metabolism	29/172	0.54414	0.26429	1	0.97491	0.84211
Thiamine metabolism	7/41	0.55575	0.25512	1	0.97539	0.5
D-Alanine metabolism	1/5	0.60471	0.21845	1	1	1
Limonene and pinene degradation	1/5	0.60471	0.21845	1	1	1
Caprolactam degradation	1/5	0.60471	0.21845	1	1	1
Ether lipid metabolism	1/6	0.67179	0.17277	1	1	0.8
Chloroalkane and chloroalkene degradation	1/6	0.67179	0.17277	1	1	0.8
Naphthalene degradation	1/6	0.67179	0.17277	1	1	0.8
Inositol phosphate metabolism	2/13	0.6734	0.17173	1	1	0.33333
alpha-Linolenic acid metabolism	2/13	0.6734	0.17173	1	1	0.83333
Glycerophospholipid metabolism	7/48	0.72813	0.13779	1	1	0.6383
Terpenoid backbone biosynthesis	4/31	0.79621	0.098972	1	1	0.4
Arachidonic acid metabolism	1/9	0.81226	0.090307	1	1	0.5
Vitamin B6 metabolism	3/27	0.86084	0.065076	1	1	0.46154
Benzoate degradation	2/25	0.94207	0.025917	1	1	0.375
Folate biosynthesis	8/75	0.95563	0.019712	1	1	0.33784
Galactose metabolism	7/68	0.95797	0.018648	1	1	0.26866
Lipoic acid metabolism	1/19	0.97104	0.012762	1	1	0.44444
Biotin metabolism	3/39	0.97246	0.012126	1	1	0.31579
Peptidoglycan biosynthesis	2/30	0.97356	0.011635	1	1	0.2069
Glycerolipid metabolism	1/24	0.98868	0.0049458	1	1	0.086957
Porphyrin and chlorophyll metabolism	5/64	0.99015	0.0042998	1	1	0.15873
Ubiquinone and other terpenoid-quinone biosynthesis	1/27	0.99356	0.0028049	1	1	0.15385
Phenylalanine metabolism	4/63	0.99677	0.0014061	1	1	0.16129
Lipopolysaccharide biosynthesis	6/82	0.99714	0.0012439	1	1	0.25926
Pentose and glucuronate interconversions	3/64	0.99941	0.00025506	1	1	0.22222
Fatty acid degradation	3/77	0.99993	2.9627e-05	1	1	1.5789
Fatty acid biosynthesis	3/112	1	6.5284e-08	1	1	0.67568

## Sheet: Matched Features
Pathway Name	Matched Features
Alanine, aspartate and glutamate metabolism	cpd:C00049; cpd:C00334; cpd:C00064; cpd:C00122; cpd:C00042; eco:b3744; eco:b0674; eco:b0828; eco:b2574; eco:b0928; eco:b3172; eco:b3960; eco:b4244; eco:b4245; eco:b1525; eco:b2661; eco:b3213; eco:b1761; eco:b2662; eco:b1493; eco:b3517; eco:b3870; eco:b0485
Citrate cycle (TCA cycle)	cpd:C00042; cpd:C00158; cpd:C00122; eco:b0116; eco:b0726; eco:b0727; eco:b0728; eco:b0729; eco:b0723; eco:b0724; eco:b4153; eco:b1611; eco:b1276; eco:b0720; eco:b3236; eco:b0114; eco:b0115; eco:b1378; eco:b3403; eco:b2210
Butanoate metabolism	cpd:C00334; cpd:C00042; cpd:C00122; eco:b3846; eco:b2662; eco:b1493; eco:b3517; eco:b1378; eco:b1241; eco:b1525; eco:b2661; eco:b1800; eco:b0723; eco:b0724; eco:b4153; eco:b3670; eco:b3671; eco:b3769
Pyruvate metabolism	cpd:C00122; cpd:C00042; eco:b0114; eco:b3403; eco:b1702; eco:b1676; eco:b1415; eco:b0927; eco:b1479; eco:b2463; eco:b1378; eco:b3236; eco:b2210; eco:b2976; eco:b2297; eco:b4069; eco:b1241; eco:b0074; eco:b0115; eco:b0116; eco:b1967; eco:b1611; eco:b4153; eco:b2133
Glycolysis or Gluconeogenesis	eco:b1241; eco:b0114; eco:b0115; eco:b1676; eco:b2779; eco:b3612; eco:b1779; eco:b3919; eco:b1723; eco:b3916; eco:b4232; eco:b1101; eco:b2417; eco:b4025; eco:b0756; eco:b0116; eco:b2926; eco:b2901; eco:b3403; eco:b1378; eco:b4069
C5-Branched dibasic acid metabolism	eco:b0072; eco:b0728; eco:b0729; eco:b3670; eco:b3671; eco:b3769; eco:b0073
Arginine biosynthesis	cpd:C00049; cpd:C00064; cpd:C00122; eco:b3957; eco:b1761; eco:b3359; eco:b3959; eco:b3960; eco:b3172; eco:b3870; eco:b0485; eco:b0928
Lysine biosynthesis	cpd:C00049; eco:b3940; eco:b4024; eco:b3433; eco:b0031; eco:b0166; eco:b3359; eco:b2472; eco:b3809; eco:b2838
beta-Alanine metabolism	cpd:C00049; cpd:C00334; cpd:C00106; eco:b3846; eco:b2662; eco:b0133; eco:b1493; eco:b3517; eco:b1444
Monobactam biosynthesis	cpd:C00049; eco:b3940; eco:b4024; eco:b0031; eco:b2751; eco:b2752
Nicotinate and nicotinamide metabolism	cpd:C00049; cpd:C00003; cpd:C00042; eco:b2574; eco:b4384; eco:b1740; eco:b0931; eco:b1768; eco:b3962; eco:b1602; eco:b1603; eco:b2661; eco:b1525
Glycine, serine and threonine metabolism	cpd:C00114; cpd:C00037; cpd:C00049; eco:b0312; eco:b2913; eco:b3940; eco:b4024; eco:b0907; eco:b3772; eco:b3433; eco:b2903; eco:b2905; eco:b0116; eco:b1260; eco:b1261; eco:b3612; eco:b1539
Glyoxylate and dicarboxylate metabolism	cpd:C00158; cpd:C00037; cpd:C00042; cpd:C00064; eco:b1276; eco:b4015; eco:b1232; eco:b0720; eco:b1415; eco:b2976; eco:b1800; eco:b3236; eco:b0116; eco:b2903; eco:b2905; eco:b1732; eco:b3870; eco:b4069
Acarbose and validamycin biosynthesis	eco:b3789; eco:b2041; eco:b3788
Valine, leucine and isoleucine biosynthesis	cpd:C00407; cpd:C00183; eco:b0072; eco:b0073; eco:b3772; eco:b3770; eco:b0074; eco:b3572; eco:b3771; eco:b3670; eco:b3671; eco:b3769
Tyrosine metabolism	cpd:C00082; cpd:C00042; eco:b1241; eco:b0928; eco:b2021; eco:b2661
Pyrimidine metabolism	cpd:C00064; cpd:C00475; cpd:C00106; cpd:C00459; eco:b2234; eco:b2675; eco:b2676; eco:b0171; eco:b4244; eco:b4245; eco:b1062; eco:b3642; eco:b2066; eco:b3831; eco:b2143; eco:b0337; eco:b2795; eco:b2291; eco:b1238; eco:b4384; eco:b4382; eco:b2827; eco:b0945; eco:b1281; eco:b4213; eco:b1539; eco:b1012
Cysteine and methionine metabolism	cpd:C00049; eco:b0120; eco:b4019; eco:b3008; eco:b2942; eco:b0261; eco:b2687; eco:b3607; eco:b0928; eco:b2521; eco:b4013; eco:b3940; eco:b3433; eco:b4024; eco:b3236; eco:b2947; eco:b3770; eco:b0907; eco:b2913
Methane metabolism	cpd:C00037; eco:b1702; eco:b2779; eco:b3612; eco:b2913; eco:b0907; eco:b3236; eco:b1723; eco:b3916; eco:b4232; eco:b4069; eco:b2297
Arginine and proline metabolism	cpd:C00334; cpd:C02714; eco:b0337; eco:b3073; eco:b1444; eco:b0120; eco:b1584; eco:b0928; eco:b0386; eco:b1746; eco:b1748; eco:b1745; eco:b1747; eco:b2965
Aminoacyl-tRNA biosynthesis	cpd:C00135; cpd:C00064; cpd:C00037; cpd:C00049; cpd:C00183; cpd:C00407; cpd:C00082; eco:b0930; eco:b1713; eco:b1714; eco:b1866; eco:b0893; eco:b2697; eco:b0026; eco:b1719; eco:b0194
Novobiocin biosynthesis	cpd:C00082; eco:b2021; eco:b0928
Lysine degradation	cpd:C00042; eco:b3846; eco:b0116; eco:b0727; eco:b2661; eco:b2662; eco:b3073; eco:b1444
Nitrotoluene degradation	eco:b0578; eco:b0851; eco:b1650
Amino sugar and nucleotide sugar metabolism	eco:b0679; eco:b3730; eco:b0677; eco:b1613; eco:b2048; eco:b2053; eco:b0757; eco:b2052; eco:b3189; eco:b3225; eco:b2417; eco:b1107; eco:b1817; eco:b1819; eco:b1101; eco:b4025; eco:b0394; eco:b3430; eco:b2036
Glutathione metabolism	cpd:C00051; cpd:C00037; eco:b2523; eco:b0237; eco:b1852; eco:b2947; eco:b0711; eco:b0712; eco:b0713; eco:b2988; eco:b2965
Polyketide sugar unit biosynthesis	eco:b2041; eco:b3788; eco:b3789
Starch and sucrose metabolism	eco:b2132; eco:b0394; eco:b1896; eco:b3430; eco:b4025; eco:b3432; eco:b1897; eco:b3416; eco:b3417; eco:b2417; eco:b2901
Fructose and mannose metabolism	eco:b1817; eco:b1819; eco:b0394; eco:b3600; eco:b1613; eco:b2048; eco:b2052; eco:b2053; eco:b1723; eco:b3916; eco:b2168; eco:b3919; eco:b4232; eco:b1955
Pantothenate and CoA biosynthesis	cpd:C00183; cpd:C00049; cpd:C00106; eco:b0133; eco:b0134; eco:b3771; eco:b3670; eco:b3671; eco:b3769; eco:b3770
One carbon pool by folate	eco:b2827; eco:b4019; eco:b1849; eco:b2905; eco:b1232; eco:b0529
Selenocompound metabolism	eco:b0888; eco:b1764; eco:b2751; eco:b2752; eco:b3008; eco:b4019
Taurine and hypotaurine metabolism	eco:b0368; eco:b2297; eco:b1493; eco:b3517
Histidine metabolism	cpd:C00135; eco:b2019; eco:b2020; eco:b2021; eco:b2025
Pentose phosphate pathway	eco:b4025; eco:b4381; eco:b1207; eco:b2465; eco:b2914; eco:b3386; eco:b1723; eco:b3916; eco:b4232; eco:b1852; eco:b2464
Tryptophan metabolism	eco:b3846; eco:b0116; eco:b0727; eco:b1732
D-Glutamine and D-glutamate metabolism	cpd:C00064; eco:b3967; eco:b0485
Phenylalanine, tyrosine and tryptophan biosynthesis	cpd:C00082; eco:b1260; eco:b1261; eco:b1263; eco:b1264; eco:b0928; eco:b2021; eco:b0908; eco:b3390; eco:b0754
Propanoate metabolism	cpd:C00042; cpd:C05235; eco:b2297; eco:b4069; eco:b0728; eco:b0729; eco:b2662; eco:b3846; eco:b3011; eco:b0116; eco:b3253
Sulfur metabolism	cpd:C00042; eco:b2751; eco:b2752; eco:b4214; eco:b2521; eco:b3607; eco:b4013; eco:b0368
Nitrogen metabolism	cpd:C00064; eco:b1225; eco:b0126; eco:b3870; eco:b3213; eco:b1761
Valine, leucine and isoleucine degradation	cpd:C00183; cpd:C00407; eco:b0116; eco:b3846; eco:b3770; eco:b3845; eco:b2662
Riboflavin metabolism	eco:b3812; eco:b0415; eco:b0414; eco:b1277; eco:b0980
Biosynthesis of siderophore group nonribosomal peptides	eco:b0595; eco:b0586
Cyanoamino acid metabolism	cpd:C00049; cpd:C00037; eco:b3744; eco:b0828; eco:b2132
Geraniol degradation	eco:b3845; eco:b3846
Streptomycin biosynthesis	eco:b2041; eco:b3788; eco:b3789
Purine metabolism	cpd:C00064; cpd:C00002; cpd:C00020; cpd:C00294; eco:b2234; eco:b2675; eco:b2676; eco:b1207; eco:b1849; eco:b2476; eco:b0474; eco:b0469; eco:b4384; eco:b2795; eco:b0477; eco:b0104; eco:b2508; eco:b2507; eco:b0238; eco:b2883; eco:b2784; eco:b0049; eco:b2751; eco:b2752; eco:b4213; eco:b3397; eco:b1676; eco:b3032; eco:b2954
Thiamine metabolism	cpd:C00082; eco:b3991; eco:b2530; eco:b3992; eco:b0474; eco:b3990; eco:b3993
D-Alanine metabolism	eco:b1190
Limonene and pinene degradation	eco:b3846
Caprolactam degradation	eco:b3846
Ether lipid metabolism	eco:b3821
Chloroalkane and chloroalkene degradation	eco:b1241
Naphthalene degradation	eco:b1241
Inositol phosphate metabolism	eco:b0980; eco:b3919
alpha-Linolenic acid metabolism	eco:b3845; eco:b3821
Glycerophospholipid metabolism	cpd:C00670; cpd:C00114; eco:b3821; eco:b2239; eco:b3608; eco:b3426; eco:b4160
Terpenoid backbone biosynthesis	eco:b2747; eco:b1208; eco:b2515; eco:b0029
Arachidonic acid metabolism	eco:b3821
Vitamin B6 metabolism	eco:b0907; eco:b2320; eco:b2927
Benzoate degradation	eco:b3845; eco:b3846
Folate biosynthesis	eco:b3177; eco:b2153; eco:b0444; eco:b0009; eco:b0782; eco:b0827; eco:b2303; eco:b1277
Galactose metabolism	eco:b1723; eco:b3916; eco:b2095; eco:b2096; eco:b0757; eco:b0756; eco:b2036
Lipoic acid metabolism	eco:b4386
Biotin metabolism	eco:b1288; eco:b2323; eco:b3551
Peptidoglycan biosynthesis	eco:b0090; eco:b3189
Glycerolipid metabolism	eco:b1198
Porphyrin and chlorophyll metabolism	eco:b3867; eco:b3336; eco:b3805; eco:b0369; eco:b0154
Ubiquinone and other terpenoid-quinone biosynthesis	eco:b4211
Phenylalanine metabolism	cpd:C00042; cpd:C00122; eco:b2021; eco:b0928
Lipopolysaccharide biosynthesis	eco:b0181; eco:b3633; eco:b1855; eco:b0182; eco:b3198; eco:b0918
Pentose and glucuronate interconversions	eco:b3386; eco:b3092; eco:b4322
Fatty acid degradation	eco:b3845; eco:b3846; eco:b1241
Fatty acid biosynthesis	eco:b1288; eco:b2323; eco:b1092
