# Supplementary material for: Integrated multi-omics unveil the impact of H-phosphinic analogs of glutamate and α-ketoglutarate on Escherichia coli metabolism
Source: J Biol Chem. 2024 Sep 21;300(10):107803. doi: 10.1016/j.jbc.2024.107803 (PMC11533085; doi:10.1016/j.jbc.2024.107803)
Supplement: Suppelementary Table S5 [file mmc6.xlsx]

## Sheet: Proteins and metabolites
#Protein Uniprot ID	#Entrez ID	#T-fold	PatternLab Class		#Metabolites significantly altered	#KEGG ID	#Fold change
P76108	946005	55.2	Blue		4-Aminobutyrate	C00334	4.75
P0AC55	945087	46.8333	Blue		ADP	C00008	0.69
P37637	948030	15.5	Blue		AMP	C00020	4.08
P0AET2	948026	12.6087	Blue		Aspartate	C00049	10.00
P45769	947763	12.25	Blue		ATP	C00002	0.78
P75894	946591	10.5	Blue		Choline	C00114	0.74
P75898	945643	10	Blue		Cytidine	C00475	10.00
P69908	948027	9.71364	Blue		dCMP	C00239	2.15
P69910	946058	9.40088	Blue		Ethanol	C00469	0.85
P63235	946057	9.05263	Blue		Fumarate	C00122	0.34
P69681	945084	8.5	Blue		Glucose	C00031	3.12
P76235	946296	8.125	Blue		Glucose 6-phosphate	C00092	2.49
P37636	948031	7.38462	Blue		Glutathione	C00051	4.78
P27250	948802	7.28571	Blue		Glycine	C00037	1.20
P77581	946255	7	Blue		Glycogen	C00369	1.47
P77674	945876	6.75	Blue		Guanosine	C00387	0.54
P19318	946034	6.25	Blue		GDP	C00035	0.61
P39451	946036	6.23333	Blue		Histidine	C00135	0.59
P0AES9	948025	6.07692	Blue		Hydroxyacetone	C05235	0.72
Q7DFU6	2847694	6	Blue		Inosine	C00294	0.30
P0AET5	948024	5.75	Blue		Lactate	C00186	0.67
P0AAG3	945254	5.72727	Blue		Leucine	C00123	0.59
P0ACL0	947926	5.6	Blue		N-Acetyl-L-alanine	C04341	0.62
P0A9A9	945295	5.4	Blue		NADH	C00004	0.67
P37685	948104	5.16667	Blue		O-Acetylcholine	C01996	0.70
P0AB26	947377	5	Blue		Phenylalanine	C00079	0.60
P0AFX0	947718	5	Blue		Proline	C00148	1.82
P37645	948043	4.78571	Blue		Putrescine	C00134	0.48
P31133	945480	4.74324	Blue		Pyruvate	C00022	0.57
P31134	945476	4.70588	Blue		sn-Glycero-3-phosphocholine	C00670	0.72
P0AFM4	945040	4.66667	Blue		Succinate	C00042	0.66
P0AEA2	945619	4.54545	Blue		Threonine	C00188	0.48
P33224	948710	4.48936	Blue		Tyrosine	C00082	0.50
P09551	949030	4.48235	Blue		Uracil	C00106	10.00
P0ADS9	947453	4.46667	Blue		Valine	C00183	3.37
P0AGD1	945343	4.28571	Blue
P37650	948047	4.26667	Blue
P0AFA2	945788	4.25	Blue
P62601	948037	4.25	Blue
Q47005	946501	4.25	Blue
P0AB10	946972	4.2	Blue
P0DP92	948052	4.2	Blue
P25906	945980	4.13333	Blue
P26612	946434	4.1	Blue
P37194	948022	4	Blue
P22256	948067	3.91667	Blue
P37652	948045	3.88095	Blue
P0A7M9	948425	3.875	Blue
P31678	946406	3.8	Blue
P0A968	945669	3.75	Blue
P18956	947947	3.70588	Blue
P0AAN9	947709	3.66667	Blue
P76402	947095	3.62162	Blue
P0AB77	948138	3.6087	Blue
P0AAV6	945356	3.57143	Blue
P65292	947276	3.57143	Blue
P0DP64	4056041	3.5	Blue
P11349	945780	3.5	Blue
P24252	944853	3.5	Blue
P30847	946611	3.5	Blue
P0ABD3	947839	3.42857	Blue
P0AFJ1	948621	3.42857	Blue
P23367	948691	3.42857	Blue
P0AG20	947244	3.41667	Blue
P76342	946484	3.41667	Blue
Q59385	946106	3.40741	Blue
P0AE82	948405	3.375	Blue
P41052	947184	3.375	Blue
P0AG80	947962	3.36667	Blue
P39407	948906	3.33333	Blue
P23331	945834	3.25	Blue
P39265	948604	3.25	Blue
P76046	945872	3.25	Blue
P76569	946974	3.25	Blue
P32131	948362	3.22222	Blue
P75694	944985	3.22222	Blue
P0ADQ7	947157	3.21429	Blue
P03023	945007	3.2	Blue
P76053	945953	3.2	Blue
P07650	948901	3.16279	Blue
P40710	946782	3.11111	Blue
P25526	948060	3.07407	Blue
P15877	944830	3.02041	Blue
P0A756	947857	3	Blue
P32162	948416	3	Blue
P39408	2847741	3	Blue
P64585	947611	3	Blue
P31677	946405	2.96667	Blue
P75882	945588	2.96667	Blue
P0A9C5	948370	2.9188	Blue
P31473	948256	2.91667	Blue
Q47147	944906	2.90476	Blue
P22186	944810	2.875	Blue
P77739	946236	2.85714	Blue
P77454	946187	2.84211	Blue
P0AC47	948666	2.83333	Blue
P0AB58	944858	2.8	Blue
P0AC84	944902	2.8	Blue
P0ADV1	947920	2.8	Blue
P33219	946363	2.8	Blue
P0ACY3	946297	2.75355	Blue
P0A881	948917	2.75	Blue
P0A8D6	946987	2.75	Blue
P19323	947181	2.75	Blue
P31547	944894	2.75	Blue
P33360	946659	2.75	Blue
P63183	948255	2.75	Blue
P65294	947304	2.75	Blue
P77795	946007	2.75	Blue
P37651	948046	2.73333	Blue
P31069	945841	2.72727	Blue
P76049	945988	2.71429	Blue
P64581	947614	2.70513	Blue
P0AFB8	948361	2.68519	Blue
P0A9I3	946950	2.66667	Blue
P0AFJ5	945046	2.66667	Blue
P77754	946253	2.66667	Blue
P0ACU7	948650	2.64516	Blue
P36659	947572	2.63043	Blue
P37902	946938	2.59843	Blue
P31545	946500	2.54545	Blue
P45578	947168	2.53425	Blue
P0A7C2	948544	2.52381	Blue
P00550	948118	2.5	Blue
P0A901	948670	2.5	Blue
P0AAF6	945489	2.5	Blue
P0AAN5	945043	2.5	Blue
P0ACC3	944857	2.5	Blue
P0ADX7	947956	2.5	Blue
P0AE48	948741	2.5	Blue
P0AES2	947258	2.5	Blue
P19926	945773	2.5	Blue
P24193	947182	2.5	Blue
P39371	949106	2.5	Blue
P76243	945675	2.5	Blue
P76329	946472	2.5	Blue
P77212	946092	2.5	Blue
Q47710	947610	2.5	Blue
P0AB14	948930	2.44444	Blue
P0AGC3	948908	2.4375	Blue
P29013	946365	2.4375	Blue
P0ADE6	947144	2.4322	Blue
P0AC62	948132	2.42857	Blue
P0A6X7	945472	2.41935	Blue
P0A8D0	947437	2.4	Blue
P0AFB5	948360	2.4	Blue
P77202	945224	2.4	Blue
P0A6I0	945535	2.375	Blue
P33368	949126	2.375	Blue
P42620	947615	2.36364	Blue
P24175	946574	2.33333	Blue
P28306	945660	2.33333	Blue
P69425	948319	2.33333	Blue
P0ACE7	948549	2.31579	Blue
P31224	945108	2.30952	Blue
P0ACF8	945829	2.30625	Blue
P77376	947164	2.29167	Blue
P05637	944770	2.28571	Blue
P0A8X0	948751	2.27586	Blue
P0AC59	946926	2.27344	Blue
P68066	947068	2.25424	Blue
P0A6S7	948125	2.25	Blue
P0AEQ6	945621	2.25	Blue
P42904	947648	2.25	Blue
P45767	947765	2.25	Blue
P0A744	948734	2.21053	Blue
Q46893	948269	2.20833	Blue
P03024	947314	2.2	Blue
P0A812	946371	2.2	Blue
P27129	948142	2.2	Blue
P76503	948823	2.2	Blue
P07913	948139	2.19048	Blue
P07102	946206	2.17647	Blue
P0A991	946632	2.17568	Blue
P0A6K3	947780	2.16667	Blue
P33218	946355	2.16667	Blue
P76145	946074	2.16667	Blue
P0AFH8	948895	2.12844	Blue
P64451	948203	2.12676	Blue
P0AAB8	948415	2.125	Blue
P24251	945077	2.125	Blue
P30859	948988	2.12195	Blue
P0AE88	948404	2.10345	Blue
P09099	948133	2.1	Blue
P0C0L7	948626	2.1	Blue
P37767	947030	2.1	Blue
P20083	947501	2.08333	Blue
P0AEQ3	944872	2.07857	Blue
P06710	945105	2.07692	Blue
P0AEN8	945842	2.07407	Blue
P09323	945292	2.07143	Blue
P33570	945865	2.05844	Blue
P17854	947230	2.0566	Blue
P0AFD1	946746	2.05556	Blue
P0A9Y6	946339	2.04878	Blue
P0ACA3	944744	2.01852	Blue
P09148	945357	2	Blue
P31680	948992	2	Blue
P33362	946681	2	Blue
P37615	947975	2	Blue
P39199	946805	2	Blue
P45748	947783	2	Blue
P46852	947945	2	Blue
P56258	2847677	2	Blue
P64519	946469	2	Blue
P67603	947380	2	Blue
P68206	948553	2	Blue
P76407	946626	2	Blue
Q47622	945873	2	Blue
P0AEH5	946751	1.96364	Blue
P17445	947376	1.96226	Blue
P02919	944843	1.95918	Blue
P75874	949008	1.95238	Blue
P38521	947449	1.95	Blue
P0AF36	948420	1.94118	Blue
P0A6J1	947221	1.93333	Blue
P39176	945273	1.93333	Blue
P07003	946132	1.92857	Blue
P0A9W9	947775	1.92308	Blue
P0A6A8	944805	1.91837	Blue
P23917	949086	1.91429	Blue
P0AEY3	947254	1.90909	Blue
P68191	946030	1.9	Blue
P21420	946786	1.89796	Blue
P0A8U6	948435	1.88889	Blue
P23871	947532	1.88889	Blue
P37657	948050	1.88889	Blue
P64429	946956	1.88889	Blue
P76272	946352	1.88889	Blue
P66948	947029	1.88462	Blue
P75883	944978	1.875	Blue
P77460	945170	1.875	Blue
P07604	945879	1.86667	Blue
P21169	947457	1.86207	Blue
P0CG19	948156	1.85714	Blue
P33937	947093	1.85714	Blue
P76594	947056	1.85714	Blue
P64596	947659	1.85366	Blue
P43671	945653	1.84211	Blue
P32160	948408	1.83333	Blue
Q46798	947352	1.83333	Blue
P0A9R4	947160	1.82353	Blue
P0A8F8	945385	1.82143	Blue
P77747	946313	1.82126	Blue
P0A8R0	948419	1.81481	Blue
P03004	948217	1.80488	Blue
P0ABU0	946747	1.80392	Blue
P0A7A5	944923	1.8	Blue
P0A8W2	946167	1.8	Blue
P0A9F6	947278	1.8	Blue
P0ADA3	947011	1.8	Blue
P27249	944863	1.8	Blue
P0C0S1	947416	1.79592	Blue
P0A6K6	948910	1.77974	Blue
P09549	944971	1.77778	Blue
P0ACP1	944804	1.77778	Blue
P76170	946119	1.77778	Blue
P76397	946604	1.77778	Blue
P61517	944832	1.76389	Blue
P65556	946783	1.76	Blue
P31808	945838	1.75758	Blue
Q57261	947214	1.75758	Blue
P0ABE2	947043	1.75	Blue
P0ABQ4	944790	1.75	Blue
P0ADS2	947404	1.75	Blue
P0AEV1	945855	1.75	Blue
P06610	945915	1.74419	Blue
P0A8E1	945676	1.74359	Blue
P22255	948728	1.73913	Blue
P0A759	945290	1.73469	Blue
P0A8K1	948673	1.71875	Blue
P0ABZ4	947717	1.71429	Blue
P77522	945753	1.71429	Blue
P77717	945070	1.70968	Blue
P64483	946303	1.7	Blue
P0A9Q7	945837	1.69603	Blue
P0AFC7	946738	1.6875	Blue
P0AB38	948536	1.68571	Blue
P0ADR6	947283	1.68421	Blue
P0AFD6	946757	1.68421	Blue
P29745	946333	1.68085	Blue
P0A9H7	944811	1.67416	Blue
P0A8P3	947461	1.66667	Blue
P0AD70	946904	1.66667	Blue
P37648	948040	1.66667	Blue
P69829	947721	1.66667	Blue
P76502	946815	1.66667	Blue
P0ADN2	948274	1.65517	Blue
P77173	946869	1.65	Blue
P0AA25	948289	1.64865	Blue
P0A8H6	948363	1.64286	Blue
P27828	944789	1.64286	Blue
P60390	944806	1.63636	Blue
P62768	947044	1.62687	Blue
P0AEC3	947887	1.625	Blue
P23886	945504	1.625	Blue
P75797	945459	1.62264	Blue
P0A9L3	948726	1.61017	Blue
P25522	948222	1.60417	Blue
P23538	946209	1.6035	Blue
P63417	947670	1.6	Blue
P64534	949080	1.6	Blue
P77735	946903	1.6	Blue
P07109	946789	1.59091	Blue
P0A8A4	946207	1.59091	Blue
P0A7T3	947103	1.58974	Blue
P0AB24	945603	1.58065	Blue
P76537	946919	1.57895	Blue
P67080	947423	1.57792	Blue
P08390	946797	1.57692	Blue
Q46868	947524	1.57143	Blue
P0ACL9	944827	1.5625	Blue
P39452	947155	1.56044	Blue
P0AF50	948560	1.55556	Blue
P37313	948056	1.55	Blue
P24205	945143	1.54545	Blue
P75746	945318	1.54545	Blue
P0A932	945586	1.53226	Blue
P0A734	945740	1.52941	Blue
P36680	944873	1.52941	Blue
P76004	946115	1.52941	Blue
P77808	945478	1.52941	Blue
P77774	946982	1.52727	Blue
P0AE52	946949	1.51429	Blue
P0A867	947006	1.51261	Blue
P0C0L2	946043	1.51042	Blue
P0AA16	947913	1.50549	Blue
P0A6Y5	947178	1.5	Blue
P0A843	945228	1.5	Blue
P0AF28	945795	1.5	Blue
P0AFW8	944891	1.5	Blue
P69411	949113	1.5	Blue
P0AE78	946417	-1.5	Blue
P0AF93	948771	-1.5	Blue
P17993	946607	-1.5	Blue
P31663	944958	-1.50562	Blue
P15640	948504	-1.51282	Blue
P24171	946084	-1.51429	Blue
P38489	945778	-1.51456	Blue
P77434	946850	-1.51852	Blue
P0AEZ1	948432	-1.52	Blue
P00861	947313	-1.52083	Blue
P0AF24	945283	-1.52381	Blue
P13445	947210	-1.52459	Blue
P00547	947498	-1.53125	Blue
P23721	945527	-1.53435	Blue
P30850	945864	-1.544	Blue
P0ACC7	948246	-1.54545	Blue
P0A6E4	947590	-1.54762	Blue
P00350	946554	-1.55486	Blue
P52061	947429	-1.55556	Blue
P0A6V8	946858	-1.55882	Blue
P22259	945667	-1.5625	Blue
P39310	948727	-1.5625	Blue
P05825	945193	-1.5674	Blue
P0A8Z0	946634	-1.57143	Blue
P25535	947389	-1.57143	Blue
P06988	946531	-1.58095	Blue
P27302	947420	-1.58108	Blue
P07014	945300	-1.584	Blue
P30139	948493	-1.59459	Blue
P0AEW9	946676	-1.6	Blue
P25534	947388	-1.6	Blue
P31057	944839	-1.6	Blue
P76536	946913	-1.60606	Blue
P0A763	945611	-1.60938	Blue
P06987	946552	-1.6129	Blue
P15639	948503	-1.62121	Blue
P0A6Z1	944885	-1.62791	Blue
P0A9U3	945440	-1.62857	Blue
P0AB89	945695	-1.63194	Blue
P33195	947394	-1.63235	Blue
P60560	948986	-1.63514	Blue
P0AC16	947544	-1.63636	Blue
P39173	946572	-1.63636	Blue
P0DTT0	948369	-1.64384	Blue
P0A6J8	945313	-1.65217	Blue
P37349	945749	-1.65385	Blue
P27550	948572	-1.65625	Blue
P09831	947724	-1.65771	Blue
P13009	948522	-1.66	Blue
P07623	948513	-1.66197	Blue
P0A927	946242	-1.66667	Blue
P14081	948103	-1.66667	Blue
P36929	947789	-1.6875	Blue
P40120	945994	-1.69565	Blue
P21889	946385	-1.7	Blue
P69786	945651	-1.7	Blue
P05020	945787	-1.70213	Blue
P37051	945827	-1.71154	Blue
P64588	947584	-1.71429	Blue
P05042	946147	-1.71698	Blue
P23836	945697	-1.72152	Blue
P0ACN4	945333	-1.72414	Blue
P00864	948457	-1.73931	Blue
P69797	946334	-1.73958	Blue
P07012	947369	-1.76471	Blue
P10902	947049	-1.76923	Blue
P04816	947964	-1.78358	Blue
P0AFG3	945303	-1.78385	Blue
P0A9T4	947306	-1.79167	Blue
P06721	946240	-1.8	Blue
P0AGB0	948913	-1.8	Blue
P16926	947655	-1.8	Blue
P0A9S7	947967	-1.81081	Blue
P77718	945067	-1.8125	Blue
P60293	945548	-1.81818	Blue
P0A6I3	948479	-1.82353	Blue
P39342	948978	-1.82353	Blue
P77775	946784	-1.82353	Blue
P38038	947239	-1.8481	Blue
P0ABH7	945323	-1.85671	Blue
P0ABJ1	945080	-1.85714	Blue
P75823	944955	-1.86111	Blue
P08200	945702	-1.8716	Blue
P06986	946551	-1.87324	Blue
P76558	946947	-1.87379	Blue
P37643	948032	-1.875	Blue
P08660	948531	-1.87879	Blue
P09832	947723	-1.88462	Blue
P0AGE9	945314	-1.89904	Blue
P04391	948774	-1.9	Blue
P27303	947166	-1.90909	Blue
Q46856	947493	-1.91176	Blue
P0AB67	946144	-1.91304	Blue
P00968	944775	-1.91987	Blue
P0AE01	948610	-1.92857	Blue
P33363	946682	-1.94	Blue
P0A836	945312	-1.94737	Blue
P30860	948981	-1.95	Blue
P0AE18	947882	-1.95238	Blue
P75913	946431	-1.95652	Blue
P77171	948865	-1.96	Blue
P24186	945221	-1.96552	Blue
P04036	944762	-1.97115	Blue
P06966	946241	-2	Blue
P0A873	947099	-2	Blue
P0ACR9	945282	-2	Blue
P13669	945371	-2	Blue
P21151	948324	-2	Blue
P24203	948882	-2	Blue
P31455	948198	-2	Blue
P33232	948121	-2	Blue
P77695	946054	-2	Blue
P0A6T5	949040	-2.03704	Blue
P0A6F1	949025	-2.04132	Blue
P75876	946691	-2.04348	Blue
P0A7D1	945765	-2.05	Blue
P39286	948674	-2.07692	Blue
P27306	948461	-2.08333	Blue
P0A6V1	947942	-2.09091	Blue
P76015	945747	-2.1	Blue
P61887	948299	-2.125	Blue
P0A870	944748	-2.12736	Blue
P61889	947854	-2.13531	Blue
P07001	946628	-2.1383	Blue
P0AGD3	944953	-2.13889	Blue
P46837	947911	-2.15094	Blue
P39377	948853	-2.15385	Blue
P07821	945250	-2.16667	Blue
P21177	948336	-2.16667	Blue
P76116	946006	-2.17365	Blue
P0A8U2	946286	-2.2	Blue
P23003	947143	-2.21429	Blue
P41407	947569	-2.23077	Blue
P0A6B4	948564	-2.25	Blue
P0A7Q1	946349	-2.25	Blue
P0ABZ1	946451	-2.25	Blue
P0ADF8	948183	-2.25	Blue
P0AGA6	948178	-2.25	Blue
P13033	946733	-2.25	Blue
P37610	945021	-2.25	Blue
P37745	947482	-2.25	Blue
P37908	2847739	-2.25	Blue
P45579	945212	-2.25	Blue
P76422	946459	-2.25	Blue
P37773	948752	-2.27778	Blue
P0AEY5	947512	-2.29412	Blue
P60757	946549	-2.2973	Blue
P0A6D3	945528	-2.3	Blue
P0AEJ2	945511	-2.32184	Blue
P16456	946768	-2.325	Blue
P06960	944844	-2.37037	Blue
P27830	948300	-2.375	Blue
P08179	946973	-2.4	Blue
P76344	946480	-2.44976	Blue
P0A9J8	947081	-2.45161	Blue
P25524	944996	-2.45455	Blue
P02929	945843	-2.5	Blue
P07330	946394	-2.5	Blue
P0A731	945574	-2.5	Blue
P0AF96	948777	-2.5	Blue
P37765	945840	-2.55556	Blue
P18335	947864	-2.58333	Blue
P21514	947459	-2.6	Blue
P0A9Q9	947939	-2.60338	Blue
P0A9B6	947413	-2.66667	Blue
P75796	945457	-2.66667	Blue
P77148	945786	-2.66667	Blue
P77529	946238	-2.66667	Blue
P0AC33	946826	-2.68421	Blue
P0AB91	945605	-2.68571	Blue
P37665	948075	-2.71429	Blue
P02943	948548	-2.75	Blue
P0A6H8	945821	-2.75	Blue
P37671	948084	-2.75	Blue
P75838	945509	-2.75	Blue
P0AAA1	945677	-2.78571	Blue
P0ABB8	948778	-2.83333	Blue
P23878	945201	-2.83333	Blue
P31827	945961	-2.83333	Blue
P05793	948286	-2.84096	Blue
P75829	946025	-2.87179	Blue
P33221	946368	-2.90323	Blue
P31828	946059	-2.95	Blue
P77150	946162	-3	Blue
P00370	946802	-3.03965	Blue
P0A9K1	948010	-3.07143	Blue
P0A7E1	945556	-3.125	Blue
P23894	946076	-3.16667	Blue
P69874	946323	-3.16667	Blue
P37647	948041	-3.2	Blue
P23843	945830	-3.21073	Blue
P0AEE5	949041	-3.25	Blue
P77806	945211	-3.25	Blue
P0A8V6	948652	-3.28571	Blue
P31060	945368	-3.30769	Blue
P77737	945818	-3.35484	Blue
P09151	947465	-3.5	Blue
P32099	944865	-3.5	Blue
P02931	945554	-3.50633	Blue
P09169	945185	-3.62632	Blue
P0AE67	946393	-3.75	Blue
P25737	946667	-3.75	Blue
P0A9T0	945258	-3.99435	Blue
P64612	947821	-4.16667	Blue
P0A9H1	947560	-4.25	Blue
P76055	948967	-4.25	Blue
P76403	946609	-4.3	Blue
P10384	946820	-4.4	Blue
P0AA39	945637	-4.44444	Blue
P08956	948878	-4.5	Blue
P31063	949082	-4.5	Blue
P77330	948980	-4.5	Blue
P0A6S0	946996	-4.75	Blue
P0AEX3	947069	-4.75	Blue
P0AEJ6	946924	-5	Blue
P50466	945301	-5	Blue
P76027	945802	-5.07692	Blue
P17315	949042	-5.10924	Blue
P0A786	948767	-5.24	Blue
P30863	944901	-5.25	Blue
P32695	948558	-5.25	Blue
P25798	946448	-5.75	Blue
P0A6F3	948423	-5.79661	Blue
P0AG84	947478	-6	Blue
P37760	947117	-6	Blue
P69828	946633	-6	Blue
P0A964	946400	-6.5	Blue
P0AEX9	948538	-6.5	Blue
P0AEW6	946584	-6.8	Blue
P0A9G6	948517	-7.12121	Blue
P00963	948258	-7.16667	Blue
P76010	947609	-7.25	Blue
P15028	946838	-7.75	Blue
P75779	947502	-7.75	Blue
P0A8G3	947599	-7.83333	Blue
P0A9H9	946392	-8.25	Blue
P37626	948003	-8.4	Blue
P37749	947041	-8.75	Blue
P08957	948872	-9.5	Blue
P0A7F3	948763	-11.1	Blue
P75780	946246	-11.7857	Blue
P28304	948556	-12	Blue
P07018	946397	-12.75	Blue
P08997	948512	-13.2857	Blue
P75691	944975	-13.5	Blue
P37747	945235	-14.5	Blue
P06129	948468	-15.5	Blue
P37744	945154	-15.75	Blue
P37759	945276	-17	Blue
P07363	946401	-19.2	Blue
P06971	944856	-22.5	Blue
P76372	946553	-23.5	Blue
P0C8J6	946636	-23.75	Blue
P08142	948182	-25.2	Blue
P13035	947934	-26.5	Blue
P25553	945672	-33.25	Blue
P39180	946540	-39	Blue
P02942	948884	-56.75	Blue
P04949	949101	-59.25	Blue
P07017	946399	-65.25	Blue
P13036	946427	-118.5	Blue
P16700	946883	1.49246	Orange
P37329	945364	1.48889	Orange
P0A6W9	944881	1.48214	Orange
P64554	947527	1.47619	Orange
P24255	947714	1.47368	Orange
P0AE39	947395	1.46154	Orange
P0ACD4	947002	1.45833	Orange
P06999	946230	1.45588	Orange
P0AF03	944760	1.45455	Orange
P0A9D4	948126	1.45238	Orange
P0AFY8	945272	1.45	Orange
P06983	947759	1.44444	Orange
P0AFP6	945824	1.44444	Orange
P51981	946013	1.44444	Orange
P69228	946605	1.44444	Orange
P0A7W7	947802	1.44231	Orange
P68679	947577	1.44231	Orange
P0A8G6	947263	1.44041	Orange
P0ADY3	947809	1.43478	Orange
P0A9N4	945517	1.42857	Orange
P37634	948012	1.42857	Orange
P0AFU8	945848	1.42593	Orange
P76658	947548	1.42593	Orange
P0AC19	946781	1.41667	Orange
P39831	946085	1.41558	Orange
P21170	947432	1.41379	Orange
P0AG86	948123	1.41026	Orange
P37146	947149	1.40678	Orange
P0A8S1	944867	1.40625	Orange
P0A8W8	946767	1.4	Orange
P0AEX5	947862	1.4	Orange
P17952	946153	1.4	Orange
P52643	946315	1.4	Orange
P0A903	946954	1.39837	Orange
P64604	947712	1.39474	Orange
P0A6F9	948655	1.39394	Orange
P0A7N4	945657	1.39394	Orange
P0AG27	948131	1.38636	Orange
P18843	946946	1.38406	Orange
P0A9D2	945758	1.38356	Orange
Q46829	947378	1.38318	Orange
P23847	948062	1.38051	Orange
P61316	948989	1.375	Orange
P0ADV5	947677	1.37143	Orange
P63020	947925	1.37143	Orange
P22106	945281	1.36364	Orange
P13029	948431	1.36301	Orange
P0A6L0	948902	1.35955	Orange
P0ADS6	947398	1.35772	Orange
P0A9L8	945034	1.35714	Orange
P0ADI7	946384	1.35714	Orange
P62623	944777	1.35714	Orange
P0A8M6	946541	1.35593	Orange
P77258	946164	1.35484	Orange
Q46857	947495	1.35484	Orange
P0A6W5	947696	1.35417	Orange
P0AGE6	948225	1.35417	Orange
P0AES0	947474	1.35366	Orange
P27298	948016	1.35294	Orange
P0A9A6	944786	1.35169	Orange
P0AAG0	948065	1.34694	Orange
P27278	948911	1.34286	Orange
P0A7G2	947685	1.34211	Orange
P36767	948585	1.34211	Orange
P0ABP8	945654	1.34021	Orange
P0AG00	944815	1.33333	Orange
P36938	945271	1.33125	Orange
P0A9W3	948909	1.32857	Orange
P16869	945649	1.32609	Orange
P25519	948688	1.32258	Orange
P39406	948892	1.32143	Orange
P02358	948723	1.31928	Orange
P63284	947077	1.31579	Orange
P0AEG4	948353	1.31111	Orange
P31433	948171	1.30769	Orange
P75745	945317	1.30556	Orange
P0A855	945429	1.30348	Orange
P27434	946992	1.2987	Orange
P0AFK9	945682	1.29851	Orange
P0AG44	947784	1.29612	Orange
P15042	946885	1.29545	Orange
P0AFK0	948750	1.29412	Orange
P0A817	945389	1.29289	Orange
P0ACF4	949095	1.28571	Orange
P0A879	945768	1.28421	Orange
P52697	946398	1.28369	Orange
P39177	945229	1.28261	Orange
P0AEU7	944861	1.28205	Orange
P0AFF6	947682	1.27869	Orange
P0A7U3	947811	1.27	Orange
P10346	945435	1.26415	Orange
P0AED0	948007	1.26214	Orange
P0A6D7	2847759	1.2619	Orange
P0A877	946204	1.26	Orange
P25516	946724	1.24324	Orange
P0AAI5	946665	1.23932	Orange
P69783	946880	1.23846	Orange
P06959	944794	1.23818	Orange
P0A7U7	944759	1.23478	Orange
P0AFG8	944834	1.23414	Orange
P30178	945412	1.22892	Orange
P10100	945241	1.22581	Orange
P23839	948154	1.22581	Orange
A0A0D8WDJ4	947941	1.22449	Orange
P00490	947922	1.2243	Orange
P00909	945519	1.22321	Orange
P0A796	948412	1.21951	Orange
P0A6P9	945032	1.20753	Orange
P08506	945455	1.20745	Orange
P0A8J4	945220	1.2069	Orange
P04825	947253	1.20165	Orange
P75915	945609	1.2	Orange
P0AG82	948237	1.18349	Orange
P0A7M6	947807	1.17391	Orange
P15288	945013	1.17327	Orange
P0AC53	946370	1.17323	Orange
P0A7Z4	947794	1.16985	Orange
P28635	944893	1.15881	Orange
P0AE06	945112	1.15484	Orange
P10121	947978	1.15068	Orange
P0A799	947414	1.14474	Orange
P0AGG2	945074	1.14286	Orange
P0AAI3	947690	1.12987	Orange
P0A6T1	948535	1.10303	Orange
P0AB71	947415	-1.08357	Orange
P0A9M5	944817	-1.08696	Orange
P0ABU9	948900	-1.13333	Orange
P0AB80	948278	-1.1411	Orange
P0AAI9	945766	-1.14634	Orange
P08839	946879	-1.14689	Orange
P60422	947820	-1.15723	Orange
P0AD96	947971	-1.1575	Orange
P0A850	945081	-1.15758	Orange
P0A7Z0	947407	-1.16667	Orange
P00957	947175	-1.17232	Orange
P0C0V0	947139	-1.17316	Orange
P0ABA0	948247	-1.17778	Orange
P07813	947497	-1.17974	Orange
P0AEM9	948833	-1.18095	Orange
P0A9P4	949054	-1.18349	Orange
P0A9P0	944854	-1.19097	Orange
P0AG55	947803	-1.19277	Orange
P0A7G6	947170	-1.19643	Orange
P0A7A9	948748	-1.20161	Orange
P0AEK4	945870	-1.21033	Orange
P00509	945553	-1.22157	Orange
P0A8M0	945555	-1.22222	Orange
P0ADX1	947860	-1.22222	Orange
P0A8N3	947372	-1.22816	Orange
P0ABK5	946877	-1.23165	Orange
P16659	949116	-1.23952	Orange
P0A7M2	946941	-1.24	Orange
P0ABB0	948242	-1.2439	Orange
P0A7D7	946957	-1.24742	Orange
P0A910	945571	-1.25452	Orange
P0A825	947022	-1.2549	Orange
P0A6B7	947004	-1.25532	Orange
P11454	945184	-1.26441	Orange
P0A8N5	948645	-1.27419	Orange
P09158	947726	-1.28333	Orange
P0ADA5	945521	-1.28571	Orange
P0ABU7	945420	-1.29545	Orange
P00582	948356	-1.3	Orange
P0CE47	947838	-1.30334	Orange
P75863	945563	-1.30952	Orange
P04079	947334	-1.315	Orange
P0ADG7	946985	-1.31699	Orange
P00935	948434	-1.31818	Orange
P0A6R0	946003	-1.32353	Orange
P0ABA6	948243	-1.32394	Orange
P0AG51	947797	-1.32432	Orange
P37666	948074	-1.3253	Orange
P05459	946785	-1.32609	Orange
P0AES4	946614	-1.33143	Orange
P76316	946831	-1.33333	Orange
P17169	948241	-1.33516	Orange
P0AEB2	945222	-1.33582	Orange
P0ABB4	948244	-1.34146	Orange
P0AFI7	946806	-1.34146	Orange
P0ADG4	947285	-1.34783	Orange
P37689	948130	-1.34783	Orange
P16703	946888	-1.34884	Orange
P63386	947729	-1.35	Orange
Q46920	947270	-1.35294	Orange
P0AAB6	946560	-1.3619	Orange
P31120	947692	-1.36275	Orange
P26616	946031	-1.36782	Orange
P0A6Q3	945568	-1.37209	Orange
P0A9K7	948233	-1.37931	Orange
P11447	948463	-1.39286	Orange
P18133	946648	-1.3964	Orange
P0ABD8	947758	-1.4	Orange
P0AFF2	946895	-1.4	Orange
P69428	948321	-1.40625	Orange
P0AG78	948411	-1.40909	Orange
P0A6N4	948661	-1.41026	Orange
P12295	947067	-1.41176	Orange
P21165	948335	-1.41525	Orange
P0AEZ3	945741	-1.41748	Orange
P0AEI4	945465	-1.41935	Orange
P60651	947715	-1.42	Orange
P0A7D4	948695	-1.42761	Orange
P0A972	947024	-1.42857	Orange
P0ABU2	945769	-1.43243	Orange
P0A9B2	947679	-1.43421	Orange
P36683	944864	-1.43536	Orange
P00452	946612	-1.43564	Orange
P0A8F0	946979	-1.44318	Orange
P0A6K1	948364	-1.44444	Orange
P0A6Q6	944888	-1.44737	Orange
P0A993	948753	-1.44737	Orange
P0A749	947703	-1.45	Orange
P25745	945690	-1.45455	Orange
P30126	945642	-1.45588	Orange
P04693	948563	-1.45918	Orange
P30125	944798	-1.46078	Orange
P0A7J0	947526	-1.46154	Orange
P0AC13	947691	-1.46154	Orange
P0AFG6	945307	-1.46382	Orange
P29680	948497	-1.46429	Orange
P00960	948079	-1.46575	Orange
P0A9F3	945771	-1.46667	Orange
P0AFP4	945337	-1.46667	Orange
P69503	945113	-1.4717	Orange
P0A9D8	944862	-1.47561	Orange
P0ACG1	947130	-1.47945	Orange
P45577	948950	-1.48276	Orange
P00894	947267	-1.48387	Orange
P0A6A6	945076	-1.49115	Orange
P0ACP7	945226	-1.4918	Orange
P23869	949038	-1.49612	Orange

## Sheet: Pathway Analysis
Pathway Name	Match Status	p value	-log10 (p)	Holm p	FDR	Impact
Alanine, aspartate and glutamate metabolism	27/49	1.0691e-08	7.971	9.1942e-07	9.1942e-07	1.4792
Pyruvate metabolism	29/65	1.2216e-06	5.9131	0.00010384	5.2529e-05	1.7031
Glycolysis or Gluconeogenesis	28/63	2.0775e-06	5.6825	0.00017451	5.9554e-05	1.6129
Citrate cycle (TCA cycle)	20/41	1.1639e-05	4.9341	0.00096607	0.00025025	2.325
Streptomycin biosynthesis	11/16	1.7255e-05	4.7631	0.0014149	0.00029679	1.3333
C5-Branched dibasic acid metabolism	9/13	0.00010009	3.9996	0.0081073	0.0014346	1.5833
Pentose phosphate pathway	22/55	0.00018995	3.7214	0.015196	0.0023337	1.5
Glycine, serine and threonine metabolism	24/63	0.00023745	3.6244	0.018758	0.0025526	1.1935
Butanoate metabolism	15/36	0.0012487	2.9035	0.0974	0.011932	1.5143
Polyketide sugar unit biosynthesis	6/9	0.0022326	2.6512	0.17191	0.018393	1
Starch and sucrose metabolism	18/49	0.0023526	2.6285	0.17879	0.018393	1.3958
Methane metabolism	17/47	0.0037425	2.4268	0.28069	0.026821	0.86957
Glutathione metabolism	17/48	0.0048109	2.3178	0.35601	0.031826	1.5106
Acarbose and validamycin biosynthesis	4/5	0.0054091	2.2669	0.39486	0.033227	1
Tyrosine metabolism	8/17	0.0075758	2.1206	0.54546	0.043435	1.5625
beta-Alanine metabolism	9/22	0.013805	1.86	0.98013	0.0742	0.90476
Arginine biosynthesis	11/31	0.021671	1.6641	1	0.10963	0.76667
Novobiocin biosynthesis	4/7	0.027444	1.5616	1	0.13112	3
One carbon pool by folate	9/25	0.033333	1.4771	1	0.15088	1.6667
Valine, leucine and isoleucine biosynthesis	13/42	0.040908	1.3882	1	0.16987	1.3902
Cysteine and methionine metabolism	22/81	0.041479	1.3822	1	0.16987	1.05
Pantothenate and CoA biosynthesis	13/45	0.06813	1.1667	1	0.26633	0.65909
Nicotinate and nicotinamide metabolism	12/41	0.071543	1.1454	1	0.26751	1.15
Glyoxylate and dicarboxylate metabolism	18/68	0.076845	1.1144	1	0.27536	0.74627
Lysine biosynthesis	8/25	0.08351	1.0783	1	0.28727	0.79167
Aminoacyl-tRNA biosynthesis	17/68	0.12883	0.88998	1	0.42613	0.34328
Nitrogen metabolism	8/29	0.16772	0.77543	1	0.53421	1.2143
Monobactam biosynthesis	4/12	0.17781	0.75005	1	0.54613	0.54545
Sulfur metabolism	10/40	0.21234	0.67296	1	0.62971	0.84615
Phenylalanine, tyrosine and tryptophan biosynthesis	12/50	0.22479	0.64822	1	0.64129	1.551
Biosynthesis of unsaturated fatty acids	2/5	0.24136	0.61734	1	0.64129	1
D-Alanine metabolism	2/5	0.24136	0.61734	1	0.64129	1.5
Amino sugar and nucleotide sugar metabolism	20/90	0.24608	0.60893	1	0.64129	0.7191
Geraniol degradation	3/10	0.29067	0.5366	1	0.73523	0.88889
Chloroalkane and chloroalkene degradation	2/6	0.31896	0.49626	1	0.76197	0.8
Naphthalene degradation	2/6	0.31896	0.49626	1	0.76197	0.8
Lysine degradation	7/30	0.33664	0.47283	1	0.77851	0.65517
Taurine and hypotaurine metabolism	4/16	0.35998	0.44372	1	0.77851	0.6
Propanoate metabolism	12/56	0.36823	0.43388	1	0.77851	0.70909
Arginine and proline metabolism	12/57	0.39362	0.40493	1	0.77851	0.60714
Valine, leucine and isoleucine degradation	8/37	0.40271	0.39501	1	0.77851	1.1389
Cyanoamino acid metabolism	6/27	0.40631	0.39114	1	0.77851	0.92308
Vitamin B6 metabolism	6/27	0.40631	0.39114	1	0.77851	1.3077
Tryptophan metabolism	4/17	0.40724	0.39015	1	0.77851	0.5
Histidine metabolism	5/22	0.40736	0.39002	1	0.77851	0.80952
Nitrotoluene degradation	2/8	0.46592	0.33169	1	0.87107	0.57143
Biosynthesis of siderophore group nonribosomal peptides	2/9	0.53211	0.274	1	0.97364	0.5
Pyrimidine metabolism	23/122	0.55114	0.25874	1	0.98745	0.82645
Selenocompound metabolism	5/26	0.56549	0.24758	1	0.99248	0.48
Limonene and pinene degradation	1/5	0.65082	0.18654	1	1	1
Caprolactam degradation	1/5	0.65082	0.18654	1	1	1
Purine metabolism	31/172	0.66126	0.17963	1	1	1.0468
Thiamine metabolism	7/41	0.68483	0.16442	1	1	0.5
D-Glutamine and D-glutamate metabolism	2/12	0.69528	0.15784	1	1	0.54545
Fructose and mannose metabolism	11/65	0.71418	0.14619	1	1	0.4375
Glycerophospholipid metabolism	8/48	0.71621	0.14496	1	1	0.42553
Benzoate degradation	4/25	0.72652	0.13875	1	1	0.41667
alpha-Linolenic acid metabolism	2/13	0.73811	0.13188	1	1	0.5
Inositol phosphate metabolism	2/13	0.73811	0.13188	1	1	0.66667
Galactose metabolism	11/68	0.77039	0.11329	1	1	0.59701
Arachidonic acid metabolism	1/9	0.84987	0.070648	1	1	0.5
Glycerolipid metabolism	3/24	0.86176	0.064616	1	1	0.17391
Riboflavin metabolism	3/26	0.89642	0.047487	1	1	0.28
Dioxin degradation	1/11	0.90163	0.04497	1	1	0.1
Xylene degradation	1/11	0.90163	0.04497	1	1	0.1
Ubiquinone and other terpenoid-quinone biosynthesis	3/27	0.91065	0.040649	1	1	0.46154
Phenylalanine metabolism	8/63	0.933	0.030119	1	1	0.3871
Peptidoglycan biosynthesis	3/30	0.94333	0.025335	1	1	0.27586
Terpenoid backbone biosynthesis	3/31	0.95149	0.021594	1	1	0.26667
Lipoic acid metabolism	1/19	0.98197	0.0079032	1	1	0.44444
Folate biosynthesis	8/75	0.9838	0.007093	1	1	0.59459
Biotin metabolism	3/39	0.98677	0.0057861	1	1	0.36842
Ascorbate and aldarate metabolism	2/32	0.99028	0.0042433	1	1	0.3871
Porphyrin and chlorophyll metabolism	5/64	0.99674	0.0014172	1	1	0.25397
Pentose and glucuronate interconversions	4/64	0.99919	0.00035355	1	1	0.22222
Fatty acid degradation	5/77	0.99961	0.0001705	1	1	1.5789
Fatty acid biosynthesis	7/112	0.99998	8.4987e-06	1	1	1.4595
Lipopolysaccharide biosynthesis	3/82	1	2.0478e-06	1	1	0.14815

## Sheet: Matched Features
Pathway Name	Matched Features
Alanine, aspartate and glutamate metabolism	cpd:C00049; cpd:C00334; cpd:C00122; cpd:C00022; cpd:C00042; eco:b3744; eco:b0674; eco:b2574; eco:b0928; eco:b3172; eco:b4177; eco:b3960; eco:b1131; eco:b4244; eco:b4245; eco:b2661; eco:b3212; eco:b3213; eco:b1761; eco:b2662; eco:b1493; eco:b3517; eco:b3870; eco:b0485; eco:b0032; eco:b0033; eco:b3729
Pyruvate metabolism	cpd:C00022; cpd:C00186; cpd:C00122; cpd:C00042; eco:b0114; eco:b3956; eco:b3403; eco:b1702; eco:b1415; eco:b1380; eco:b0212; eco:b1479; eco:b2463; eco:b3236; eco:b4014; eco:b3605; eco:b0871; eco:b4069; eco:b1241; eco:b0074; eco:b3255; eco:b1033; eco:b3553; eco:b0115; eco:b0116; eco:b1611; eco:b1612; eco:b4153; eco:b3588
Glycolysis or Gluconeogenesis	cpd:C00469; cpd:C00022; cpd:C00031; eco:b1241; eco:b1478; eco:b0114; eco:b0115; eco:b2779; eco:b3612; eco:b1779; eco:b2097; eco:b2925; eco:b1723; eco:b3916; eco:b4232; eco:b1101; eco:b2417; eco:b4025; eco:b0688; eco:b2388; eco:b1780; eco:b1002; eco:b0116; eco:b2926; eco:b2901; eco:b3403; eco:b4069; eco:b3588
Citrate cycle (TCA cycle)	cpd:C00042; cpd:C00022; cpd:C00122; eco:b0116; eco:b0726; eco:b0727; eco:b0728; eco:b0729; eco:b1136; eco:b0724; eco:b4153; eco:b1611; eco:b1612; eco:b0118; eco:b1276; eco:b0720; eco:b3236; eco:b0114; eco:b0115; eco:b3403
Streptomycin biosynthesis	cpd:C00031; cpd:C00092; eco:b2388; eco:b2533; eco:b2040; eco:b2038; eco:b2041; eco:b3788; eco:b2039; eco:b3789; eco:b0688
C5-Branched dibasic acid metabolism	cpd:C00022; eco:b0071; eco:b0072; eco:b0728; eco:b0729; eco:b0078; eco:b3670; eco:b3671; eco:b0073
Pentose phosphate pathway	cpd:C00031; cpd:C00022; eco:b4025; eco:b4383; eco:b4381; eco:b0688; eco:b2465; eco:b2935; eco:b2914; eco:b2097; eco:b2925; eco:b1723; eco:b3916; eco:b4232; eco:b2029; eco:b0767; eco:b1852; eco:b3526; eco:b0124; eco:b0008; eco:b2464; eco:b3553
Glycine, serine and threonine metabolism	cpd:C00114; cpd:C00037; cpd:C00049; cpd:C00188; cpd:C00022; eco:b0312; eco:b2913; eco:b0870; eco:b4024; eco:b0907; eco:b4388; eco:b2551; eco:b3616; eco:b3617; eco:b3433; eco:b0003; eco:b2903; eco:b1033; eco:b3553; eco:b0116; eco:b1260; eco:b1261; eco:b3612; eco:b1539
Butanoate metabolism	cpd:C00334; cpd:C00022; cpd:C00042; cpd:C00122; eco:b3846; eco:b2662; eco:b1493; eco:b3517; eco:b1241; eco:b2661; eco:b0724; eco:b4153; eco:b0078; eco:b3670; eco:b3671
Polyketide sugar unit biosynthesis	eco:b2040; eco:b2038; eco:b2041; eco:b3788; eco:b2039; eco:b3789
Starch and sucrose metabolism	cpd:C00092; cpd:C00031; cpd:C00369; eco:b2132; eco:b0394; eco:b2042; eco:b1896; eco:b3430; eco:b0688; eco:b2388; eco:b4025; eco:b1897; eco:b3519; eco:b1927; eco:b3417; eco:b3431; eco:b2417; eco:b2901
Methane metabolism	cpd:C00022; cpd:C00037; eco:b1702; eco:b2779; eco:b3612; eco:b2913; eco:b0907; eco:b4388; eco:b3236; eco:b3956; eco:b2097; eco:b2925; eco:b1723; eco:b3916; eco:b4232; eco:b4069; eco:b2551
Glutathione metabolism	cpd:C00051; cpd:C00037; cpd:C00134; eco:b0932; eco:b0237; eco:b3447; eco:b1710; eco:b1852; eco:b1136; eco:b2688; eco:b0712; eco:b0713; eco:b1635; eco:b2988; eco:b2029; eco:b2965; eco:b0121
Acarbose and validamycin biosynthesis	eco:b2039; eco:b3789; eco:b2041; eco:b3788
Tyrosine metabolism	cpd:C00082; cpd:C00042; eco:b1241; eco:b1478; eco:b0928; eco:b2021; eco:b4054; eco:b2661
beta-Alanine metabolism	cpd:C00049; cpd:C00334; cpd:C00106; eco:b3846; eco:b2662; eco:b0133; eco:b1493; eco:b3517; eco:b1444
Arginine biosynthesis	cpd:C00049; cpd:C00122; eco:b1761; eco:b3359; eco:b3960; eco:b3172; eco:b0273; eco:b4254; eco:b3870; eco:b0485; eco:b0928
Novobiocin biosynthesis	cpd:C00082; eco:b4054; eco:b2021; eco:b0928
One carbon pool by folate	eco:b4019; eco:b1849; eco:b2500; eco:b1232; eco:b4006; eco:b0048; eco:b2551; eco:b3941; eco:b0529
Valine, leucine and isoleucine biosynthesis	cpd:C00188; cpd:C00123; cpd:C00022; cpd:C00183; eco:b0071; eco:b0072; eco:b0073; eco:b3770; eco:b3774; eco:b0074; eco:b0078; eco:b3670; eco:b3671
Cysteine and methionine metabolism	cpd:C00049; cpd:C00022; eco:b4054; eco:b0121; eco:b4019; eco:b3008; eco:b2942; eco:b2687; eco:b3939; eco:b2414; eco:b3607; eco:b2421; eco:b0928; eco:b1919; eco:b4013; eco:b3433; eco:b4024; eco:b3236; eco:b2688; eco:b3770; eco:b0907; eco:b2913
Pantothenate and CoA biosynthesis	cpd:C00022; cpd:C00183; cpd:C00049; cpd:C00106; eco:b2781; eco:b3974; eco:b0133; eco:b0134; eco:b3774; eco:b0078; eco:b3670; eco:b3671; eco:b3770
Nicotinate and nicotinamide metabolism	cpd:C00049; cpd:C00042; eco:b2781; eco:b2574; eco:b4384; eco:b4390; eco:b1740; eco:b0931; eco:b3962; eco:b1602; eco:b1603; eco:b2661
Glyoxylate and dicarboxylate metabolism	cpd:C00037; cpd:C00042; cpd:C00022; eco:b0118; eco:b1276; eco:b4015; eco:b1232; eco:b1033; eco:b3553; eco:b0720; eco:b1415; eco:b4014; eco:b3236; eco:b2551; eco:b0116; eco:b2903; eco:b3870; eco:b4069
Lysine biosynthesis	cpd:C00049; eco:b4024; eco:b3433; eco:b0031; eco:b0166; eco:b3359; eco:b3809; eco:b2838
Aminoacyl-tRNA biosynthesis	cpd:C00135; cpd:C00079; cpd:C00037; cpd:C00049; cpd:C00183; cpd:C00123; cpd:C00188; cpd:C00082; cpd:C00148; eco:b0930; eco:b3560; eco:b1866; eco:b2697; eco:b2890; eco:b4129; eco:b0642; eco:b0194
Nitrogen metabolism	eco:b1225; eco:b1467; eco:b2206; eco:b0126; eco:b3870; eco:b3212; eco:b3213; eco:b1761
Monobactam biosynthesis	cpd:C00049; cpd:C00022; eco:b4024; eco:b0031
Sulfur metabolism	cpd:C00042; eco:b2764; eco:b2750; eco:b4214; eco:b2762; eco:b2414; eco:b3607; eco:b3939; eco:b4013; eco:b0368
Phenylalanine, tyrosine and tryptophan biosynthesis	cpd:C00082; cpd:C00079; eco:b1260; eco:b1261; eco:b1262; eco:b2599; eco:b4054; eco:b0928; eco:b2021; eco:b0908; eco:b3390; eco:b0754;;;;;;;;;;;;;;;;;;;
Biosynthesis of unsaturated fatty acids	eco:b1253; eco:b0452
D-Alanine metabolism	eco:b0381; eco:b4053
Amino sugar and nucleotide sugar metabolism	cpd:C00031; eco:b0679; eco:b3730; eco:b0758; eco:b2042; eco:b0678; eco:b2048; eco:b0688; eco:b3176; eco:b3729; eco:b3786; eco:b3189; eco:b2417; eco:b1817; eco:b1101; eco:b4025; eco:b0394; eco:b3430; eco:b2388; eco:b2036
Geraniol degradation	eco:b2342; eco:b3845; eco:b3846
Chloroalkane and chloroalkene degradation	eco:b1241; eco:b1478
Naphthalene degradation	eco:b1241; eco:b1478
Lysine degradation	cpd:C00042; eco:b3846; eco:b0116; eco:b0727; eco:b2661; eco:b2662; eco:b1444
Taurine and hypotaurine metabolism	eco:b0368; eco:b1493; eco:b3517; eco:b3447
Propanoate metabolism	cpd:C00042; cpd:C05235; eco:b0118; eco:b4069; eco:b0728; eco:b0729; eco:b2662; eco:b3255; eco:b3846; eco:b0963; eco:b3011; eco:b0116
Arginine and proline metabolism	cpd:C00134; cpd:C00148; cpd:C00334; eco:b0337; eco:b2938; eco:b2937; eco:b1444; eco:b0121; eco:b0928; eco:b0386; eco:b1748; eco:b2965
Valine, leucine and isoleucine degradation	cpd:C00183; cpd:C00123; eco:b0116; eco:b3846; eco:b3770; eco:b2342; eco:b3845; eco:b2662
Cyanoamino acid metabolism	cpd:C00049; cpd:C00037; eco:b3744; eco:b3447; eco:b2132; eco:b2551
Vitamin B6 metabolism	eco:b0907; eco:b2320; eco:b2927; eco:b1638; eco:b1636; eco:b1406
Tryptophan metabolism	eco:b3846; eco:b0116; eco:b0727; eco:b3942
Histidine metabolism	cpd:C00135; eco:b2019; eco:b2020; eco:b2022; eco:b2021
Nitrotoluene degradation	eco:b0578; eco:b1650
Biosynthesis of siderophore group nonribosomal peptides	eco:b0593; eco:b0586
Pyrimidine metabolism	cpd:C00475; cpd:C00239; cpd:C00106; eco:b2234; eco:b2675; eco:b2676; eco:b0032; eco:b0033; eco:b4244; eco:b4245; eco:b1062; eco:b2518; eco:b2498; eco:b0337; eco:b1238; eco:b4384; eco:b4382; eco:b0945; eco:b2781; eco:b1539; eco:b1008; eco:b1012; eco:b0910
Selenocompound metabolism	eco:b0888; eco:b1764; eco:b3939; eco:b3008; eco:b4019
Limonene and pinene degradation	eco:b3846
Caprolactam degradation	eco:b3846
Purine metabolism	cpd:C00035; cpd:C00002; cpd:C00008; cpd:C00020; cpd:C00294; cpd:C00387; eco:b2234; eco:b2675; eco:b2676; eco:b4005; eco:b1849; eco:b2500; eco:b4006; eco:b1131; eco:b2476; eco:b2518; eco:b4177; eco:b0469; eco:b4384; eco:b0477; eco:b0104; eco:b2508; eco:b2507; eco:b0238; eco:b2784; eco:b0049; eco:b2750; eco:b4383; eco:b0688; eco:b2954; eco:b2781
Thiamine metabolism	cpd:C00022; cpd:C00082; eco:b3991; eco:b0423; eco:b2530; eco:b4161; eco:b2103
D-Glutamine and D-glutamate metabolism	eco:b0091; eco:b0485
Fructose and mannose metabolism	eco:b3599; eco:b1817; eco:b0394; eco:b2048; eco:b1723; eco:b3916; eco:b2168; eco:b2097; eco:b2925; eco:b4232; eco:b1955
Glycerophospholipid metabolism	cpd:C00670; cpd:C00114; eco:b3608; eco:b2242; eco:b3426; eco:b2441; eco:b4160; eco:b1249
Benzoate degradation	cpd:C00022; eco:b2342; eco:b3845; eco:b3846
alpha-Linolenic acid metabolism	eco:b2342; eco:b3845
Inositol phosphate metabolism	eco:b0980; eco:b2533
Galactose metabolism	cpd:C00031; eco:b2094; eco:b1723; eco:b3916; eco:b2096; eco:b2388; eco:b0688; eco:b2042; eco:b0758; eco:b3133; eco:b2036
Arachidonic acid metabolism	eco:b1710
Glycerolipid metabolism	eco:b3926; eco:b1198; eco:b1200
Riboflavin metabolism	eco:b3041; eco:b1662; eco:b0980
Dioxin degradation	cpd:C00022
Xylene degradation	cpd:C00022
Ubiquinone and other terpenoid-quinone biosynthesis	eco:b2262; eco:b0593; eco:b1004
Phenylalanine metabolism	cpd:C00022; cpd:C00079; cpd:C00042; cpd:C00122; eco:b4054; eco:b2021; eco:b0928; eco:b3942
Peptidoglycan biosynthesis	eco:b0381; eco:b0091; eco:b3189
Terpenoid backbone biosynthesis	cpd:C00022; eco:b2747; eco:b0029
Lipoic acid metabolism	eco:b4386
Folate biosynthesis	eco:b0048; eco:b3177; eco:b3058; eco:b2153; eco:b2777; eco:b2794; eco:b0009; eco:b2303
Biotin metabolism	eco:b0180; eco:b1288; eco:b1095
Ascorbate and aldarate metabolism	cpd:C00022; eco:b2787
Porphyrin and chlorophyll metabolism	eco:b3867; eco:b3336; eco:b3997; eco:b3805; eco:b0475
Pentose and glucuronate interconversions	cpd:C00022; eco:b3564; eco:b2042; eco:b3092
Fatty acid degradation	eco:b2342; eco:b3845; eco:b3846; eco:b1241; eco:b1478
Fatty acid biosynthesis	eco:b1288; eco:b0180; eco:b1095; eco:b0954; eco:b1092; eco:b3255; eco:b1091
Lipopolysaccharide biosynthesis	eco:b1855; eco:b3052; eco:b3198
